# Supplementary material for: An autophagy-related diagnostic biomarker for uterine fibroids: FOS
Source: Front Med (Lausanne). 2023 Apr 17;10:1153537. doi: 10.3389/fmed.2023.1153537 (PMC10150886; doi:10.3389/fmed.2023.1153537)
Supplement: Supplementary file 2 [file Table_1.XLSX]

## Sheet: mRNA_res
	symbol	logFC	AveExpr	t	P.Value	adj.P.Val	B
1	KIF5C	2.81807	7.93226	15.832	1.33777e-21	1.80786e-17	38.4638
2	IL17B	2.69672	7.1098	14.2933	1.04947e-19	7.09125e-16	34.3226
3	NAV2	1.56513	9.17039	13.9104	3.24915e-19	1.46363e-15	33.2435
4	CAPN6	3.7027	9.14217	13.3975	1.51941e-18	5.13332e-15	31.7667
5	DKK2	2.60877	6.41759	13.1383	3.35623e-18	9.07121e-15	31.0064
6	IL6R	-1.54649	7.11059	-12.989	5.31736e-18	1.19765e-14	30.5644
7	IGSF3	1.99427	7.64577	12.8953	7.10736e-18	1.37213e-14	30.2856
8	ABCA8	-3.42193	8.10391	-12.7314	1.18435e-17	2.00066e-14	29.7945
9	RAD51B	2.49981	7.85086	12.3862	3.50964e-17	4.74293e-14	28.7484
10	COL4A1	1.13315	12.5698	11.9479	1.4254e-16	1.75117e-13	27.3963
11	DCX	4.07504	7.10102	11.9195	1.56223e-16	1.75934e-13	27.3077
12	JUP /// KRT17	1.44245	7.8665	11.7815	2.44263e-16	2.53921e-13	26.8759
13	SHOX2	3.05446	6.19704	11.1174	2.17127e-15	2.0959e-12	24.7613
14	NUDT11	1.04076	8.31389	10.6117	1.18972e-14	9.45756e-12	23.1112
15	PPL	-1.64246	7.41992	-10.5924	1.27021e-14	9.53645e-12	23.0476
16	ITM2C	1.30331	10.7151	10.3597	2.80916e-14	1.89815e-11	22.2766
17	CDH2	2.07038	9.06992	10.3183	3.23744e-14	2.08337e-11	22.1387
18	GATA2	-1.62912	9.00397	-10.1903	5.02779e-14	3.08844e-11	21.7108
19	GPM6A	-2.51048	8.05533	-10.159	5.60077e-14	3.29082e-11	21.6058
20	COL5A2	1.48239	11.5888	10.1241	6.31807e-14	3.41529e-11	21.4886
21	ANXA1	-1.12306	11.1572	-10.0444	8.32157e-14	4.32529e-11	21.2207
22	GRAMD3	-1.20242	8.88029	-9.88154	1.46471e-13	7.06934e-11	20.6706
23	GRIA2	3.11856	7.72554	9.76958	2.16428e-13	9.51385e-11	20.2906
24	NPTX2	2.31091	7.19276	9.73763	2.42e-13	1.022e-10	20.1818
25	HEPH	1.01534	10.8608	9.72456	2.53327e-13	1.03741e-10	20.1373
26	POPDC2	2.01388	7.80406	9.62756	3.55868e-13	1.33589e-10	19.8063
27	SYBU	-1.50306	7.5762	-9.6054	3.84646e-13	1.40489e-10	19.7306
28	ABLIM1	-1.38475	10.3033	-9.59348	4.01098e-13	1.42643e-10	19.6898
29	GPSM2	1.2527	8.19675	9.53915	4.85517e-13	1.64032e-10	19.5038
30	ZMAT3	1.21354	9.10685	9.32954	1.01748e-12	3.12507e-10	18.7829
31	TRPS1	1.11606	8.90394	9.30039	1.12816e-12	3.38798e-10	18.6822
32	FDXR	1.04271	7.47384	9.13569	2.02505e-12	5.51563e-10	18.112
33	TYMS	2.25251	8.21788	8.88515	4.95578e-12	1.17496e-09	17.2392
34	ALDH1A1	-2.35934	9.60404	-8.8192	6.27827e-12	1.43804e-09	17.0085
35	EGFL6	2.71171	7.56642	8.65043	1.15212e-11	2.35906e-09	16.4162
36	HOPX	1.88658	10.636	8.56298	1.57951e-11	2.92404e-09	16.1083
37	TLR3	-1.01131	6.58859	-8.50317	1.96064e-11	3.44105e-09	15.8973
38	HOXC6	-2.27032	7.67221	-8.45921	2.29866e-11	3.93217e-09	15.7421
39	LRP12	1.12833	8.69042	8.45506	2.33345e-11	3.94178e-09	15.7274
40	SERINC5	1.00476	9.72074	8.41633	2.68481e-11	4.4247e-09	15.5905
41	NREP	1.42315	11.3283	8.40488	2.7985e-11	4.50225e-09	15.5501
42	HSD17B6	1.48845	9.71742	8.38994	2.95427e-11	4.64378e-09	15.4972
43	PLA2G16	-1.0078	9.0138	-8.38985	2.9552e-11	4.64378e-09	15.4969
44	FBN2	1.7712	7.73705	8.37857	3.07862e-11	4.78213e-09	15.4569
45	NRN1	-1.2676	8.73889	-8.36449	3.23988e-11	4.97543e-09	15.4071
46	ANO1	1.61125	9.31191	8.34432	3.48574e-11	5.24321e-09	15.3357
47	LOXL2	1.3989	9.71312	8.34384	3.49185e-11	5.24321e-09	15.334
48	MAFB	1.43083	9.97853	8.33154	3.65124e-11	5.36657e-09	15.2904
49	ARAP2 /// LOC101928667	-1.22665	6.06864	-8.31214	3.91773e-11	5.69293e-09	15.2217
50	RGS13	-1.92735	5.50689	-8.28892	4.26233e-11	6.12778e-09	15.1394
51	PLP1	3.07434	8.37809	8.26944	4.57499e-11	6.44025e-09	15.0703
52	ABLIM3	-1.13508	7.55929	-8.24793	4.94687e-11	6.78715e-09	14.994
53	TDO2	3.05694	6.15275	8.20036	5.88123e-11	7.73222e-09	14.8251
54	SNCA	-1.17699	9.27344	-8.1927	6.0476e-11	7.73222e-09	14.7979
55	KCNJ4	1.13201	5.81087	8.13367	7.49765e-11	9.2112e-09	14.5881
56	MEST	2.05639	9.77052	8.10172	8.42337e-11	1.01637e-08	14.4744
57	AIM1	-1.07255	7.34472	-8.09135	8.74784e-11	1.04618e-08	14.4375
58	ZNF365	1.32536	5.34804	8.05906	9.84087e-11	1.14646e-08	14.3226
59	ADAM12	3.34966	7.20456	8.01277	1.16518e-10	1.33443e-08	14.1576
60	TPSAB1	-2.59589	9.60163	-7.99945	1.22324e-10	1.36064e-08	14.1102
61	TPSB2	-2.5241	9.45278	-7.99831	1.22834e-10	1.36064e-08	14.1061
62	NAP1L2	-1.3062	7.88057	-7.96755	1.37442e-10	1.47922e-08	13.9964
63	MFAP2	1.50073	10.2366	7.96015	1.41204e-10	1.49081e-08	13.97
64	UST	-1.07209	7.91679	-7.96015	1.41204e-10	1.49081e-08	13.97
65	ENPP4	-1.05609	7.27942	-7.95491	1.43936e-10	1.50787e-08	13.9513
66	ABCA6	-1.04172	5.02135	-7.94217	1.50794e-10	1.56756e-08	13.9059
67	EFNB3	1.60465	8.69193	7.93322	1.55808e-10	1.60732e-08	13.874
68	ADH1B	-3.234	9.3495	-7.92316	1.61646e-10	1.64247e-08	13.838
69	ACTC1	2.06881	9.74582	7.90965	1.69828e-10	1.70004e-08	13.7898
70	LY75	-1.30252	5.89625	-7.90317	1.739e-10	1.728e-08	13.7667
71	CRHBP	-1.44314	5.79771	-7.89726	1.77699e-10	1.75286e-08	13.7456
72	C1R	-1.17357	10.4784	-7.88289	1.87289e-10	1.83408e-08	13.6943
73	CCND1	1.00225	9.31731	7.87959	1.89562e-10	1.84298e-08	13.6825
74	PLAT	-1.19604	10.961	-7.87305	1.94153e-10	1.87413e-08	13.6591
75	PART1	1.72411	6.89273	7.85832	2.04904e-10	1.93642e-08	13.6065
76	SCN7A	-1.10405	5.03776	-7.85253	2.09287e-10	1.9641e-08	13.5859
77	CEMIP	2.62663	7.20421	7.84955	2.11587e-10	1.97199e-08	13.5752
78	ATP8B4	1.99769	7.72964	7.82517	2.31335e-10	2.14128e-08	13.4881
79	COPG2IT1	1.61015	7.65573	7.82322	2.3299e-10	2.14193e-08	13.4811
80	TRPC6	1.01047	6.23838	7.81859	2.3697e-10	2.1638e-08	13.4646
81	TPSAB1 /// TPSB2	-2.32036	9.55669	-7.80094	2.5279e-10	2.27747e-08	13.4015
82	CRMP1	1.20731	9.48138	7.79568	2.57708e-10	2.29505e-08	13.3827
83	EDNRA	1.00613	11.5757	7.78299	2.6997e-10	2.38456e-08	13.3373
84	TNXA /// TNXB	-1.19353	10.7291	-7.77709	2.75869e-10	2.42084e-08	13.3162
85	LINC00341 /// SYNE3	-1.39893	8.42531	-7.75083	3.0373e-10	2.63116e-08	13.2222
86	HS3ST1	-1.28741	7.85684	-7.73781	3.18566e-10	2.74211e-08	13.1757
87	C1S	-1.2565	11.6278	-7.66807	4.11394e-10	3.41079e-08	12.926
88	CDH11	1.12937	11.2457	7.64049	4.55194e-10	3.72818e-08	12.8272
89	RBP1	-1.58906	10.1365	-7.60723	5.14294e-10	4.08033e-08	12.7081
90	CRABP2	2.02295	10.7482	7.6055	5.17571e-10	4.08033e-08	12.7019
91	TFAP2C	2.26098	7.92499	7.60457	5.19326e-10	4.08033e-08	12.6986
92	CPA3	-2.27968	9.00104	-7.57215	5.84975e-10	4.51734e-08	12.5823
93	KLF4	-1.69344	10.174	-7.56691	5.96339e-10	4.55306e-08	12.5636
94	ADIRF	-1.47202	10.7876	-7.54349	6.4989e-10	4.85227e-08	12.4796
95	HOXA5	-1.02923	8.26459	-7.54077	6.56415e-10	4.85668e-08	12.4699
96	CBX7	-1.02	10.7781	-7.51683	7.16754e-10	5.23579e-08	12.384
97	TUBB2B	2.05473	6.61002	7.44614	9.29391e-10	6.61042e-08	12.1304
98	PSD	1.29823	6.38551	7.40645	1.07541e-09	7.53008e-08	11.9879
99	DPYSL4	1.38846	6.69794	7.35773	1.28645e-09	8.80496e-08	11.813
100	SERPINF1	-1.29939	11.5459	-7.35697	1.29006e-09	8.80496e-08	11.8103
101	KCNG1	2.04187	8.41095	7.34207	1.36275e-09	9.20811e-08	11.7568
102	SATB2	1.69084	7.67553	7.31158	1.52453e-09	1.00993e-07	11.6473
103	IL15	-1.24983	7.22707	-7.30109	1.58453e-09	1.04455e-07	11.6096
104	DPT	-2.0545	8.85984	-7.28694	1.66921e-09	1.08451e-07	11.5588
105	HTATIP2	-1.30413	7.86331	-7.23883	1.99255e-09	1.24089e-07	11.386
106	EHD3	1.05315	8.21246	7.22185	2.12113e-09	1.30295e-07	11.3249
107	IL20RA	-1.39653	5.6872	-7.21598	2.16745e-09	1.31941e-07	11.3038
108	MMP11	2.89194	10.0992	7.1995	2.30299e-09	1.3894e-07	11.2446
109	CEBPD	-1.50804	11.0762	-7.15775	2.68569e-09	1.5577e-07	11.0946
110	BHMT2	-1.04145	7.25337	-7.14655	2.79874e-09	1.60263e-07	11.0544
111	MS4A2	-1.08572	5.31356	-7.0645	3.78618e-09	2.05488e-07	10.7595
112	EDNRB	-1.23553	8.24592	-7.0494	4.00271e-09	2.15509e-07	10.7052
113	MBP	-1.55532	7.48622	-7.01453	4.55125e-09	2.4076e-07	10.5799
114	HMGB3	1.00565	8.10628	7.00423	4.72729e-09	2.48578e-07	10.5429
115	GOLM1	1.0791	8.90848	7.00061	4.79068e-09	2.49966e-07	10.5299
116	SLC24A3	1.18557	11.379	6.9953	4.88535e-09	2.53925e-07	10.5108
117	APOD	-1.73939	11.193	-6.92732	6.27528e-09	3.10638e-07	10.2665
118	RGS2	-1.11664	12.2521	-6.90126	6.90764e-09	3.38224e-07	10.1729
119	GSAP	-1.05495	6.6839	-6.86733	7.82718e-09	3.73768e-07	10.051
120	CDH3	1.39195	9.34302	6.85677	8.13736e-09	3.87212e-07	10.013
121	SUGCT	1.14791	6.11632	6.80058	1.00083e-08	4.5848e-07	9.81121
122	NETO2	1.17457	6.51538	6.79736	1.01276e-08	4.62382e-07	9.79964
123	TFPI	-1.34504	9.24335	-6.78808	1.04798e-08	4.76848e-07	9.76631
124	KLF2	-1.18577	11.6338	-6.7678	1.12923e-08	5.03642e-07	9.69349
125	DEPTOR	-1.1967	9.3288	-6.7641	1.1447e-08	5.08456e-07	9.68022
126	PDE2A	-1.01214	9.38168	-6.75334	1.19095e-08	5.25966e-07	9.64159
127	STMN2	1.5636	5.61007	6.72476	1.3231e-08	5.78653e-07	9.53898
128	IGFBP6	-1.45898	9.95445	-6.70664	1.41435e-08	6.08709e-07	9.47396
129	ASPA	-1.39049	6.13697	-6.65846	1.68877e-08	7.10107e-07	9.30106
130	FCER1A	-1.29188	7.04513	-6.65345	1.72017e-08	7.1748e-07	9.2831
131	MSX1	-1.40261	9.17415	-6.64432	1.77894e-08	7.39709e-07	9.25035
132	BIRC3	-1.24375	5.89535	-6.61248	2.00002e-08	8.1904e-07	9.13615
133	LIFR	-1.35929	6.60589	-6.59856	2.10507e-08	8.56864e-07	9.08626
134	SEMA5A	1.16205	8.99026	6.5934	2.14545e-08	8.70679e-07	9.06773
135	CYR61	-1.13419	12.4577	-6.58237	2.23427e-08	8.98627e-07	9.0282
136	RGS5	1.00672	12.3327	6.56206	2.40746e-08	9.56894e-07	8.95543
137	KRT19	-2.25593	7.22689	-6.545	2.56337e-08	1.0041e-06	8.89427
138	GSTM5	-1.24858	8.62364	-6.52813	2.72731e-08	1.05005e-06	8.83385
139	GPC4	-1.00113	8.03632	-6.46859	3.39439e-08	1.27777e-06	8.62063
140	PLA2G4A	-1.13732	8.47493	-6.43771	3.80211e-08	1.42023e-06	8.51011
141	SULF1	1.38196	11.099	6.43755	3.80437e-08	1.42023e-06	8.50953
142	PCP4	2.2918	11.0377	6.41788	4.08927e-08	1.5017e-06	8.43918
143	ZFPM2	-1.35275	9.98854	-6.38428	4.62604e-08	1.67604e-06	8.31903
144	CLIC5	-1.14627	6.83745	-6.38216	4.66216e-08	1.68461e-06	8.31146
145	MEOX2	-1.77824	6.80626	-6.35319	5.18502e-08	1.82707e-06	8.20792
146	CSF2RB	-1.04586	7.67487	-6.34942	5.25727e-08	1.84537e-06	8.19444
147	MTCL1	1.29126	7.70077	6.31436	5.97874e-08	2.07254e-06	8.0692
148	KLK7	1.00448	6.32472	6.31397	5.98721e-08	2.07254e-06	8.06782
149	SRPX	-1.11917	10.1755	-6.30768	6.12687e-08	2.09384e-06	8.04537
150	PAGE4	2.20537	9.49835	6.30334	6.2251e-08	2.11372e-06	8.02988
151	GSTM3	1.26503	10.6682	6.29094	6.51473e-08	2.19551e-06	7.9856
152	NR3C2	-1.15853	8.41513	-6.27152	6.9952e-08	2.31132e-06	7.91631
153	CCKBR	1.25815	5.65314	6.26698	7.11253e-08	2.33275e-06	7.90011
154	COL5A1	1.20461	11.0503	6.25738	7.36721e-08	2.39905e-06	7.86586
155	FHL5	-1.19643	6.42104	-6.17175	1.00794e-07	3.06785e-06	7.56073
156	AF070581	1.24639	5.63742	6.16931	1.01697e-07	3.08179e-06	7.55205
157	PDGFRL	-1.24753	8.06621	-6.16794	1.02211e-07	3.08179e-06	7.54714
158	EFEMP1	-1.67323	10.5002	-6.15892	1.05639e-07	3.1432e-06	7.51504
159	PERP	-1.18003	8.52486	-6.14945	1.0936e-07	3.22683e-06	7.48135
160	ATF3	-2.30317	9.80177	-6.1169	1.23179e-07	3.56455e-06	7.36555
161	OMD	-1.33627	8.16848	-6.08718	1.37304e-07	3.92815e-06	7.25994
162	SOX4	1.02322	11.7639	6.08496	1.38422e-07	3.94649e-06	7.25204
163	KIAA0101	1.88396	7.1307	6.08212	1.39864e-07	3.97919e-06	7.24196
164	LAMP5	1.88954	8.13248	6.07787	1.42054e-07	4.02855e-06	7.22685
165	STRA6	1.08674	7.44958	6.07542	1.43328e-07	4.04369e-06	7.21816
166	PPP1R1A	1.26401	6.84636	6.01396	1.79361e-07	4.86725e-06	7.00002
167	SFRP1	1.31486	12.0843	6.00933	1.82417e-07	4.91073e-06	6.98359
168	CITED2	-1.04247	11.1734	-5.97086	2.09873e-07	5.43337e-06	6.84725
169	BTG2	-1.05744	10.7446	-5.96137	2.17253e-07	5.59229e-06	6.81365
170	COLEC12	1.06989	9.99983	5.95735	2.20451e-07	5.66384e-06	6.79944
171	SLC5A3	1.041	9.94425	5.90503	2.66696e-07	6.64968e-06	6.61431
172	HTR2B	1.8238	9.89999	5.88106	2.9098e-07	7.16266e-06	6.52961
173	CADM1	1.15459	9.26562	5.85331	3.21848e-07	7.80871e-06	6.43163
174	SNAI2	1.03133	10.3878	5.80967	3.77083e-07	8.89337e-06	6.27774
175	CFD	-1.44895	8.0783	-5.79585	3.96465e-07	9.28566e-06	6.22905
176	PRL	1.69938	7.48711	5.75719	4.56084e-07	1.03415e-05	6.09299
177	FGL2	-1.27809	7.56775	-5.74572	4.75439e-07	1.06376e-05	6.05263
178	KIT	-1.00793	8.29245	-5.70316	5.5458e-07	1.22062e-05	5.90312
179	COL2A1	1.17241	5.64354	5.67354	6.17241e-07	1.32193e-05	5.79921
180	SPSB1	1.12004	8.2988	5.6242	7.3757e-07	1.5382e-05	5.62636
181	AOX1	-1.44961	7.44608	-5.60287	7.96517e-07	1.6298e-05	5.55176
182	RGS4	1.60961	8.77142	5.59588	8.16837e-07	1.65991e-05	5.52732
183	MAP3K8	-1.61787	6.36514	-5.59337	8.24252e-07	1.66501e-05	5.51855
184	CXCL13	1.82351	5.43576	5.53983	9.99432e-07	1.96313e-05	5.33163
185	CD69	-1.30316	5.70823	-5.53457	1.01851e-06	1.98904e-05	5.3133
186	EGR1	-1.1772	11.4283	-5.52838	1.04141e-06	2.02499e-05	5.29173
187	TRPC4	-1.37579	7.24409	-5.52472	1.05523e-06	2.04596e-05	5.27896
188	CCL14 /// CCL15-CCL14	-1.23744	11.3134	-5.50521	1.13183e-06	2.17576e-05	5.211
189	SOX17	-1.07712	8.25948	-5.47338	1.2688e-06	2.39812e-05	5.10027
190	RERGL	-1.52653	7.455	-5.46876	1.28996e-06	2.4347e-05	5.08424
191	SDPR	-1.24017	8.71847	-5.4576	1.34261e-06	2.51303e-05	5.04546
192	N4BP2L1	-1.04395	9.15458	-5.43654	1.44784e-06	2.66569e-05	4.97234
193	CBLN1	1.14508	5.71762	5.43486	1.4566e-06	2.67817e-05	4.96649
194	TENM1	1.57292	6.30877	5.35686	1.92508e-06	3.3439e-05	4.69636
195	CKS2	1.10724	7.89776	5.33803	2.05882e-06	3.54432e-05	4.63133
196	ACKR1	-1.23431	11.704	-5.33288	2.09703e-06	3.60551e-05	4.61352
197	SCD	1.18243	7.56511	5.32679	2.14302e-06	3.67057e-05	4.59252
198	FOS	-2.13674	11.0211	-5.31673	2.22125e-06	3.7711e-05	4.55781
199	CENPU	1.02684	6.18186	5.2706	2.61762e-06	4.28263e-05	4.39889
200	OLFML1	-1.07028	8.93448	-5.21606	3.17688e-06	5.05682e-05	4.21156
201	TRIB1	-1.35216	9.54741	-5.20677	3.28323e-06	5.2077e-05	4.17971
202	KDELC1	1.30526	8.83711	5.17881	3.6251e-06	5.60042e-05	4.08393
203	ALDH1A2 /// LOC101928635	-1.31298	10.6166	-5.15611	3.92818e-06	5.95796e-05	4.0063
204	CD24	1.96048	11.0537	5.1329	4.26396e-06	6.3813e-05	3.92703
205	RASL11B	1.17419	8.47197	5.12529	4.38002e-06	6.50362e-05	3.90107
206	KERA	1.67083	4.99134	5.11606	4.52509e-06	6.64697e-05	3.86959
207	TNFSF10	-1.10956	10.1331	-5.09096	4.94381e-06	7.13027e-05	3.78408
208	LAMC3	1.21762	6.71133	5.07832	5.16874e-06	7.38376e-05	3.7411
209	PHLDA1	1.08565	8.46566	5.05691	5.57331e-06	7.82928e-05	3.66832
210	WISP3	1.22759	4.86514	5.04566	5.79818e-06	8.04873e-05	3.63013
211	CXADR	-1.34024	8.73129	-5.04184	5.87644e-06	8.10614e-05	3.61718
212	IRAK3	-1.03465	7.3077	-4.98763	7.1076e-06	9.53552e-05	3.43357
213	HBB	-1.44906	11.9996	-4.92897	8.72572e-06	0.000112518	3.23571
214	TNN	1.21318	5.26958	4.92463	8.85901e-06	0.000113911	3.22109
215	TFPI2	-1.50966	6.15408	-4.91266	9.2368e-06	0.000117428	3.18082
216	PDK4	-1.13436	6.07437	-4.90348	9.5374e-06	0.000120682	3.14994
217	CA12	1.11913	9.84267	4.8792	1.03787e-05	0.000129151	3.06845
218	CLDN10	-1.20195	6.62393	-4.86008	1.10927e-05	0.000136403	3.00434
219	HBA1 /// HBA2	-1.41324	12.3123	-4.82091	1.27084e-05	0.000150824	2.87334
220	KCNN2	1.32323	6.37752	4.82008	1.2745e-05	0.000151084	2.87057
221	THBD	-1.04321	9.76636	-4.80813	1.32837e-05	0.0001561	2.8307
222	FHOD3	1.00925	7.0016	4.80342	1.35024e-05	0.000158533	2.81497
223	P2RY14	-1.25922	7.37795	-4.77245	1.50296e-05	0.00017286	2.71181
224	VCAN	1.36615	11.1086	4.73908	1.68644e-05	0.000189764	2.60096
225	ADAMTSL3	-1.08457	6.7994	-4.70606	1.88956e-05	0.000208624	2.49156
226	TOP2A	1.24206	6.25415	4.65159	2.27821e-05	0.000244541	2.31174
227	PTGS2	-1.61048	6.31196	-4.63597	2.40341e-05	0.000255143	2.26033
228	SRPX2	1.06792	7.12159	4.54685	3.25733e-05	0.000330974	1.9684
229	NUSAP1	1.35237	6.48061	4.52155	3.54967e-05	0.000355406	1.88594
230	ZFP36	-1.20942	11.4917	-4.51193	3.66735e-05	0.000364952	1.85465
231	PCDH11X /// PCDH11Y	1.16264	5.11583	4.44302	4.62947e-05	0.000440892	1.63132
232	CCL23	-1.00868	5.80861	-4.41702	5.05316e-05	0.00047621	1.54744
233	FZD5	1.11232	7.17276	4.40871	5.19636e-05	0.00048665	1.52068
234	DLK1	1.92144	6.27806	4.3697	5.92299e-05	0.000538649	1.39539
235	GPX3	-1.10655	9.89459	-4.2971	7.5481e-05	0.000653041	1.16352
236	IGF2 /// INS-IGF2	1.24028	11.4428	4.28684	7.81027e-05	0.000670998	1.13089
237	CYP4B1	-1.47404	5.72085	-4.26584	8.37468e-05	0.000707788	1.06423
238	MAFF	-1.28136	9.5191	-4.24995	8.82773e-05	0.000740062	1.01391
239	PTCH1	-1.07136	8.26049	-4.23839	9.1721e-05	0.000762311	0.977371
240	PCOLCE2	-1.4466	7.23625	-4.21802	9.81158e-05	0.000801618	0.913036
241	GRP	1.34364	5.8257	4.20462	0.000102552	0.000828035	0.870837
242	SFRP4	1.42772	11.5852	4.19065	0.000107387	0.000859059	0.826883
243	FOSB	-1.84534	8.63177	-4.18427	0.000109667	0.000873287	0.806845
244	WFDC1	1.35967	9.74204	4.13842	0.000127497	0.000986824	0.66323
245	NR4A1	-1.02695	8.82218	-4.09372	0.000147569	0.00110484	0.523976
246	POSTN	1.31673	11.6843	4.09019	0.000149277	0.0011164	0.513016
247	C7	-1.22794	11.0344	-4.0554	0.000167183	0.00122456	0.405208
248	C3	-1.06392	9.7694	-4.05096	0.000169614	0.00123767	0.391474
249	ZBTB16	-1.12067	8.93854	-4.00318	0.000198017	0.00140105	0.244276
250	NLGN4X	1.04387	7.48592	3.99426	0.000203808	0.00143302	0.216887
251	WISP2	-1.13653	8.16565	-3.85944	0.000313943	0.00202802	-0.19294
252	NR4A2	-1.23021	7.38783	-3.78936	0.000391943	0.00244878	-0.402926
253	TACR2	1.0547	9.20987	3.73311	0.000467715	0.0028117	-0.569905
254	GSTM1	1.0825	10.1888	3.71851	0.000489568	0.00290559	-0.613007
255	PTHLH	1.06666	6.08155	3.70354	0.000512996	0.00301418	-0.65711
256	EPYC	1.20659	4.54628	3.65095	0.000604087	0.00343169	-0.811183
257	GSTM2	1.01343	10.8533	3.63099	0.000642571	0.00361069	-0.869339
258	GPR37 /// SEL1L2	-1.023	6.14387	-3.58654	0.000736873	0.00402787	-0.998167
259	CXCL2	-1.41885	6.51453	-3.53642	0.000859027	0.00457945	-1.14227
260	COMP	1.20563	7.10944	3.41952	0.00122332	0.00614571	-1.47351
261	MMP10	1.59348	6.09315	3.38992	0.00133659	0.00659943	-1.55628
262	MMP7	-1.45105	8.50824	-3.37075	0.00141518	0.00689678	-1.60964
263	CORIN	-1.13763	6.16778	-3.23958	0.00208262	0.00936702	-1.96949
264	TACSTD2	-1.27063	7.03955	-3.1338	0.00282703	0.0119726	-2.25281
265	WIF1	1.34726	6.25758	3.04606	0.00362725	0.0145976	-2.48293
266	SCG2	1.00836	6.30892	2.82659	0.00664866	0.02396	-3.03828
267	SELE	-1.20715	6.54471	-2.70571	0.00917981	0.030745	-3.33123

## Sheet: DMPs
	cpG	logFC	AveExpr	t	P.Value	adj.P.Val	B	X0_AVG	X1_AVG	deltaBeta	CHR	MAPINFO	Strand	Type	gene	feature	cgi	feat.cgi	UCSC_CpG_Islands_Name	DHS	Enhancer	Phantom	Probe_SNPs	Probe_SNPs_10
1	cg26576576	-0.401446	0.64654	-63.4878	5.73775e-30	1.72592e-24	56.0812	0.899302	0.497856	-0.401446	1	214627705	R	II	PTPN14	Body	opensea	Body-opensea		NA	TRUE
2	cg24005196	-0.397903	0.664594	-62.3944	8.97447e-30	1.72592e-24	55.7433	0.915126	0.517223	-0.397903	6	22294711	R	I	PRL	Body	opensea	Body-opensea		NA	NA
3	cg01864699	-0.35292	0.628567	-41.3502	3.44307e-25	4.41435e-20	46.9699	0.850776	0.497856	-0.35292	6	122789987	R	II	SERINC1	Body	shelf	Body-shelf	chr6:122792758-122793091	NA	NA
4	cg02232839	0.583137	0.728128	36.7747	6.84241e-24	6.57947e-19	44.2612	0.360967	0.944105	0.583137	1	156404965	R	II		IGR	shore	IGR-shore	chr1:156405160-156406350	NA	NA
5	cg20521696	0.453224	0.785897	36.2736	9.69966e-24	7.46154e-19	43.94	0.500534	0.953757	0.453224	7	155599780	F	II	SHH	Body	shore	Body-shore	chr7:155601175-155603235	NA	NA
6	cg13455410	0.739495	0.608418	34.4919	3.48705e-23	1.89911e-18	42.7543	0.14281	0.882305	0.739495	9	79631906	F	I		IGR	shore	IGR-shore	chr9:79633326-79636030	NA	NA		rs73651432	rs79213563
7	cg16365807	0.347312	0.825586	34.4479	3.60173e-23	1.89911e-18	42.7242	0.606908	0.95422	0.347312	21	42559652	F	II	BACE2	Body	opensea	Body-opensea		NA	NA		rs78500844
8	cg17526036	0.610668	0.708752	34.3228	3.95e-23	1.89911e-18	42.6381	0.324257	0.934925	0.610668	5	172673349	F	II		IGR	shore	IGR-shore	chr5:172670829-172671824	NA	TRUE		rs34220532	rs34952680
9	cg08069338	-0.335366	0.622066	-33.7137	6.22064e-23	2.6079e-18	42.214	0.833222	0.497856	-0.335366	6	160207898	R	II	SNORA29	TSS1500	shelf	TSS1500-shelf	chr6:160209941-160212015	NA	NA
10	cg06460587	0.785584	0.612933	33.5994	6.78031e-23	2.6079e-18	42.1333	0.118305	0.90389	0.785584	6	31650930	R	I		IGR	island	IGR-island	chr6:31650648-31651292	TRUE	NA
11	cg04700292	-0.371261	0.63536	-33.4003	7.88256e-23	2.75624e-18	41.9922	0.869117	0.497856	-0.371261	16	73090723	F	II	ZFHX3	5'UTR	shore	5'UTR-shore	chr16:73091514-73092395	NA	NA
12	cg18465694	0.656829	0.655696	32.5935	1.46441e-22	4.69378e-18	41.4104	0.242136	0.898966	0.656829	22	36806185	F	I		IGR	island	IGR-island	chr22:36806029-36806637	TRUE	NA
13	cg20574490	0.638497	0.683687	32.1801	2.0228e-22	5.96944e-18	41.1059	0.281671	0.920168	0.638497	8	102504666	F	II	GRHL2	TSS200	island	TSS200-island	chr8:102504478-102504841	TRUE	NA	high-CpG:102573837-102574016
14	cg14177914	0.566234	0.737746	32.0893	2.1728e-22	5.96944e-18	41.0384	0.381229	0.947462	0.566234	1	156400432	F	II	C1orf61	TSS1500	opensea	TSS1500-opensea		NA	TRUE
15	cg03780851	0.719393	0.623281	31.8864	2.55084e-22	6.54085e-18	40.8869	0.17033	0.889723	0.719393	8	102504564	F	II	GRHL2	TSS200	island	TSS200-island	chr8:102504478-102504841	TRUE	NA
16	cg25639415	0.711972	0.658401	31.6921	2.97724e-22	7.15709e-18	40.7407	0.210122	0.922094	0.711972	8	102504621	F	II	GRHL2	TSS200	island	TSS200-island	chr8:102504478-102504841	TRUE	NA
17	cg15196156	0.575689	0.679658	31.5986	3.20821e-22	7.17876e-18	40.67	0.317187	0.892876	0.575689	1	40388395	R	II		IGR	opensea	IGR-opensea		NA	NA
18	cg20663448	-0.326434	0.618758	-31.5036	3.46187e-22	7.17876e-18	40.598	0.82429	0.497856	-0.326434	6	76204308	F	II	FILIP1	TSS1500	opensea	TSS1500-opensea		NA	NA
19	cg07188513	0.595556	0.697229	31.4736	3.54618e-22	7.17876e-18	40.5752	0.32225	0.917806	0.595556	7	156807474	R	II		IGR	shelf	IGR-shelf	chr7:156810572-156814593	NA	TRUE
20	cg08178072	0.565716	0.727368	30.7895	6.1779e-22	1.1881e-17	40.0484	0.371176	0.936893	0.565716	2	45164495	R	II		IGR	shore	IGR-shore	chr2:45164561-45166567	NA	NA
21	cg09792000	0.517828	0.746948	30.4394	8.24529e-22	1.51018e-17	39.7738	0.420909	0.938736	0.517828	12	47225979	R	II		IGR	shore	IGR-shore	chr12:47224912-47225664	NA	NA
22	cg02511456	0.618186	0.722292	29.468	1.8677e-21	3.26532e-17	38.9931	0.333064	0.95125	0.618186	7	156801419	R	II	MNX1	Body	island	Body-island	chr7:156801418-156801632	NA	NA
23	cg21199165	0.525284	0.690392	29.3949	1.98816e-21	3.3248e-17	38.9333	0.359658	0.884942	0.525284	2	45166884	R	II		IGR	shore	IGR-shore	chr2:45164561-45166567	NA	NA
24	cg22014112	-0.669442	0.403071	-29.1822	2.38721e-21	3.82579e-17	38.7581	0.824571	0.15513	-0.669442	6	138192658	R	I	TNFAIP3	Body	shelf	Body-shelf	chr6:138187825-138189141	NA	NA
25	cg12700145	0.73947	0.548509	28.9578	2.89904e-21	4.46022e-17	38.5718	0.0829166	0.822386	0.73947	1	31158200	F	I		IGR	island	IGR-island	chr1:31158009-31158261	TRUE	TRUE		rs6669235
26	cg14588406	-0.659271	0.378043	-28.8273	3.24784e-21	4.80467e-17	38.4627	0.79314	0.133869	-0.659271	9	132900904	F	I	GPR107	3'UTR	opensea	3'UTR-opensea		TRUE	TRUE
27	cg12091498	0.452905	0.733488	28.4297	4.60565e-21	6.56098e-17	38.127	0.448326	0.901231	0.452905	12	47226255	R	II		IGR	shore	IGR-shore	chr12:47224912-47225664	NA	NA
28	cg17453252	-0.56497	0.365944	-28.0064	6.71362e-21	9.22233e-17	37.7641	0.721666	0.156696	-0.56497	13	110964116	R	II	COL4A2	Body	shore	Body-shore	chr13:110965774-110966223	NA	NA
29	cg12940886	0.223771	0.888041	27.7876	8.17488e-21	1.08424e-16	37.5742	0.747149	0.970919	0.223771	13	59989928	F	II		IGR	opensea	IGR-opensea		NA	TRUE		rs76481455
30	cg00333483	0.555659	0.701656	27.709	8.77725e-21	1.12533e-16	37.5055	0.351797	0.907456	0.555659	17	79504180	F	II		IGR	island	IGR-island	chr17:79503586-79504181	NA	TRUE
31	cg14673618	0.496711	0.683488	27.3791	1.18528e-20	1.47062e-16	37.2153	0.370744	0.867455	0.496711	2	45170322	F	I	SIX3	Body	island	Body-island	chr2:45169505-45171884	NA	NA
32	cg27664085	0.638337	0.709117	27.2655	1.3156e-20	1.58131e-16	37.1144	0.307201	0.945538	0.638337	15	89157815	F	I		IGR	opensea	IGR-opensea		TRUE	NA
33	cg20431250	0.567155	0.718371	27.1311	1.48897e-20	1.67079e-16	36.9946	0.361273	0.928428	0.567155	6	108492653	F	II	NR2E1	Body	shore	Body-shore	chr6:108491033-108491410	NA	NA
34	cg00445405	0.490494	0.750418	27.1135	1.51349e-20	1.67079e-16	36.9788	0.441589	0.932083	0.490494	2	63281844	R	II	OTX1	Body	shore	Body-shore	chr2:63282514-63283122	NA	NA
35	cg26635219	0.775925	0.616919	27.1023	1.52916e-20	1.67079e-16	36.9688	0.128374	0.904299	0.775925	7	117119424	F	I	CFTR	TSS1500	opensea	TSS1500-opensea		NA	NA	low-CpG:116906174-116907321
36	cg00431699	0.535858	0.635316	27.0781	1.56381e-20	1.67079e-16	36.9471	0.297924	0.833782	0.535858	2	63278831	R	II	OTX1	5'UTR	island	5'UTR-island	chr2:63274475-63279430	NA	NA
37	cg00907283	0.539663	0.670523	26.9476	1.76499e-20	1.83478e-16	36.8299	0.330736	0.870398	0.539663	22	20286454	R	II		IGR	island	IGR-island	chr22:20286318-20287630	NA	NA
38	cg13528344	0.589141	0.704627	26.8681	1.90066e-20	1.92381e-16	36.7582	0.333687	0.922828	0.589141	13	20768138	R	II	GJB2	TSS1500	shore	TSS1500-shore	chr13:20766208-20767779	NA	NA
39	cg25330243	0.784169	0.566429	26.7542	2.11398e-20	2.08487e-16	36.655	0.0726931	0.856862	0.784169	8	102504501	F	I	GRHL2	TSS200	island	TSS200-island	chr8:102504478-102504841	TRUE	NA		rs541226
40	cg22356324	0.507512	0.770031	26.7118	2.19953e-20	2.115e-16	36.6166	0.450487	0.957998	0.507512	10	71077947	R	II	HK1	Body	island	Body-island	chr10:71077946-71079377	NA	NA
41	cg08506654	0.594103	0.703601	26.6657	2.2968e-20	2.15467e-16	36.5746	0.329536	0.923639	0.594103	5	172673098	R	II		IGR	shore	IGR-shore	chr5:172670829-172671824	NA	TRUE
42	cg09951047	-0.668021	0.558487	-26.6321	2.37055e-20	2.17091e-16	36.5439	0.979093	0.311072	-0.668021	9	97848306	F	II	C9orf3	3'UTR	island	3'UTR-island	chr9:97848140-97848525	NA	NA
43	cg05548179	0.546755	0.725232	26.5287	2.61283e-20	2.33714e-16	36.4495	0.380978	0.927734	0.546755	15	51425282	R	II		IGR	opensea	IGR-opensea		TRUE	TRUE
44	cg11638071	0.594872	0.664243	26.4072	2.93092e-20	2.56209e-16	36.3379	0.289694	0.884566	0.594872	17	56405967	R	II	BZRAP1	1stExon	shelf	1stExon-shelf	chr17:56401728-56402343	TRUE	NA
45	cg17543488	0.776098	0.552696	26.269	3.34175e-20	2.81545e-16	36.2105	0.0640422	0.84014	0.776098	5	172672959	F	I		IGR	island	IGR-island	chr5:172672311-172672971	NA	TRUE
46	cg00267274	-0.302339	0.609833	-26.2611	3.36716e-20	2.81545e-16	36.2031	0.800195	0.497856	-0.302339	7	5806497	F	II	RNF216	5'UTR	opensea	5'UTR-opensea		NA	TRUE
47	cg16435779	0.715652	0.634169	26.0682	4.04843e-20	3.31307e-16	36.024	0.183573	0.899225	0.715652	8	102504447	F	II	GRHL2	TSS1500	shore	TSS1500-shore	chr8:102504478-102504841	TRUE	NA
48	cg22705959	0.475744	0.767168	25.755	5.47582e-20	4.38783e-16	35.73	0.467625	0.943369	0.475744	2	208635887	R	II		IGR	shore	IGR-shore	chr2:208631558-208634934	NA	NA
49	cg18264486	0.651261	0.658063	25.7169	5.68187e-20	4.46003e-16	35.694	0.24801	0.899271	0.651261	6	31650916	R	I		IGR	island	IGR-island	chr6:31650648-31651292	TRUE	NA
50	cg10810847	0.600398	0.494203	25.6249	6.2138e-20	4.78002e-16	35.6068	0.116174	0.716573	0.600398	19	47950499	R	II	SLC8A2	Body	shore	Body-shore	chr19:47950869-47951566	TRUE	TRUE
51	cg01507019	0.307458	0.825524	25.5808	6.48685e-20	4.89222e-16	35.5649	0.631939	0.939397	0.307458	16	56703257	R	I	MT1G	TSS1500	shore	TSS1500-shore	chr16:56703387-56703648	NA	TRUE			rs12446001
52	cg07798980	0.497182	0.601019	25.5197	6.88587e-20	5.09328e-16	35.5067	0.287978	0.78516	0.497182	5	172659241	F	I	NKX2-5	3'UTR	island	3'UTR-island	chr5:172659049-172660277	NA	NA
53	cg14931854	0.795633	0.600043	25.4773	7.17747e-20	5.2088e-16	35.4662	0.0990894	0.894722	0.795633	6	42738967	R	I		IGR	opensea	IGR-opensea		NA	NA
54	cg09754272	0.556898	0.695222	25.3946	7.78438e-20	5.54463e-16	35.3871	0.344583	0.901481	0.556898	1	156399638	R	I	C1orf61	TSS1500	opensea	TSS1500-opensea		NA	NA
55	cg23048399	0.64905	0.62919	25.2797	8.7161e-20	6.09539e-16	35.2767	0.220529	0.869579	0.64905	19	47933813	F	II	SLC8A2	Body	island	Body-island	chr19:47933295-47933827	NA	NA
56	cg00502190	0.547868	0.622797	25.2387	9.07644e-20	6.23404e-16	35.2372	0.277843	0.825711	0.547868	1	156616560	R	II	BCAN	Body	island	Body-island	chr1:156616553-156616946	NA	NA
57	cg26883974	0.516578	0.763041	25.1177	1.02314e-19	6.90403e-16	35.1202	0.437788	0.954366	0.516578	13	20768523	R	II	GJB2	TSS1500	shore	TSS1500-shore	chr13:20766208-20767779	NA	NA
58	cg21391452	0.47424	0.749398	25.0208	1.12665e-19	7.47143e-16	35.0261	0.450802	0.925042	0.47424	4	57472544	F	II		IGR	opensea	IGR-opensea		NA	TRUE		rs73161203
59	cg02630477	0.463967	0.76715	24.9446	1.21557e-19	7.92447e-16	34.9518	0.475023	0.93899	0.463967	1	40388223	R	I		IGR	opensea	IGR-opensea		NA	NA
60	cg01496199	0.741901	0.591418	24.7791	1.4348e-19	9.19776e-16	34.7897	0.124295	0.866196	0.741901	19	39755181	F	I		IGR	island	IGR-island	chr19:39754973-39756540	TRUE	TRUE
61	cg03129014	0.44642	0.735881	24.7525	1.47364e-19	9.29186e-16	34.7635	0.454801	0.901221	0.44642	13	20736156	F	II	GJA3	TSS1500	island	TSS1500-island	chr13:20735043-20736157	NA	NA		rs6490524
62	cg17574739	0.395593	0.628517	24.6104	1.70075e-19	1.05217e-15	34.6233	0.379439	0.775033	0.395593	19	39694993	F	II	SYCN	TSS200	island	TSS200-island	chr19:39694476-39694994	NA	NA
63	cg16764274	0.502474	0.720023	24.5973	1.72339e-19	1.05217e-15	34.6103	0.403651	0.906125	0.502474	2	223290168	F	II	SGPP2	Body	shore	Body-shore	chr2:223288922-223290013	NA	NA
64	cg17176016	0.483541	0.764539	24.5371	1.83176e-19	1.10086e-15	34.5506	0.460088	0.943628	0.483541	6	108441207	F	II		IGR	island	IGR-island	chr6:108437998-108441208	NA	TRUE
65	cg01108370	0.470877	0.744443	24.3922	2.12258e-19	1.25601e-15	34.4063	0.447965	0.918841	0.470877	7	151330008	F	II	PRKAG2	Body	opensea	Body-opensea		NA	NA
66	cg02672759	0.419325	0.782636	24.2708	2.40288e-19	1.40033e-15	34.2847	0.518617	0.937942	0.419325	19	39739058	R	II		IGR	island	IGR-island	chr19:39737689-39739288	TRUE	NA
67	cg23516854	0.239264	0.870514	24.2526	2.44811e-19	1.4054e-15	34.2664	0.719866	0.95913	0.239264	5	109669259	F	II		IGR	opensea	IGR-opensea		NA	NA
68	cg22550299	0.450488	0.764082	24.2146	2.54546e-19	1.43979e-15	34.2282	0.480442	0.930929	0.450488	6	169654842	R	II	THBS2	TSS1500	opensea	TSS1500-opensea		NA	NA
69	cg02183025	0.420422	0.727992	24.1306	2.77501e-19	1.52592e-15	34.1435	0.463281	0.883704	0.420422	2	45159504	F	II		IGR	shore	IGR-shore	chr2:45159893-45160112	NA	NA
70	cg24597363	-0.669229	0.406758	-24.1299	2.77708e-19	1.52592e-15	34.1428	0.828125	0.158895	-0.669229	4	1294996	R	II	MAEA	Body	opensea	Body-opensea		TRUE	NA
71	cg07896717	0.409717	0.688228	24.0208	3.10798e-19	1.68369e-15	34.0323	0.430258	0.839975	0.409717	1	214157414	F	II		IGR	shore	IGR-shore	chr1:214158726-214159080	TRUE	NA		rs12736280
72	cg05697249	0.505676	0.720753	23.8438	3.73445e-19	1.9927e-15	33.852	0.402365	0.908041	0.505676	11	111789693	R	II	C11orf52	1stExon	opensea	1stExon-opensea		NA	NA
73	cg00366917	0.696733	0.621115	23.8316	3.78201e-19	1.9927e-15	33.8396	0.182431	0.879164	0.696733	18	74845154	R	I	MBP	TSS1500	island	TSS1500-island	chr18:74843360-74845426	TRUE	NA	high-CpG:72973604-72974168
74	cg09802835	0.688531	0.592901	23.7389	4.16647e-19	2.15537e-15	33.7445	0.159382	0.847913	0.688531	11	71952131	F	I	PHOX2A	Body	island	Body-island	chr11:71952112-71952528	NA	NA
75	cg19416417	0.35483	0.768335	23.7305	4.20283e-19	2.15537e-15	33.736	0.544923	0.899753	0.35483	2	223290324	R	I	SGPP2	Body	shore	Body-shore	chr2:223288922-223290013	NA	NA
76	cg07704627	0.496351	0.422698	23.7105	4.29199e-19	2.17213e-15	33.7154	0.110181	0.606531	0.496351	17	77777173	F	II		IGR	island	IGR-island	chr17:77770672-77778468	NA	TRUE			rs72067293
77	cg12252135	0.60884	0.538019	23.6912	4.37964e-19	2.18771e-15	33.6955	0.154675	0.763515	0.60884	17	79503877	R	I	FSCN2	Body	island	Body-island	chr17:79503586-79504181	NA	TRUE
78	cg12658929	-0.590986	0.369165	-23.6371	4.63517e-19	2.28567e-15	33.6398	0.741267	0.150282	-0.590986	13	111281384	R	II	CARKD	Body	shelf	Body-shelf	chr13:111277412-111277651	NA	NA
79	cg21582373	0.383031	0.790033	23.5828	4.90683e-19	2.389e-15	33.5838	0.548866	0.931897	0.383031	11	31818474	F	II	PAX6	Body	shore	Body-shore	chr11:31820060-31821416	NA	NA
80	cg02713960	0.553436	0.712515	23.5513	5.07248e-19	2.43878e-15	33.5511	0.364055	0.917491	0.553436	16	746048	R	II	FBXL16	Body	shore	Body-shore	chr16:743924-745943	TRUE	NA
81	cg14557487	0.489773	0.74915	23.5379	5.14474e-19	2.44298e-15	33.5372	0.440774	0.930547	0.489773	2	162279686	R	II	TBR1	Body	shore	Body-shore	chr2:162279835-162280709	NA	NA
82	cg20322093	0.620836	0.641168	23.5204	5.24005e-19	2.4579e-15	33.5192	0.250271	0.871107	0.620836	17	72931788	F	I	OTOP3	TSS200	island	TSS200-island	chr17:72931729-72932601	TRUE	NA
83	cg11039476	0.401683	0.818575	23.4856	5.43636e-19	2.51926e-15	33.483	0.565664	0.967347	0.401683	2	127978579	F	II		IGR	shore	IGR-shore	chr2:127976389-127977667	NA	NA
84	cg20056542	0.710078	0.559121	23.445	5.6742e-19	2.59817e-15	33.4409	0.112034	0.822113	0.710078	15	53083518	F	I	ONECUT1	TSS1500	island	TSS1500-island	chr15:53080458-53083699	TRUE	TRUE
85	cg24195486	0.569226	0.62225	23.3994	5.95465e-19	2.68805e-15	33.3934	0.263848	0.833074	0.569226	14	92788580	F	II	SLC24A4	TSS1500	shore	TSS1500-shore	chr14:92788913-92789204	NA	NA
86	cg26267430	0.605972	0.635594	23.3907	6.01027e-19	2.68805e-15	33.3843	0.254056	0.860028	0.605972	15	96894509	R	I		IGR	shore	IGR-shore	chr15:96895306-96895729	NA	NA
87	cg23656890	-0.338175	0.631672	-23.333	6.38928e-19	2.82472e-15	33.3241	0.844597	0.506422	-0.338175	12	25071685	R	II	DAD1L	TSS1500	opensea	TSS1500-opensea		NA	NA
88	cg09195389	0.47927	0.753836	23.263	6.88324e-19	3.00852e-15	33.2508	0.452073	0.931343	0.47927	13	20767968	R	II	GJB2	TSS1500	shore	TSS1500-shore	chr13:20766208-20767779	NA	NA		rs9509086
89	cg19864138	0.536185	0.701572	23.2456	7.01171e-19	3.03023e-15	33.2326	0.363974	0.900159	0.536185	3	62351484	R	II		IGR	shelf	IGR-shelf	chr3:62354291-62355012	NA	TRUE
90	cg18862481	0.620053	0.634435	23.1492	7.77221e-19	3.32157e-15	33.1312	0.244032	0.864084	0.620053	3	129693370	F	I	TRH	5'UTR	island	5'UTR-island	chr3:129693127-129694841	NA	NA		rs9860093
91	cg01704957	0.53645	0.483498	23.0963	8.22485e-19	3.47639e-15	33.0755	0.145733	0.682184	0.53645	17	7198347	R	I	YBX2	TSS1500	island	TSS1500-island	chr17:7197431-7198417	TRUE	NA
92	cg02090762	0.682462	0.636361	22.9911	9.20812e-19	3.84968e-15	32.9642	0.206663	0.889125	0.682462	17	79503859	R	I	FSCN2	Body	island	Body-island	chr17:79503586-79504181	NA	TRUE
93	cg07465344	-0.275625	0.599939	-22.9556	9.56707e-19	3.95675e-15	32.9265	0.773481	0.497856	-0.275625	17	4849412	F	II	PFN1	Body	shore	Body-shore	chr17:4850942-4853907	NA	NA
94	cg09938227	0.64642	0.648109	22.8539	1.06781e-18	4.36926e-15	32.8182	0.241104	0.887524	0.64642	1	156390124	F	II	C1orf61	5'UTR	shore	5'UTR-shore	chr1:156390403-156391581	NA	NA
95	cg03267697	0.422351	0.719988	22.8258	1.10076e-18	4.41828e-15	32.7882	0.454064	0.876415	0.422351	2	220362212	R	II	GMPPA	TSS1500	island	TSS1500-island	chr2:220361462-220363254	NA	TRUE
96	cg13720362	0.375669	0.663099	22.8242	1.10276e-18	4.41828e-15	32.7864	0.426567	0.802236	0.375669	6	108492271	R	II	NR2E1	Body	shore	Body-shore	chr6:108485671-108490539	NA	NA
97	cg04239994	0.654707	0.571636	22.8053	1.12557e-18	4.46316e-15	32.7662	0.159413	0.81412	0.654707	17	77216953	R	I	HRNBP3	5'UTR	opensea	5'UTR-opensea		TRUE	TRUE
98	cg07204874	0.54629	0.717392	22.646	1.3385e-18	5.25331e-15	32.5953	0.373432	0.919722	0.54629	1	214158373	R	II		IGR	shore	IGR-shore	chr1:214158726-214159080	TRUE	TRUE
99	cg21326139	-0.492573	0.409411	-22.5613	1.46822e-18	5.65844e-15	32.504	0.719549	0.226977	-0.492573	4	1294783	F	II	MAEA	Body	opensea	Body-opensea		TRUE	TRUE
100	cg00799539	0.5246	0.766099	22.5595	1.47114e-18	5.65844e-15	32.5021	0.435796	0.960396	0.5246	12	103353183	R	II	ASCL1	3'UTR	shore	3'UTR-shore	chr12:103351579-103352695	NA	NA
101	cg14601621	-0.531737	0.490091	-22.5117	1.55035e-18	5.90406e-15	32.4503	0.824889	0.293152	-0.531737	9	97848457	F	I	C9orf3	3'UTR	island	3'UTR-island	chr9:97848140-97848525	NA	NA
102	cg15618108	0.471838	0.737977	22.4878	1.5915e-18	5.96983e-15	32.4244	0.440894	0.912732	0.471838	1	203044677	R	II	PPFIA4	Body	shore	Body-shore	chr1:203044722-203045390	NA	TRUE
103	cg19636302	0.402836	0.796244	22.4837	1.59866e-18	5.96983e-15	32.42	0.542606	0.945443	0.402836	19	46032854	F	II	OPA3	Body	island	Body-island	chr19:46032304-46032855	NA	NA
104	cg24529484	0.499533	0.509976	22.4118	1.73031e-18	6.39929e-15	32.3419	0.195456	0.694988	0.499533	19	47933421	R	II	SLC8A2	Body	island	Body-island	chr19:47933295-47933827	NA	TRUE
105	cg00726615	0.498515	0.679423	22.3806	1.79077e-18	6.55983e-15	32.3079	0.365543	0.864058	0.498515	3	113252640	R	II	SIDT1	Body	shore	Body-shore	chr3:113251699-113252290	NA	NA
106	cg24545421	0.533887	0.545454	22.3662	1.81943e-18	6.60195e-15	32.2922	0.209303	0.74319	0.533887	1	156402169	F	II		IGR	shelf	IGR-shelf	chr1:156405160-156406350	NA	NA
107	cg01563973	-0.459775	0.384913	-22.323	1.90846e-18	6.86028e-15	32.245	0.674401	0.214626	-0.459775	3	195530532	F	II	MUC4	Body	opensea	Body-opensea		NA	NA
108	cg04635642	0.730622	0.648483	22.2546	2.0585e-18	7.33112e-15	32.1703	0.188461	0.919084	0.730622	16	12183938	R	I	SNX29	Body	opensea	Body-opensea		TRUE	TRUE
109	cg01231108	0.653405	0.588217	22.2427	2.08583e-18	7.3603e-15	32.1572	0.176814	0.830219	0.653405	2	155556016	F	I	KCNJ3	Body	island	Body-island	chr2:155554005-155556069	NA	NA
110	cg11603759	0.479644	0.561449	22.177	2.24369e-18	7.84535e-15	32.0851	0.259451	0.739095	0.479644	11	71951714	R	II	PHOX2A	Body	shore	Body-shore	chr11:71952112-71952528	NA	NA
111	cg05461503	0.360949	0.817361	22.1461	2.32227e-18	8.04694e-15	32.0511	0.590097	0.951046	0.360949	3	45837170	R	II	SLC6A20	Body	shore	Body-shore	chr3:45837480-45838256	NA	NA
112	cg18738581	0.213579	0.870006	22.1131	2.40915e-18	8.27348e-15	32.0148	0.735531	0.94911	0.213579	3	9944183	R	II	IL17RE	TSS200	opensea	TSS200-opensea		NA	TRUE
113	cg04218880	0.444292	0.668771	22.0928	2.46419e-18	8.3876e-15	31.9924	0.389032	0.833324	0.444292	1	40388264	F	I		IGR	opensea	IGR-opensea		NA	NA		rs76782473
114	cg25709335	-0.513532	0.399137	-22.0849	2.48601e-18	8.38766e-15	31.9837	0.722472	0.20894	-0.513532	13	111281144	R	II	CARKD	Body	shelf	Body-shelf	chr13:111277412-111277651	NA	NA
115	cg16547027	0.450495	0.699013	22.0359	2.62591e-18	8.78263e-15	31.9296	0.415368	0.865863	0.450495	18	24127588	R	II	KCTD1	5'UTR	island	5'UTR-island	chr18:24126780-24131138	NA	NA
116	cg18370025	0.386673	0.67336	21.9554	2.87398e-18	9.52946e-15	31.8403	0.429899	0.816572	0.386673	7	2749541	F	II	AMZ1	Body	opensea	Body-opensea		TRUE	NA		rs13224990
117	cg01356867	-0.309152	0.621916	-21.9453	2.90655e-18	9.55508e-15	31.8291	0.816567	0.507415	-0.309152	16	57272905	R	II	RSPRY1	3'UTR	opensea	3'UTR-opensea		NA	NA
118	cg26648203	0.41318	0.784079	21.8998	3.05909e-18	9.97131e-15	31.7785	0.523928	0.937108	0.41318	2	45159457	F	II		IGR	shore	IGR-shore	chr2:45159893-45160112	NA	NA
119	cg16673198	-0.647517	0.46767	-21.5568	4.51135e-18	1.45815e-14	31.3938	0.875366	0.227849	-0.647517	3	131754273	F	II	CPNE4	TSS1500	shore	TSS1500-shore	chr3:131753880-131754139	NA	NA
120	cg06620569	0.513257	0.508177	21.4512	5.09032e-18	1.63157e-14	31.2741	0.185015	0.698272	0.513257	18	56942066	F	II	RAX	TSS1500	shore	TSS1500-shore	chr18:56939624-56941540	NA	NA
121	cg22900415	0.674185	0.621849	21.4393	5.16038e-18	1.64036e-14	31.2606	0.197362	0.871547	0.674185	13	20736075	R	I	GJA3	TSS1500	island	TSS1500-island	chr13:20735043-20736157	NA	NA
122	cg16120415	0.62012	0.645534	21.4268	5.23486e-18	1.65039e-14	31.2464	0.255088	0.875208	0.62012	1	156399787	F	II	C1orf61	TSS1500	opensea	TSS1500-opensea		NA	TRUE
123	cg06933574	0.725819	0.646874	21.405	5.36776e-18	1.67854e-14	31.2215	0.189876	0.915696	0.725819	5	134370282	F	I	PITX1	TSS1500	island	TSS1500-island	chr5:134368578-134370466	NA	NA
124	cg16758037	0.55983	0.559386	21.3483	5.7291e-18	1.77708e-14	31.1569	0.2069	0.76673	0.55983	16	19980811	R	II		IGR	opensea	IGR-opensea		NA	TRUE
125	cg23715029	0.345412	0.797028	21.329	5.85781e-18	1.80247e-14	31.1349	0.579546	0.924958	0.345412	3	42201568	R	II	TRAK1	Body	opensea	Body-opensea		TRUE	TRUE
126	cg26484631	0.472265	0.740954	21.3068	6.00933e-18	1.83441e-14	31.1096	0.443602	0.915867	0.472265	6	150284518	R	II	ULBP1	TSS1500	shore	TSS1500-shore	chr6:150284682-150286515	NA	NA
127	cg12229979	-0.485945	0.326647	-21.2649	6.30742e-18	1.91025e-14	31.0616	0.632613	0.146667	-0.485945	19	17190259	R	II	MYO9B	5'UTR	shelf	5'UTR-shelf	chr19:17186043-17187233	NA	NA
128	cg13895343	0.259755	0.802205	21.2487	6.42642e-18	1.93108e-14	31.043	0.638656	0.898411	0.259755	17	26708773	F	I	SARM1	Body	island	Body-island	chr17:26708225-26708805	NA	NA
129	cg11462533	0.583733	0.67282	21.2173	6.66356e-18	1.98682e-14	31.0071	0.305284	0.889018	0.583733	1	40156840	R	II	HPCAL4	5'UTR	shore	5'UTR-shore	chr1:40156930-40158514	NA	NA
130	cg16387436	0.184936	0.902398	21.1995	6.80262e-18	2.01268e-14	30.9866	0.785957	0.970893	0.184936	6	24251735	R	II	DCDC2	Body	opensea	Body-opensea		NA	TRUE
131	cg17284149	-0.363097	0.436553	-21.1675	7.05984e-18	2.07284e-14	30.9498	0.66517	0.302073	-0.363097	6	32138270	F	II	AGPAT1	Body	shelf	Body-shelf	chr6:32134460-32135196	NA	NA
132	cg00851028	0.334974	0.824003	21.1584	7.1343e-18	2.07883e-14	30.9393	0.613093	0.948067	0.334974	1	234905772	F	II		IGR	opensea	IGR-opensea		NA	NA
133	cg13972491	-0.473429	0.49793	-21.1225	7.43843e-18	2.148e-14	30.8979	0.796016	0.322586	-0.473429	9	97848736	F	II	C9orf3	3'UTR	shore	3'UTR-shore	chr9:97848140-97848525	NA	NA
134	cg21076890	-0.577452	0.410287	-21.1173	7.48335e-18	2.148e-14	30.8919	0.773868	0.196416	-0.577452	13	110965662	F	II	COL4A2	Body	shore	Body-shore	chr13:110965774-110966223	NA	NA
135	cg02692390	0.371005	0.675754	21.0927	7.70001e-18	2.19381e-14	30.8636	0.442158	0.813163	0.371005	5	172657465	R	I		IGR	shore	IGR-shore	chr5:172659049-172660277	NA	TRUE
136	cg10923408	0.327624	0.848255	21.0848	7.77174e-18	2.19797e-14	30.8544	0.641973	0.969597	0.327624	13	31506710	F	II	C13orf26	TSS200	opensea	TSS200-opensea		NA	NA
137	cg07213119	-0.287562	0.616674	-21.0271	8.31157e-18	2.33348e-14	30.7877	0.797732	0.51017	-0.287562	4	8359269	R	II		IGR	opensea	IGR-opensea		NA	TRUE
138	cg26395331	-0.200004	0.132162	-20.99	8.68007e-18	2.41928e-14	30.7447	0.258091	0.0580865	-0.200004	3	111856140	F	II		IGR	opensea	IGR-opensea		NA	TRUE
139	cg14579864	0.52586	0.753619	20.9774	8.80904e-18	2.43756e-14	30.73	0.422522	0.948382	0.52586	9	79632225	F	II		IGR	shore	IGR-shore	chr9:79633326-79636030	NA	NA
140	cg01018477	0.46272	0.659389	20.9546	9.04666e-18	2.48543e-14	30.7036	0.368047	0.830767	0.46272	5	172658226	R	II		IGR	shore	IGR-shore	chr5:172659049-172660277	NA	NA
141	cg00701706	0.382512	0.798565	20.9205	9.41458e-18	2.56817e-14	30.664	0.557724	0.940236	0.382512	17	72931632	F	II	OTOP3	TSS1500	shore	TSS1500-shore	chr17:72931729-72932601	TRUE	NA
142	cg02812036	0.492433	0.569736	20.8282	1.04933e-17	2.8417e-14	30.5563	0.259686	0.752119	0.492433	17	7198515	R	II	YBX2	TSS1500	shore	TSS1500-shore	chr17:7199710-7200009	TRUE	NA
143	cg20342184	0.423864	0.796238	20.8217	1.05727e-17	2.8417e-14	30.5488	0.529361	0.953225	0.423864	8	102503970	R	II	GRHL2	TSS1500	shore	TSS1500-shore	chr8:102504478-102504841	NA	NA
144	cg04498349	0.543854	0.667114	20.8164	1.0639e-17	2.8417e-14	30.5426	0.324687	0.868541	0.543854	16	10274317	F	II	GRIN2A	5'UTR	island	5'UTR-island	chr16:10273943-10277424	NA	NA
145	cg23447233	-0.52175	0.27537	-20.8025	1.08153e-17	2.86888e-14	30.5262	0.603879	0.0821293	-0.52175	4	1295047	R	I	MAEA	Body	opensea	Body-opensea		TRUE	NA
146	cg04657517	-0.555864	0.579796	-20.7959	1.08995e-17	2.87142e-14	30.5185	0.929784	0.37392	-0.555864	5	176919582	F	II	PDLIM7	Body	island	Body-island	chr5:176918574-176919659	TRUE	TRUE
147	cg26403171	0.332509	0.822474	20.7192	1.19318e-17	3.12197e-14	30.4286	0.613116	0.945625	0.332509	5	148507714	R	II		IGR	opensea	IGR-opensea		TRUE	TRUE
148	cg12794567	0.479728	0.727694	20.7086	1.20821e-17	3.13995e-14	30.4162	0.425643	0.905371	0.479728	10	94829039	F	II		IGR	island	IGR-island	chr10:94828102-94829040	TRUE	NA
149	cg20531550	0.371835	0.775137	20.7028	1.21657e-17	3.14045e-14	30.4093	0.541019	0.912854	0.371835	7	128550902	F	I	KCP	TSS200	island	TSS200-island	chr7:128550409-128550903	TRUE	NA
150	cg18536148	0.430638	0.778992	20.6919	1.23238e-17	3.16007e-14	30.3965	0.50785	0.938488	0.430638	17	59533844	R	II	TBX4	5'UTR	island	5'UTR-island	chr17:59531723-59535254	NA	NA
151	cg17862558	-0.348836	0.627055	-20.6732	1.25998e-17	3.19894e-14	30.3745	0.846692	0.497856	-0.348836	4	106137048	F	II	TET2	5'UTR	opensea	5'UTR-opensea		NA	TRUE
152	cg22262757	0.521169	0.67801	20.6625	1.27595e-17	3.19894e-14	30.3619	0.349867	0.871035	0.521169	15	86632956	R	II		IGR	opensea	IGR-opensea		NA	TRUE
153	cg16290689	0.345652	0.728183	20.6609	1.27848e-17	3.19894e-14	30.36	0.51055	0.856202	0.345652	13	31506685	R	II	C13orf26	TSS200	opensea	TSS200-opensea		NA	NA
154	cg02876258	0.528696	0.687996	20.6593	1.28081e-17	3.19894e-14	30.3582	0.355114	0.88381	0.528696	4	81185723	R	II		IGR	shore	IGR-shore	chr4:81187494-81187913	NA	NA
155	cg27391934	-0.196939	0.103153	-20.6472	1.29934e-17	3.22428e-14	30.3439	0.227151	0.0302123	-0.196939	1	1369948	F	I	VWA1	TSS1500	shore	TSS1500-shore	chr1:1370767-1371449	NA	TRUE
156	cg17181255	0.190042	0.895173	20.5613	1.43887e-17	3.52718e-14	30.2425	0.775517	0.965559	0.190042	12	6419412	R	I	PLEKHG6	TSS1500	shore	TSS1500-shore	chr12:6419603-6420024	TRUE	NA
157	cg14803306	0.614998	0.504756	20.5608	1.43974e-17	3.52718e-14	30.2419	0.117535	0.732533	0.614998	2	47499716	F	I		IGR	island	IGR-island	chr2:47499464-47499813	NA	NA
158	cg02372786	0.453587	0.559501	20.5388	1.47801e-17	3.58189e-14	30.2158	0.273909	0.727496	0.453587	2	45167549	R	II	SIX3	TSS1500	shore	TSS1500-shore	chr2:45169505-45171884	NA	NA
159	cg08801795	0.425636	0.603264	20.5373	1.4807e-17	3.58189e-14	30.214	0.335271	0.760907	0.425636	2	220361916	F	II		IGR	island	IGR-island	chr2:220361462-220363254	NA	TRUE
160	cg10918735	0.584954	0.514749	20.5299	1.49377e-17	3.59091e-14	30.2052	0.146444	0.731398	0.584954	19	39754974	R	II		IGR	island	IGR-island	chr19:39754973-39756540	NA	TRUE
161	cg13885243	0.389659	0.788514	20.5174	1.51618e-17	3.62215e-14	30.1904	0.543173	0.932832	0.389659	9	130377351	F	II	STXBP1	Body	shelf	Body-shelf	chr9:130374108-130374885	NA	NA
162	cg09160955	0.29833	0.857776	20.4912	1.56426e-17	3.71395e-14	30.1594	0.669939	0.968268	0.29833	15	89154092	R	II	MIR7-2	TSS1500	opensea	TSS1500-opensea		NA	TRUE
163	cg10092957	0.508041	0.52179	20.4803	1.58484e-17	3.73972e-14	30.1464	0.201912	0.709953	0.508041	19	39687079	F	II	NCCRP1	TSS1500	shore	TSS1500-shore	chr19:39687597-39687964	NA	NA		rs867348
164	cg27460040	-0.527108	0.373632	-20.4273	1.68849e-17	3.96001e-14	30.0833	0.705515	0.178407	-0.527108	8	38648995	F	II	TACC1	Body	shelf	Body-shelf	chr8:38644473-38645760	NA	NA		rs10105006
165	cg20866075	0.554817	0.613749	20.4032	1.73796e-17	4.05133e-14	30.0546	0.264419	0.819237	0.554817	17	77777010	R	I		IGR	island	IGR-island	chr17:77770672-77778468	NA	NA
166	cg22670759	0.467415	0.767386	20.3952	1.75463e-17	4.06556e-14	30.0451	0.473088	0.940502	0.467415	3	50487955	F	II	CACNA2D2	Body	opensea	Body-opensea		NA	NA
167	cg05850327	0.432814	0.732075	20.3789	1.78926e-17	4.12098e-14	30.0257	0.459562	0.892376	0.432814	13	20768236	R	I	GJB2	TSS1500	shore	TSS1500-shore	chr13:20766208-20767779	NA	NA
168	cg00535785	-0.642141	0.4549	-20.3254	1.90801e-17	4.36832e-14	29.9617	0.859211	0.21707	-0.642141	16	49766785	F	I	ZNF423	Body	opensea	Body-opensea		NA	TRUE
169	cg07263322	0.221386	0.880037	20.2831	2.00775e-17	4.56946e-14	29.911	0.740646	0.962032	0.221386	2	222657752	F	II		IGR	opensea	IGR-opensea		NA	TRUE
170	cg04761722	0.658795	0.653041	20.24	2.11474e-17	4.78465e-14	29.8593	0.238244	0.897039	0.658795	16	10274315	F	I	GRIN2A	5'UTR	island	5'UTR-island	chr16:10273943-10277424	NA	NA
171	cg19105442	-0.6376	0.443353	-20.209	2.19536e-17	4.92492e-14	29.8221	0.844805	0.207205	-0.6376	13	110965775	R	II	COL4A2	Body	island	Body-island	chr13:110965774-110966223	NA	TRUE
172	cg03238216	0.294782	0.783592	20.2064	2.20235e-17	4.92492e-14	29.8189	0.597988	0.89277	0.294782	4	24330712	F	II		IGR	opensea	IGR-opensea		NA	TRUE		rs78387971
173	cg07129669	0.19864	0.871527	20.1996	2.22039e-17	4.93657e-14	29.8108	0.746457	0.945097	0.19864	3	50403227	F	II	CACNA2D2	Body	shore	Body-shore	chr3:50402103-50402942	NA	TRUE
174	cg08775230	0.450498	0.747169	20.1919	2.24131e-17	4.95444e-14	29.8014	0.463523	0.91402	0.450498	11	111789493	R	II	C11orf52	TSS200	opensea	TSS200-opensea		NA	NA
175	cg02100381	-0.330856	0.605495	-20.1815	2.26974e-17	4.98861e-14	29.7889	0.813812	0.482956	-0.330856	13	111025711	F	II	COL4A2	Body	opensea	Body-opensea		NA	TRUE
176	cg16395123	0.381012	0.688585	20.1708	2.29916e-17	5.02456e-14	29.7761	0.448689	0.829701	0.381012	4	25865284	R	II	SEL1L3	TSS1500	island	TSS1500-island	chr4:25865063-25865376	TRUE	NA	high-CpG:25474210-25474439
177	cg23633547	0.366311	0.825637	20.158	2.33524e-17	5.07458e-14	29.7606	0.594997	0.961307	0.366311	1	214157565	F	II		IGR	shore	IGR-shore	chr1:214158726-214159080	TRUE	NA		rs4140385
178	cg26779985	0.315252	0.82065	20.1228	2.43685e-17	5.26564e-14	29.7181	0.622158	0.93741	0.315252	2	45398292	F	II		IGR	shore	IGR-shore	chr2:45395869-45398186	NA	NA
179	cg26690915	0.435657	0.748176	20.114	2.46296e-17	5.29232e-14	29.7075	0.473873	0.909531	0.435657	6	30421218	R	II		IGR	shore	IGR-shore	chr6:30418844-30419630	NA	NA
180	cg23108607	-0.518043	0.388443	-20.065	2.61412e-17	5.58592e-14	29.6482	0.714618	0.196575	-0.518043	1	39879411	F	II	KIAA0754	1stExon	opensea	1stExon-opensea		NA	TRUE			rs55976345
181	cg07318204	0.523524	0.620199	20.0153	2.77724e-17	5.9017e-14	29.5879	0.290573	0.814097	0.523524	4	145566441	R	I	HHIP	TSS1500	island	TSS1500-island	chr4:145566242-145567413	TRUE	NA
182	cg17217059	0.586669	0.611934	20.0045	2.81393e-17	5.93322e-14	29.5748	0.24255	0.829219	0.586669	4	152329364	F	II	FAM160A1	TSS1500	shore	TSS1500-shore	chr4:152329824-152330873	NA	NA		rs1143036
183	cg03955683	0.587915	0.597902	19.9988	2.83344e-17	5.93322e-14	29.5679	0.227734	0.815648	0.587915	17	77216577	F	II	HRNBP3	5'UTR	opensea	5'UTR-opensea		TRUE	TRUE
184	cg04276626	-0.359638	0.203107	-19.9974	2.83835e-17	5.93322e-14	29.5662	0.429546	0.0699075	-0.359638	17	57918500	F	II	MIR21	TSS200	opensea	TSS200-opensea		NA	NA
185	cg11168433	0.406354	0.794321	19.9393	3.04722e-17	6.33541e-14	29.4955	0.538468	0.944822	0.406354	1	41283979	F	II	KCNQ4	Body	island	Body-island	chr1:41283840-41284591	TRUE	TRUE
186	cg11663667	0.538982	0.71039	19.9338	3.06769e-17	6.34366e-14	29.4888	0.37103	0.910013	0.538982	4	155662515	R	II		IGR	shore	IGR-shore	chr4:155663809-155664315	NA	NA
187	cg27052113	0.506644	0.440418	19.8969	3.20951e-17	6.57165e-14	29.4438	0.12142	0.628064	0.506644	19	47951305	R	I	SLC8A2	Body	island	Body-island	chr19:47950869-47951566	TRUE	NA
188	cg05992079	0.220299	0.859223	19.8962	3.21211e-17	6.57165e-14	29.4429	0.720517	0.940816	0.220299	9	35650999	F	II	SIT1	TSS200	shelf	TSS200-shelf	chr9:35646744-35647265	NA	TRUE
189	cg23973429	0.450007	0.658241	19.8894	3.23911e-17	6.59183e-14	29.4346	0.374903	0.82491	0.450007	8	102504746	R	I	GRHL2	1stExon	island	1stExon-island	chr8:102504478-102504841	TRUE	NA	high-CpG:102573837-102574016
190	cg19954341	0.697083	0.530855	19.8649	3.33791e-17	6.75715e-14	29.4047	0.0919502	0.789034	0.697083	6	166583523	R	I	T	TSS1500	shore	TSS1500-shore	chr6:166579973-166583423	NA	NA
191	cg13647536	0.383606	0.799097	19.8471	3.41155e-17	6.87006e-14	29.3829	0.557567	0.941173	0.383606	7	27260466	F	II		IGR	island	IGR-island	chr7:27260101-27260467	NA	TRUE
192	cg26120226	-0.561224	0.477586	-19.8104	3.56882e-17	7.11887e-14	29.338	0.83095	0.269725	-0.561224	1	201435275	F	II	PHLDA3	3'UTR	shelf	3'UTR-shelf	chr1:201437519-201438648	NA	NA		rs12409710
193	cg09284949	0.683019	0.616056	19.8097	3.57212e-17	7.11887e-14	29.337	0.186007	0.869026	0.683019	19	51190179	R	I	SHANK1	Body	shore	Body-shore	chr19:51189824-51190109	NA	TRUE
194	cg06137852	0.599277	0.612762	19.8	3.61505e-17	7.16729e-14	29.3251	0.235439	0.834716	0.599277	13	28545283	R	II		IGR	shore	IGR-shore	chr13:28542221-28543544	NA	TRUE
195	cg16175263	0.445943	0.773015	19.7134	4.02203e-17	7.93329e-14	29.2188	0.492236	0.938179	0.445943	8	22960385	R	II	TNFRSF10C	TSS200	island	TSS200-island	chr8:22960384-22960927	TRUE	NA
196	cg12451671	0.22291	0.882239	19.7002	4.0884e-17	8.02304e-14	29.2024	0.741888	0.964798	0.22291	6	16303162	R	II	ATXN1	3'UTR	opensea	3'UTR-opensea		NA	NA
197	cg19175123	0.214	0.843667	19.6895	4.14307e-17	8.08905e-14	29.1892	0.708926	0.922926	0.214	10	103411746	R	II	FBXW4	Body	opensea	Body-opensea		NA	TRUE
198	cg24740320	0.584165	0.633929	19.6786	4.19888e-17	8.15662e-14	29.1758	0.266122	0.850287	0.584165	14	44418808	F	I		IGR	opensea	IGR-opensea		NA	TRUE
199	cg01824138	0.301755	0.851901	19.6404	4.40269e-17	8.5032e-14	29.1286	0.661907	0.963662	0.301755	1	10699604	R	II	CASZ1	Body	island	Body-island	chr1:10699394-10700098	NA	NA
200	cg24495017	0.463099	0.714245	19.6345	4.43501e-17	8.5032e-14	29.1213	0.422664	0.885763	0.463099	5	134370530	F	II	PITX1	TSS1500	shore	TSS1500-shore	chr5:134368578-134370466	NA	NA
201	cg16075649	0.196465	0.897152	19.6329	4.44361e-17	8.5032e-14	29.1193	0.773451	0.969917	0.196465	15	57595298	R	II	LOC283663	Body	shelf	Body-shelf	chr15:57598538-57599313	NA	NA
202	cg12937434	0.322373	0.825643	19.5854	4.71335e-17	8.97471e-14	29.0605	0.622667	0.94504	0.322373	17	56405948	R	II	BZRAP1	1stExon	shelf	1stExon-shelf	chr17:56401728-56402343	NA	NA
203	cg16897103	0.48879	0.748223	19.5567	4.88477e-17	9.2553e-14	29.0249	0.440467	0.929257	0.48879	15	96894342	R	II		IGR	shore	IGR-shore	chr15:96895306-96895729	NA	NA
204	cg10150813	0.361625	0.72341	19.5387	4.99508e-17	9.41791e-14	29.0026	0.495721	0.857346	0.361625	4	25865178	F	II	SEL1L3	TSS1500	island	TSS1500-island	chr4:25865063-25865376	TRUE	NA	high-CpG:25474210-25474439
205	cg13578647	0.62423	0.616237	19.5306	5.04553e-17	9.46661e-14	28.9926	0.223203	0.847433	0.62423	7	139168804	F	II	KLRG2	TSS1500	shore	TSS1500-shore	chr7:139167480-139168712	TRUE	NA
206	cg14065446	-0.44314	0.316318	-19.4576	5.52689e-17	1.03194e-13	28.9016	0.595332	0.152192	-0.44314	9	133818825	R	II		IGR	shelf	IGR-shelf	chr9:133813631-133815781	NA	NA
207	cg21750589	-0.576037	0.40944	-19.4193	5.79775e-17	1.07302e-13	28.8539	0.77213	0.196093	-0.576037	6	28321301	F	II	ZNF323	5'UTR	opensea	5'UTR-opensea		NA	NA
208	cg26910511	0.424971	0.683605	19.4187	5.80271e-17	1.07302e-13	28.853	0.41603	0.841001	0.424971	19	39799037	F	I	LRFN1	Body	island	Body-island	chr19:39797786-39799250	TRUE	NA
209	cg17921412	0.242591	0.868434	19.4079	5.88157e-17	1.07675e-13	28.8396	0.715692	0.958282	0.242591	5	5495287	R	II		IGR	island	IGR-island	chr5:5495161-5495377	NA	NA			rs76452084
210	cg26798452	0.644047	0.644559	19.4059	5.8963e-17	1.07675e-13	28.8371	0.239048	0.883095	0.644047	1	31158026	F	II		IGR	island	IGR-island	chr1:31158009-31158261	TRUE	TRUE		rs2951486
211	cg11990419	0.300673	0.759617	19.4044	5.90685e-17	1.07675e-13	28.8353	0.570305	0.870978	0.300673	11	31841155	R	II		IGR	shore	IGR-shore	chr11:31841315-31842003	NA	NA
212	cg22318514	0.590039	0.565157	19.3383	6.41802e-17	1.16279e-13	28.7524	0.193651	0.78369	0.590039	6	31650850	R	I		IGR	island	IGR-island	chr6:31650648-31651292	TRUE	NA
213	cg22668767	0.330004	0.649369	19.3356	6.43928e-17	1.16279e-13	28.7491	0.441588	0.771593	0.330004	5	54519686	R	II		IGR	shore	IGR-shore	chr5:54519054-54519628	NA	NA			rs75657880
214	cg19905757	0.155095	0.897936	19.318	6.58326e-17	1.18323e-13	28.727	0.800283	0.955378	0.155095	15	68924127	F	II	CORO2B	Body	opensea	Body-opensea		NA	NA
215	cg19465605	0.359426	0.826854	19.3079	6.66772e-17	1.19284e-13	28.7143	0.600548	0.959975	0.359426	14	91770229	R	II	CCDC88C	Body	island	Body-island	chr14:91770110-91770419	NA	NA
216	cg15415787	0.415745	0.496278	19.3015	6.72146e-17	1.1957e-13	28.7063	0.234513	0.650257	0.415745	2	220349117	F	II	SPEG	Body	island	Body-island	chr2:220348955-220349784	NA	NA
217	cg19917856	0.597368	0.618619	19.2986	6.74592e-17	1.1957e-13	28.7027	0.242499	0.839867	0.597368	19	39687963	F	II	NCCRP1	Body	island	Body-island	chr19:39687597-39687964	NA	NA
218	cg20986832	0.587802	0.59317	19.2851	6.86157e-17	1.21062e-13	28.6857	0.223072	0.810874	0.587802	1	226150312	R	II		IGR	opensea	IGR-opensea		TRUE	NA
219	cg11397370	0.49582	0.512254	19.2752	6.94844e-17	1.21938e-13	28.6731	0.200071	0.695891	0.49582	8	102504479	R	II	GRHL2	TSS200	island	TSS200-island	chr8:102504478-102504841	TRUE	NA
220	cg15243034	0.534369	0.566872	19.2722	6.97464e-17	1.21938e-13	28.6694	0.230417	0.764787	0.534369	11	77907656	R	I	USP35	Body	island	Body-island	chr11:77907211-77908088	NA	NA
221	cg17652716	-0.311639	0.592759	-19.2588	7.09349e-17	1.23455e-13	28.6525	0.788976	0.477337	-0.311639	5	176910622	F	II	PDLIM7	3'UTR	opensea	3'UTR-opensea		NA	NA
222	cg12502079	0.275773	0.757532	19.2504	7.1684e-17	1.24197e-13	28.642	0.583897	0.85967	0.275773	22	51169028	R	II	SHANK3	Body	island	Body-island	chr22:51169027-51170019	NA	NA
223	cg15847926	0.473969	0.683301	19.2404	7.25936e-17	1.25209e-13	28.6294	0.384876	0.858845	0.473969	7	2749597	R	II	AMZ1	Body	opensea	Body-opensea		TRUE	NA
224	cg10672201	0.580665	0.73737	19.2307	7.34951e-17	1.26194e-13	28.6171	0.371767	0.952431	0.580665	12	103353320	F	II	ASCL1	3'UTR	shore	3'UTR-shore	chr12:103351579-103352695	NA	NA
225	cg24659295	-0.104821	0.0931323	-19.2271	7.38208e-17	1.26194e-13	28.6126	0.159131	0.0543096	-0.104821	1	51680516	R	II		IGR	opensea	IGR-opensea		NA	TRUE
226	cg00420929	-0.281271	0.189759	-19.2094	7.54952e-17	1.28485e-13	28.5902	0.366855	0.0855841	-0.281271	19	18451112	R	II	PGPEP1	TSS1500	shore	TSS1500-shore	chr19:18451292-18451791	NA	NA
227	cg14617041	0.463266	0.75956	19.2007	7.63303e-17	1.29334e-13	28.5792	0.467874	0.931141	0.463266	5	72415687	R	I	TMEM171	TSS1500	island	TSS1500-island	chr5:72415611-72416766	TRUE	NA
228	cg16918905	0.316644	0.755284	19.196	7.67857e-17	1.29535e-13	28.5733	0.555916	0.87256	0.316644	2	220361609	R	I		IGR	island	IGR-island	chr2:220361462-220363254	NA	TRUE
229	cg01559356	0.532997	0.478387	19.1681	7.95397e-17	1.33595e-13	28.5381	0.142796	0.675793	0.532997	19	2282568	R	II	C19orf35	TSS1500	shelf	TSS1500-shelf	chr19:2278605-2278848	TRUE	TRUE
230	cg22290648	0.598664	0.725128	19.1565	8.07153e-17	1.3498e-13	28.5234	0.348191	0.946855	0.598664	19	39694709	R	I	SYCN	1stExon	island	1stExon-island	chr19:39694476-39694994	NA	NA
231	cg12230728	0.422273	0.670534	19.1305	8.3419e-17	1.38898e-13	28.4905	0.404659	0.826932	0.422273	12	58021569	R	I	B4GALNT1	Body	island	Body-island	chr12:58021294-58022037	NA	TRUE
232	cg04004787	0.399122	0.770647	19.1117	8.54422e-17	1.41653e-13	28.4666	0.519348	0.91847	0.399122	7	27286234	R	II		IGR	island	IGR-island	chr7:27284639-27286237	NA	NA
233	cg13231131	0.36404	0.773116	19.1034	8.63463e-17	1.42538e-13	28.4561	0.543906	0.907946	0.36404	1	167085220	F	II	DUSP27	Body	opensea	Body-opensea		NA	TRUE
234	cg25798413	-0.263495	0.604376	-19.0915	8.76602e-17	1.44088e-13	28.441	0.77028	0.506786	-0.263495	2	86670630	R	II	KDM3A	Body	shore	Body-shore	chr2:86667815-86669447	NA	NA
235	cg08319905	0.25317	0.827245	19.0473	9.27228e-17	1.51761e-13	28.3849	0.667842	0.921012	0.25317	19	49636270	F	II	PPFIA3	Body	island	Body-island	chr19:49636224-49636694	NA	NA
236	cg14496753	0.450743	0.800924	19.0172	9.63533e-17	1.56599e-13	28.3465	0.517123	0.967866	0.450743	9	124979184	F	I	LHX6	Body	shore	Body-shore	chr9:124979329-124979599	NA	NA		rs13301816
237	cg08023265	0.473984	0.634962	19.016	9.64928e-17	1.56599e-13	28.345	0.336528	0.810512	0.473984	1	31158138	R	II		IGR	island	IGR-island	chr1:31158009-31158261	NA	TRUE
238	cg19475224	0.38357	0.616378	19.0122	9.69611e-17	1.56698e-13	28.3402	0.374871	0.758441	0.38357	7	150689889	R	II	NOS3	5'UTR	opensea	5'UTR-opensea		TRUE	NA
239	cg04123310	0.442408	0.778465	18.9918	9.95189e-17	1.59513e-13	28.3142	0.499912	0.94232	0.442408	1	27677072	R	I	SYTL1	Body	island	Body-island	chr1:27675919-27678016	NA	NA			rs41291092
240	cg19062108	0.426497	0.605267	18.9917	9.95323e-17	1.59513e-13	28.314	0.336732	0.763229	0.426497	12	57630834	R	II	NDUFA4L2	Body	shore	Body-shore	chr12:57631932-57634578	NA	NA
241	cg03987192	0.399481	0.660866	18.9455	1.05585e-16	1.68187e-13	28.255	0.409341	0.808822	0.399481	1	26373407	R	II	SLC30A2	TSS1500	shore	TSS1500-shore	chr1:26372281-26373313	NA	NA
242	cg10219157	0.578601	0.540301	18.9431	1.05917e-16	1.68187e-13	28.2519	0.175997	0.754598	0.578601	4	2395549	F	II	ZFYVE28	Body	opensea	Body-opensea		NA	TRUE
243	cg10461547	0.55764	0.614855	18.9405	1.06256e-16	1.68187e-13	28.2487	0.263749	0.821389	0.55764	3	13323567	R	I		IGR	island	IGR-island	chr3:13323438-13324929	NA	NA
244	cg02719508	0.352663	0.586685	18.9309	1.07582e-16	1.69587e-13	28.2363	0.364638	0.717301	0.352663	14	105445224	F	II	AHNAK2	TSS1500	island	TSS1500-island	chr14:105444319-105445225	NA	NA
245	cg15438314	-0.530287	0.434304	-18.9103	1.1045e-16	1.73398e-13	28.21	0.768188	0.237901	-0.530287	19	17190397	F	II	MYO9B	5'UTR	shelf	5'UTR-shelf	chr19:17186043-17187233	TRUE	NA
246	cg17885542	0.507133	0.743444	18.9029	1.11499e-16	1.74147e-13	28.2005	0.424138	0.93127	0.507133	8	102503944	R	II	GRHL2	TSS1500	shore	TSS1500-shore	chr8:102504478-102504841	NA	NA
247	cg10966876	0.465865	0.74115	18.9006	1.11833e-16	1.74147e-13	28.1975	0.447827	0.913692	0.465865	2	239755461	F	II	TWIST2	TSS1500	island	TSS1500-island	chr2:239755096-239758310	NA	TRUE
248	cg17837521	0.356022	0.358359	18.8925	1.12994e-16	1.75246e-13	28.1872	0.134196	0.490219	0.356022	6	3511870	F	II		IGR	opensea	IGR-opensea		TRUE	TRUE
249	cg13943217	0.645836	0.451679	18.8208	1.23906e-16	1.91397e-13	28.095	0.0450412	0.690878	0.645836	9	133542125	F	I	PRDM12	Body	island	Body-island	chr9:133534534-133542394	NA	NA
250	cg24718827	0.415814	0.63468	18.8112	1.25431e-16	1.92978e-13	28.0828	0.372871	0.788685	0.415814	5	10563092	F	II	ANKRD33B	TSS1500	island	TSS1500-island	chr5:10562816-10565680	NA	NA
251	cg23525596	0.291643	0.726725	18.8059	1.26303e-16	1.93545e-13	28.0758	0.543098	0.834741	0.291643	3	50403287	R	II	CACNA2D2	Body	shore	Body-shore	chr3:50402103-50402942	NA	NA
252	cg05715828	-0.179291	0.115827	-18.7957	1.27964e-16	1.9476e-13	28.0628	0.228714	0.0494227	-0.179291	9	131643131	R	II	LRRC8A	TSS1500	shore	TSS1500-shore	chr9:131643911-131644749	NA	NA
253	cg15134033	0.480878	0.642589	18.7932	1.28372e-16	1.9476e-13	28.0596	0.339815	0.820692	0.480878	16	10274415	R	II	GRIN2A	5'UTR	island	5'UTR-island	chr16:10273943-10277424	NA	NA
254	cg16092017	0.302098	0.786631	18.7918	1.28615e-16	1.9476e-13	28.0577	0.596421	0.898519	0.302098	5	134827643	F	II		IGR	island	IGR-island	chr5:134827285-134827644	TRUE	TRUE
255	cg24641302	0.671741	0.635602	18.7745	1.31517e-16	1.98373e-13	28.0354	0.212653	0.884395	0.671741	1	165087025	R	I		IGR	island	IGR-island	chr1:165086756-165087026	NA	NA
256	cg15443535	0.5331	0.70049	18.7692	1.32403e-16	1.98929e-13	28.0287	0.364835	0.897935	0.5331	14	93154317	R	I	RIN3	Body	island	Body-island	chr14:93153278-93154759	NA	NA
257	cg13278353	0.442485	0.722141	18.7481	1.36066e-16	2.03638e-13	28.0014	0.443539	0.886024	0.442485	2	208635942	R	I		IGR	shore	IGR-shore	chr2:208631558-208634934	NA	NA
258	cg14640592	0.391991	0.777614	18.7269	1.39832e-16	2.08463e-13	27.974	0.530805	0.922795	0.391991	1	203044726	R	II	PPFIA4	Body	island	Body-island	chr1:203044722-203045390	NA	TRUE
259	cg07005180	-0.334422	0.321881	-18.7085	1.43202e-16	2.12663e-13	27.9502	0.532442	0.198021	-0.334422	11	70281181	R	II	CTTN	Body	opensea	Body-opensea		NA	NA
260	cg17880050	0.658627	0.616021	18.6786	1.48853e-16	2.19637e-13	27.9115	0.20133	0.859957	0.658627	7	26416735	R	II		IGR	island	IGR-island	chr7:26415746-26416891	NA	NA			rs2699816
261	cg10213875	0.276048	0.850237	18.6776	1.49041e-16	2.19637e-13	27.9102	0.676428	0.952477	0.276048	7	48129814	F	I	UPP1	5'UTR	island	5'UTR-island	chr7:48128727-48129961	NA	NA		rs1050269	rs1050268
262	cg00603110	0.33535	0.613649	18.6534	1.53802e-16	2.25788e-13	27.8788	0.402503	0.737853	0.33535	6	134395621	F	II		IGR	opensea	IGR-opensea		NA	TRUE
263	cg05222982	0.562279	0.663982	18.6478	1.54905e-16	2.26543e-13	27.8716	0.309955	0.872234	0.562279	13	28545214	F	II		IGR	shore	IGR-shore	chr13:28542221-28543544	NA	TRUE
264	cg01638369	0.368074	0.370732	18.6437	1.55731e-16	2.26889e-13	27.8663	0.138981	0.507055	0.368074	12	113911091	F	II	LHX5	TSS1500	shore	TSS1500-shore	chr12:113908887-113910681	NA	NA
265	cg02787917	0.529915	0.692621	18.6406	1.5637e-16	2.2696e-13	27.8622	0.358971	0.888886	0.529915	2	175190821	F	II		IGR	shore	IGR-shore	chr2:175190866-175192123	TRUE	NA		rs71405198
266	cg09050331	0.506044	0.708145	18.628	1.58947e-16	2.29833e-13	27.8458	0.389525	0.895569	0.506044	8	70984917	R	II	PRDM14	TSS1500	shore	TSS1500-shore	chr8:70981873-70984888	NA	NA
267	cg20262306	0.431507	0.743697	18.6055	1.63654e-16	2.35321e-13	27.8166	0.472007	0.903514	0.431507	7	155599467	F	II	SHH	Body	shore	Body-shore	chr7:155601175-155603235	NA	NA		rs78083233
268	cg10020325	0.334658	0.670577	18.6041	1.63966e-16	2.35321e-13	27.8147	0.459866	0.794524	0.334658	2	220362163	R	I	GMPPA	TSS1500	island	TSS1500-island	chr2:220361462-220363254	NA	TRUE
269	cg00271210	0.321175	0.788309	18.5812	1.68904e-16	2.41507e-13	27.785	0.586088	0.907263	0.321175	6	167070053	F	I	RPS6KA2	Body	opensea	Body-opensea		NA	TRUE
270	cg13797425	0.679776	0.557931	18.5493	1.76071e-16	2.50822e-13	27.7434	0.129924	0.8097	0.679776	14	102554977	R	I	HSP90AA1	TSS1500	shore	TSS1500-shore	chr14:102552721-102554068	NA	NA
271	cg02646779	-0.529389	0.541593	-18.5441	1.77271e-16	2.516e-13	27.7366	0.874912	0.345523	-0.529389	2	72342554	F	II		IGR	opensea	IGR-opensea		TRUE	TRUE
272	cg13580286	-0.306822	0.178854	-18.516	1.83873e-16	2.6001e-13	27.7	0.372037	0.0652159	-0.306822	8	22925391	R	II	TNFRSF10B	Body	shore	Body-shore	chr8:22925655-22926912	NA	NA
273	cg13423383	0.364365	0.803882	18.5062	1.86249e-16	2.62406e-13	27.6872	0.574467	0.938832	0.364365	9	139889616	F	I	CLIC3	Body	island	Body-island	chr9:139888934-139890343	NA	NA
274	cg08133919	0.357415	0.796107	18.491	1.89991e-16	2.66477e-13	27.6672	0.571068	0.928483	0.357415	15	52822439	R	II	MYO5A	TSS1500	shore	TSS1500-shore	chr15:52820333-52821639	NA	NA
275	cg14968494	0.366758	0.802457	18.4888	1.90524e-16	2.66477e-13	27.6644	0.571536	0.938294	0.366758	12	57410233	R	II	TAC3	5'UTR	opensea	5'UTR-opensea		NA	NA
276	cg19155932	0.337947	0.674274	18.4658	1.96336e-16	2.7361e-13	27.6344	0.461492	0.799439	0.337947	20	56725873	F	I	C20orf85	TSS200	island	TSS200-island	chr20:56725857-56726113	NA	NA
277	cg18735775	-0.389685	0.36178	-18.4616	1.97426e-16	2.74137e-13	27.6288	0.607137	0.217452	-0.389685	13	110982652	F	II	COL4A2	Body	opensea	Body-opensea		NA	TRUE
278	cg18254356	0.446608	0.679222	18.4529	1.99674e-16	2.75728e-13	27.6175	0.398025	0.844632	0.446608	5	43044573	F	II	LOC153684	Body	shore	Body-shore	chr5:43042107-43043477	NA	NA		rs534655
279	cg07031650	0.115808	0.93913	18.4517	2.00006e-16	2.75728e-13	27.6158	0.866214	0.982022	0.115808	2	69436767	F	II	ANTXR1	Body	opensea	Body-opensea		NA	TRUE		rs80338477
280	cg25250013	-0.22615	0.227509	-18.4455	2.01615e-16	2.76599e-13	27.6078	0.3699	0.14375	-0.22615	19	11302225	F	II	KANK2	Body	shore	Body-shore	chr19:11303697-11304609	NA	NA		rs36047808
281	cg17924415	0.571367	0.439669	18.4438	2.02076e-16	2.76599e-13	27.6055	0.0799189	0.651286	0.571367	17	77777053	R	II		IGR	island	IGR-island	chr17:77770672-77778468	NA	NA
282	cg19500479	0.502852	0.703268	18.4386	2.03461e-16	2.77506e-13	27.5987	0.386658	0.88951	0.502852	2	20865674	F	II	GDF7	TSS1500	island	TSS1500-island	chr2:20865289-20867589	NA	TRUE
283	cg15798385	0.379365	0.80612	18.4341	2.04653e-16	2.77619e-13	27.5928	0.56726	0.946626	0.379365	7	27281569	F	II	EVX1	TSS1500	shore	TSS1500-shore	chr7:27282086-27283136	NA	NA
284	cg05166022	0.309886	0.735217	18.4304	2.05662e-16	2.77619e-13	27.5879	0.540104	0.84999	0.309886	12	2800471	R	II	CACNA1C	3'UTR	island	3'UTR-island	chr12:2800139-2801062	NA	NA
285	cg15415673	0.172201	0.859089	18.4302	2.05708e-16	2.77619e-13	27.5877	0.750665	0.922867	0.172201	14	24007854	F	II		IGR	opensea	IGR-opensea		NA	TRUE		rs74867448
286	cg10187792	-0.158713	0.0991215	-18.4234	2.07558e-16	2.79136e-13	27.5787	0.199052	0.0403388	-0.158713	17	72740485	R	II	RAB37	Body	shelf	Body-shelf	chr17:72744428-72745952	NA	NA
287	cg27403117	-0.536198	0.546774	-18.4193	2.08662e-16	2.79484e-13	27.5734	0.88438	0.348182	-0.536198	16	70698053	R	I	MTSS1L	Body	island	Body-island	chr16:70697574-70698363	NA	NA
288	cg01858698	0.607195	0.649924	18.4148	2.09888e-16	2.79484e-13	27.5675	0.267616	0.874811	0.607195	1	46954407	F	II		IGR	shore	IGR-shore	chr1:46954793-46957121	NA	NA
289	cg01619929	0.449019	0.767428	18.4144	2.09997e-16	2.79484e-13	27.567	0.484712	0.933731	0.449019	22	36806443	F	II		IGR	island	IGR-island	chr22:36806029-36806637	TRUE	NA		rs62228910	rs62228909
290	cg13460439	-0.386901	0.656741	-18.4007	2.13827e-16	2.83601e-13	27.5489	0.900345	0.513444	-0.386901	1	200522459	R	II	KIF14	3'UTR	opensea	3'UTR-opensea		NA	NA
291	cg07631407	0.515739	0.713839	18.3779	2.20312e-16	2.91197e-13	27.519	0.389115	0.904853	0.515739	6	43243961	R	II	TTBK1	Body	island	Body-island	chr6:43243593-43244305	NA	NA
292	cg26461267	0.612618	0.688737	18.3572	2.26397e-16	2.98082e-13	27.4917	0.303015	0.915633	0.612618	4	155662795	F	II		IGR	shore	IGR-shore	chr4:155663809-155664315	NA	NA
293	cg05771369	0.351411	0.638887	18.3549	2.27071e-16	2.98082e-13	27.4887	0.417627	0.769039	0.351411	12	58021713	R	I	B4GALNT1	Body	island	Body-island	chr12:58021294-58022037	NA	TRUE
294	cg16757605	-0.562307	0.554372	-18.3493	2.28752e-16	2.99268e-13	27.4813	0.908417	0.346111	-0.562307	16	70697712	R	I	MTSS1L	Body	island	Body-island	chr16:70697574-70698363	NA	NA
295	cg00398420	0.475864	0.720483	18.3463	2.29651e-16	2.99425e-13	27.4774	0.420865	0.896729	0.475864	16	56681867	R	II		IGR	opensea	IGR-opensea		NA	NA
296	cg22433862	0.14727	0.923644	18.3311	2.34277e-16	3.04425e-13	27.4574	0.830918	0.978188	0.14727	1	28013341	R	I		IGR	opensea	IGR-opensea		NA	TRUE
297	cg04911050	-0.400894	0.462238	-18.3136	2.39745e-16	3.10481e-13	27.4343	0.714653	0.313759	-0.400894	16	677664	R	I	RAB40C	3'UTR	island	3'UTR-island	chr16:677367-678128	NA	NA
298	cg07719679	0.48607	0.594657	18.3107	2.40665e-16	3.10627e-13	27.4305	0.288613	0.774683	0.48607	7	87936392	F	II	STEAP4	TSS200	opensea	TSS200-opensea		NA	NA
299	cg10621441	-0.234082	0.174905	-18.2996	2.44196e-16	3.13586e-13	27.4159	0.32229	0.0882085	-0.234082	11	45354409	R	II		IGR	opensea	IGR-opensea		NA	TRUE
300	cg06772449	0.362026	0.633743	18.2984	2.44588e-16	3.13586e-13	27.4143	0.405801	0.767827	0.362026	7	150865930	R	II	GBX1	TSS1500	shore	TSS1500-shore	chr7:150863966-150865511	TRUE	NA
301	cg17659920	0.219465	0.799617	18.2873	2.48192e-16	3.17149e-13	27.3996	0.661435	0.8809	0.219465	19	36499666	R	II	C19orf46	5'UTR	shore	5'UTR-shore	chr19:36500169-36500530	TRUE	NA
302	cg18391758	0.516087	0.465742	18.2838	2.49341e-16	3.17563e-13	27.395	0.140798	0.656885	0.516087	16	10274963	R	II	GRIN2A	5'UTR	island	5'UTR-island	chr16:10273943-10277424	NA	NA
303	cg25417675	0.478761	0.660182	18.2724	2.53126e-16	3.21319e-13	27.3799	0.35874	0.837501	0.478761	6	31651059	F	I		IGR	island	IGR-island	chr6:31650648-31651292	TRUE	NA
304	cg12465710	0.36299	0.744775	18.2616	2.56773e-16	3.24876e-13	27.3656	0.516226	0.879216	0.36299	10	135042885	R	I	UTF1	TSS1500	shore	TSS1500-shore	chr10:135043221-135044560	NA	NA
305	cg10703784	0.564898	0.670871	18.2338	2.66369e-16	3.34942e-13	27.3288	0.315194	0.880092	0.564898	12	28127353	R	II		IGR	shore	IGR-shore	chr12:28127890-28128575	NA	NA
306	cg00790371	0.263061	0.84519	18.2335	2.66471e-16	3.34942e-13	27.3284	0.679558	0.94262	0.263061	4	13527710	R	II		IGR	shore	IGR-shore	chr4:13529254-13529865	NA	NA
307	cg05283379	-0.479145	0.324416	-18.2226	2.70328e-16	3.38684e-13	27.314	0.6261	0.146955	-0.479145	7	68157097	R	II		IGR	opensea	IGR-opensea		NA	TRUE
308	cg17727529	0.466338	0.549224	18.2174	2.72213e-16	3.39939e-13	27.307	0.255604	0.721942	0.466338	1	156399685	F	II	C1orf61	TSS1500	opensea	TSS1500-opensea		NA	NA
309	cg02245875	-0.229252	0.592169	-18.2142	2.73367e-16	3.40274e-13	27.3028	0.736513	0.50726	-0.229252	20	17552881	R	II	DSTN	Body	shore	Body-shore	chr20:17550330-17551317	NA	NA
310	cg02247178	0.29242	0.852332	18.2063	2.76235e-16	3.42735e-13	27.2924	0.668216	0.960636	0.29242	13	31506687	F	I	C13orf26	TSS200	opensea	TSS200-opensea		NA	NA
311	cg20651417	-0.49611	0.4107	-18.2026	2.77603e-16	3.43325e-13	27.2874	0.723065	0.226956	-0.49611	17	46128598	F	II	NFE2L1	Body	shelf	Body-shelf	chr17:46125046-46126233	NA	NA		rs34230500
312	cg20396299	0.225137	0.872417	18.1917	2.81645e-16	3.47208e-13	27.2729	0.730664	0.955801	0.225137	20	57331560	R	II		IGR	shore	IGR-shore	chr20:57331234-57331438	NA	NA
313	cg05234035	0.493406	0.668787	18.1665	2.91197e-16	3.57836e-13	27.2395	0.358124	0.85153	0.493406	5	172673203	R	I		IGR	shore	IGR-shore	chr5:172670829-172671824	NA	TRUE
314	cg04248271	0.539638	0.67828	18.1613	2.9321e-16	3.58556e-13	27.2326	0.338507	0.878146	0.539638	5	158524404	F	I	EBF1	Body	island	Body-island	chr5:158523906-158524598	NA	TRUE
315	cg21476494	0.280105	0.838804	18.1602	2.93647e-16	3.58556e-13	27.2311	0.662441	0.942546	0.280105	12	116043958	R	II		IGR	opensea	IGR-opensea		NA	NA
316	cg02326806	0.636065	0.654821	18.143	3.00439e-16	3.65688e-13	27.2082	0.254335	0.8904	0.636065	15	96887461	R	I		IGR	island	IGR-island	chr15:96887415-96887616	NA	TRUE
317	cg17453840	0.415777	0.758904	18.1309	3.05301e-16	3.70434e-13	27.1921	0.497119	0.912896	0.415777	15	83317526	R	I	CPEB1	TSS1500	island	TSS1500-island	chr15:83315116-83317541	TRUE	NA
318	cg10209886	0.378431	0.681159	18.1174	3.10811e-16	3.7579e-13	27.1742	0.442888	0.821319	0.378431	18	34833563	R	II	BRUNOL4	3'UTR	island	3'UTR-island	chr18:34833554-34834606	NA	NA
319	cg18630178	0.396658	0.813793	18.1153	3.11669e-16	3.7579e-13	27.1714	0.564045	0.960703	0.396658	14	93154484	F	I	RIN3	Body	island	Body-island	chr14:93153278-93154759	NA	NA
320	cg00949753	0.526973	0.641531	18.1025	3.17017e-16	3.81044e-13	27.1543	0.309733	0.836706	0.526973	1	214157306	F	II		IGR	shore	IGR-shore	chr1:214158726-214159080	TRUE	NA
321	cg14763104	-0.296484	0.345097	-18.0923	3.21349e-16	3.85047e-13	27.1407	0.531772	0.235288	-0.296484	11	2406384	R	II	CD81	Body	shore	Body-shore	chr11:2406711-2406927	NA	NA
322	cg05136263	0.365152	0.765504	18.0862	3.2399e-16	3.87006e-13	27.1325	0.535593	0.900745	0.365152	2	45236019	R	II	SIX2	1stExon	island	1stExon-island	chr2:45235511-45237792	NA	NA
323	cg18303360	0.609644	0.538165	18.0552	3.37633e-16	4.02054e-13	27.0912	0.154315	0.763959	0.609644	1	26373288	F	II	SLC30A2	TSS1500	island	TSS1500-island	chr1:26372281-26373313	NA	NA		rs74597254
324	cg20716058	0.482345	0.667366	18.051	3.39561e-16	4.03102e-13	27.0855	0.363667	0.846012	0.482345	7	151330230	F	II	PRKAG2	Body	opensea	Body-opensea		NA	NA	low-CpG:150961128-150961211
325	cg03265671	0.494344	0.469838	18.0447	3.42415e-16	4.05239e-13	27.0771	0.158584	0.652928	0.494344	1	156616554	R	II	BCAN	Body	island	Body-island	chr1:156616553-156616946	NA	NA
326	cg26987660	0.424732	0.769841	18.0361	3.46344e-16	4.08631e-13	27.0656	0.502418	0.927149	0.424732	11	71952431	R	II	PHOX2A	Body	island	Body-island	chr11:71952112-71952528	NA	NA
327	cg04015962	0.60728	0.628062	18.0203	3.53764e-16	4.14497e-13	27.0444	0.2457	0.85298	0.60728	1	10949192	F	I		IGR	opensea	IGR-opensea		NA	NA
328	cg06619621	0.722725	0.64946	18.02	3.53871e-16	4.14497e-13	27.0441	0.194411	0.917135	0.722725	11	32354742	F	I		IGR	shore	IGR-shore	chr11:32354760-32355484	NA	TRUE		rs7941689
329	cg04808506	0.261937	0.763753	18.0186	3.54548e-16	4.14497e-13	27.0422	0.59883	0.860767	0.261937	2	63282211	R	II	OTX1	Body	shore	Body-shore	chr2:63282514-63283122	NA	TRUE			rs56175919
330	cg06545019	0.712258	0.513831	17.9938	3.665e-16	4.27171e-13	27.0089	0.0653729	0.77763	0.712258	9	110250612	R	II	KLF4	Body	island	Body-island	chr9:110249748-110252660	NA	NA	high-CpG:109290252-109290555
331	cg00995520	0.489223	0.733008	17.9798	3.73417e-16	4.33918e-13	26.9902	0.424979	0.914202	0.489223	1	111218282	R	II	KCNA3	TSS1500	shore	TSS1500-shore	chr1:111216244-111217937	NA	NA
332	cg13877670	0.688625	0.497785	17.9751	3.75762e-16	4.35328e-13	26.9839	0.0642066	0.752832	0.688625	15	53083532	F	II	ONECUT1	TSS1500	island	TSS1500-island	chr15:53080458-53083699	TRUE	TRUE
333	cg00417094	0.35275	0.689747	17.9376	3.95133e-16	4.56396e-13	26.9335	0.467645	0.820396	0.35275	1	167417043	R	II	CD247	Body	opensea	Body-opensea		NA	NA
334	cg19727499	0.377406	0.706464	17.9341	3.96993e-16	4.57171e-13	26.9288	0.468838	0.846244	0.377406	19	49628740	F	II	PPFIA3	5'UTR	shelf	5'UTR-shelf	chr19:49631105-49631494	NA	NA		rs61438183
335	cg26623837	0.419689	0.806914	17.9105	4.09748e-16	4.70451e-13	26.8971	0.542665	0.962355	0.419689	17	27943777	R	II	CORO6	Body	island	Body-island	chr17:27942532-27945388	NA	NA
336	cg20464948	0.295883	0.761536	17.8996	4.15821e-16	4.76003e-13	26.8823	0.575239	0.871123	0.295883	15	92634590	R	II	SLCO3A1	Body	opensea	Body-opensea		TRUE	TRUE
337	cg00542880	-0.543505	0.427548	-17.8914	4.20383e-16	4.79796e-13	26.8714	0.769755	0.22625	-0.543505	9	97765043	F	II	C9orf3	Body	shore	Body-shore	chr9:97766649-97767955	NA	NA
338	cg22353551	0.443389	0.730566	17.8801	4.26855e-16	4.85742e-13	26.856	0.451394	0.894784	0.443389	1	156357839	R	II		IGR	shore	IGR-shore	chr1:156358050-156358252	TRUE	NA
339	cg08234689	0.438091	0.773289	17.8727	4.31104e-16	4.8913e-13	26.8461	0.497455	0.935545	0.438091	7	127910927	F	I		IGR	island	IGR-island	chr7:127910860-127911287	NA	NA
340	cg26132493	0.286949	0.823303	17.8612	4.37831e-16	4.95073e-13	26.8306	0.642632	0.929581	0.286949	12	108634275	F	I	WSCD2	Body	opensea	Body-opensea		NA	NA
341	cg19214300	0.271295	0.867854	17.8591	4.39087e-16	4.95073e-13	26.8277	0.697039	0.968334	0.271295	16	56709503	F	II	MT1IP	TSS200	shore	TSS200-shore	chr16:56709677-56709953	NA	NA
342	cg10996596	0.453292	0.712286	17.8572	4.40203e-16	4.95073e-13	26.8252	0.42688	0.880172	0.453292	10	102998762	F	I		IGR	shelf	IGR-shelf	chr10:102996034-102996646	TRUE	NA
343	cg25556432	0.260888	0.868585	17.8303	4.56426e-16	5.11821e-13	26.7889	0.704322	0.965211	0.260888	2	239628926	R	II		IGR	opensea	IGR-opensea		TRUE	NA
344	cg00685795	-0.161383	0.13137	-17.7989	4.7616e-16	5.32398e-13	26.7464	0.232982	0.0715985	-0.161383	17	40713781	R	II	COASY	TSS1500	shore	TSS1500-shore	chr17:40714087-40715282	NA	NA
345	cg10116505	0.406784	0.629964	17.7675	4.96792e-16	5.53857e-13	26.7038	0.37384	0.780624	0.406784	16	10274064	R	II	GRIN2A	Body	island	Body-island	chr16:10273943-10277424	NA	NA
346	cg13306522	0.354662	0.808758	17.7609	5.01283e-16	5.57249e-13	26.6948	0.585453	0.940114	0.354662	5	54519594	F	II		IGR	island	IGR-island	chr5:54519054-54519628	NA	NA
347	cg03056526	0.488562	0.6944	17.7364	5.18126e-16	5.74312e-13	26.6616	0.386787	0.875349	0.488562	7	27284520	F	II	EVX1	Body	shore	Body-shore	chr7:27284639-27286237	NA	NA
348	cg23581541	0.278665	0.591385	17.7151	5.33316e-16	5.89451e-13	26.6326	0.415929	0.694594	0.278665	20	2731176	R	II	EBF4	Body	island	Body-island	chr20:2731063-2731395	NA	NA
349	cg18323768	0.65465	0.535606	17.6901	5.51698e-16	6.0802e-13	26.5986	0.123419	0.778069	0.65465	8	24858943	R	II		IGR	shore	IGR-shore	chr8:24857509-24858427	NA	TRUE
350	cg10122477	0.545104	0.682404	17.6792	5.59901e-16	6.15297e-13	26.5838	0.33919	0.884294	0.545104	11	134147327	F	II	GLB1L3	Body	shore	Body-shore	chr11:134145559-134147180	NA	NA		rs67473835
351	cg24643922	-0.290959	0.701154	-17.6758	5.62487e-16	6.16379e-13	26.5792	0.88435	0.593391	-0.290959	10	134236975	F	I		IGR	opensea	IGR-opensea		NA	NA
352	cg23778943	0.518848	0.632087	17.6499	5.82691e-16	6.36705e-13	26.5438	0.305406	0.824253	0.518848	6	30421189	R	II		IGR	shore	IGR-shore	chr6:30418844-30419630	NA	NA
353	cg10389771	0.436483	0.768903	17.6322	5.96827e-16	6.50303e-13	26.5197	0.494081	0.930564	0.436483	1	156616779	R	II	BCAN	Body	island	Body-island	chr1:156616553-156616946	NA	NA
354	cg00873678	0.328482	0.832378	17.607	6.17668e-16	6.7111e-13	26.4853	0.625556	0.954038	0.328482	14	91770052	F	II	CCDC88C	Body	shore	Body-shore	chr14:91770110-91770419	TRUE	NA
355	cg15262728	-0.442037	0.645501	-17.593	6.29605e-16	6.80082e-13	26.466	0.92382	0.481784	-0.442037	2	231733948	F	I	ITM2C	Body	shelf	Body-shelf	chr2:231729631-231730821	NA	NA
356	cg12458485	0.348673	0.355163	17.5905	6.31741e-16	6.80082e-13	26.4627	0.135628	0.484302	0.348673	2	220362124	R	II	GMPPA	TSS1500	island	TSS1500-island	chr2:220361462-220363254	NA	TRUE
357	cg25768734	0.472592	0.593588	17.5894	6.32673e-16	6.80082e-13	26.4612	0.29603	0.768622	0.472592	7	27152583	R	II	HOXA3	5'UTR	shore	5'UTR-shore	chr7:27153187-27153647	NA	NA
358	cg06132727	0.41781	0.734235	17.589	6.32998e-16	6.80082e-13	26.4607	0.47117	0.88898	0.41781	4	174422191	R	I		IGR	island	IGR-island	chr4:174422024-174422443	NA	NA
359	cg17080423	0.463122	0.664257	17.5845	6.36934e-16	6.8072e-13	26.4544	0.372662	0.835784	0.463122	4	81189774	F	II	FGF5	Body	shore	Body-shore	chr4:81187494-81187913	NA	NA		rs36095121
360	cg17209267	0.403846	0.703017	17.5843	6.37131e-16	6.8072e-13	26.4541	0.448743	0.852589	0.403846	5	172674513	R	II		IGR	shore	IGR-shore	chr5:172672311-172672971	NA	NA
361	cg25826360	0.517271	0.695871	17.5797	6.41072e-16	6.83032e-13	26.4479	0.370182	0.887453	0.517271	17	74496953	F	I	RHBDF2	5'UTR	shore	5'UTR-shore	chr17:74496992-74497632	NA	NA
362	cg17333042	0.336305	0.524	17.5714	6.48438e-16	6.88973e-13	26.4365	0.312252	0.648557	0.336305	10	102822201	F	II	KAZALD1	5'UTR	island	5'UTR-island	chr10:102820488-102822874	NA	TRUE
363	cg25156118	0.249747	0.889508	17.5444	6.72767e-16	7.12853e-13	26.3995	0.73226	0.982007	0.249747	19	39799137	F	II	LRFN1	Body	island	Body-island	chr19:39797786-39799250	NA	NA		rs68005042
364	cg03731458	0.314832	0.810375	17.5419	6.75078e-16	7.13337e-13	26.396	0.612148	0.92698	0.314832	10	11246763	F	II	CUGBP2	Body	opensea	Body-opensea		NA	NA
365	cg14160518	0.319381	0.846424	17.5342	6.82178e-16	7.18865e-13	26.3855	0.645332	0.964713	0.319381	20	50418952	R	I	SALL4	1stExon	island	1stExon-island	chr20:50417312-50419045	NA	NA
366	cg15107641	0.357382	0.790482	17.5282	6.87826e-16	7.22835e-13	26.3773	0.565464	0.922846	0.357382	3	45188186	F	II	CDCP1	TSS1500	shore	TSS1500-shore	chr3:45187026-45187946	TRUE	NA
367	cg07575466	0.296531	0.822293	17.524	6.91745e-16	7.24973e-13	26.3716	0.635588	0.932119	0.296531	1	40769708	R	I	COL9A2	Body	island	Body-island	chr1:40769186-40769871	NA	NA
368	cg21229570	0.646816	0.682761	17.5162	6.99172e-16	7.30766e-13	26.3608	0.275507	0.922323	0.646816	12	115124768	F	I		IGR	island	IGR-island	chr12:115124729-115125152	NA	TRUE
369	cg02228815	0.624096	0.566912	17.5006	7.1427e-16	7.43499e-13	26.3394	0.173963	0.798059	0.624096	15	31685131	F	II		IGR	island	IGR-island	chr15:31683984-31685824	NA	NA		rs71474659
370	cg05650171	-0.302147	0.287716	-17.4994	7.15502e-16	7.43499e-13	26.3376	0.477957	0.175809	-0.302147	1	161089102	F	II	PFDN2	TSS1500	shore	TSS1500-shore	chr1:161087722-161088112	NA	TRUE
371	cg22843712	-0.381532	0.273764	-17.4977	7.17154e-16	7.43499e-13	26.3353	0.513988	0.132456	-0.381532	8	1992555	R	II	MYOM2	TSS1500	opensea	TSS1500-opensea		NA	NA
372	cg13583230	0.316813	0.7423	17.4485	7.67212e-16	7.93258e-13	26.2676	0.542825	0.859639	0.316813	14	24809297	F	II	RIPK3	TSS200	shore	TSS200-shore	chr14:24808635-24808992	NA	NA
373	cg03463523	0.627777	0.654025	17.4301	7.86837e-16	8.09254e-13	26.2422	0.258758	0.886535	0.627777	16	73099917	R	I		IGR	island	IGR-island	chr16:73099812-73100791	NA	TRUE
374	cg22647546	0.347224	0.803112	17.43	7.86891e-16	8.09254e-13	26.2421	0.58449	0.931713	0.347224	2	26394518	F	I	FAM59B	TSS1500	shore	TSS1500-shore	chr2:26395416-26395620	TRUE	NA
375	cg04592413	-0.277428	0.59966	-17.4267	7.90555e-16	8.10855e-13	26.2375	0.774336	0.496909	-0.277428	2	8379999	F	II		IGR	opensea	IGR-opensea		NA	TRUE
376	cg14788369	-0.45128	0.628276	-17.4216	7.96087e-16	8.14357e-13	26.2305	0.912415	0.461135	-0.45128	19	7997757	R	I	TIMM44	Body	island	Body-island	chr19:7997534-7997789	NA	NA
377	cg04235075	0.43992	0.625728	17.4177	8.00322e-16	8.16517e-13	26.2251	0.348741	0.788662	0.43992	16	67199830	R	II	HSF4	Body	island	Body-island	chr16:67196792-67199988	NA	TRUE
378	cg18688704	-0.518113	0.36325	-17.4116	8.07036e-16	8.21189e-13	26.2167	0.689469	0.171356	-0.518113	4	157889520	R	II	PDGFC	Body	shelf	Body-shelf	chr4:157892685-157893286	NA	NA
379	cg16243019	0.507478	0.603897	17.3923	8.2884e-16	8.38978e-13	26.19	0.284374	0.791852	0.507478	7	96636746	R	I	DLX6AS	Body	shore	Body-shore	chr7:96634622-96634915	NA	NA
380	cg26311782	-0.631028	0.456646	-17.3922	8.28881e-16	8.38978e-13	26.1899	0.85396	0.222932	-0.631028	10	712032	F	II	DIP2C	Body	island	Body-island	chr10:711896-712395	NA	TRUE
381	cg19928597	0.407717	0.600003	17.3726	8.51595e-16	8.59707e-13	26.1628	0.343292	0.751009	0.407717	7	73157383	F	I		IGR	shelf	IGR-shelf	chr7:73152564-73153716	TRUE	TRUE
382	cg20038493	0.450289	0.721903	17.3665	8.58839e-16	8.6475e-13	26.1543	0.438388	0.888677	0.450289	14	24809226	R	II	RIPK3	5'UTR	shore	5'UTR-shore	chr14:24808635-24808992	NA	NA	low-CpG:23878971-23879087
383	cg07437024	-0.510713	0.566288	-17.3575	8.69477e-16	8.73175e-13	26.1419	0.887848	0.377135	-0.510713	16	677526	F	II	RAB40C	Body	island	Body-island	chr16:677367-678128	NA	TRUE
384	cg02174765	0.360988	0.751943	17.3057	9.34004e-16	9.35534e-13	26.07	0.524655	0.885642	0.360988	6	166270728	F	II		IGR	shelf	IGR-shelf	chr6:166267509-166268461	NA	TRUE		rs77290436
385	cg11749672	0.340997	0.745118	17.2993	9.42216e-16	9.41308e-13	26.0612	0.530416	0.871413	0.340997	19	49841252	F	I	CD37	Body	island	Body-island	chr19:49841187-49841628	NA	NA
386	cg26873457	-0.528108	0.336951	-17.2382	1.0254e-15	1.02176e-12	25.9762	0.669463	0.141355	-0.528108	10	729204	F	I	DIP2C	Body	opensea	Body-opensea		TRUE	NA		rs11253322
387	cg01474544	0.371746	0.516875	17.2334	1.03235e-15	1.02536e-12	25.9694	0.282813	0.654559	0.371746	6	4774793	F	II	CDYL	Body	shore	Body-shore	chr6:4775131-4777550	NA	NA
388	cg27151362	0.241992	0.747892	17.2318	1.03457e-15	1.02536e-12	25.9672	0.595527	0.837518	0.241992	16	30023515	R	II	DOC2A	TSS1500	shore	TSS1500-shore	chr16:30022651-30023007	NA	NA
389	cg11139090	0.636866	0.699718	17.2301	1.03701e-15	1.02536e-12	25.9649	0.298728	0.935594	0.636866	5	176294068	F	I	UNC5A	Body	shelf	Body-shelf	chr5:176296541-176296933	NA	TRUE
390	cg04610718	0.548734	0.687675	17.2028	1.07709e-15	1.06112e-12	25.9267	0.342176	0.89091	0.548734	12	103353362	F	II	ASCL1	3'UTR	shore	3'UTR-shore	chr12:103351579-103352695	NA	NA
391	cg22190721	0.326187	0.845203	17.2005	1.0806e-15	1.06112e-12	25.9235	0.639826	0.966014	0.326187	16	68269295	F	II	ESRP2	Body	island	Body-island	chr16:68269010-68272143	NA	NA
392	cg10167266	0.503013	0.7169	17.1999	1.08145e-15	1.06112e-12	25.9227	0.400188	0.903201	0.503013	11	20186078	F	II		IGR	shore	IGR-shore	chr11:20184570-20185497	NA	TRUE
393	cg03361102	0.47017	0.568698	17.1911	1.09483e-15	1.07151e-12	25.9103	0.272665	0.742836	0.47017	2	45160554	F	II		IGR	shore	IGR-shore	chr2:45161427-45163058	NA	NA
394	cg27503398	0.516707	0.699181	17.1809	1.11032e-15	1.08392e-12	25.8962	0.373847	0.890554	0.516707	17	77216699	F	II	HRNBP3	5'UTR	opensea	5'UTR-opensea		TRUE	TRUE			rs77565438
395	cg16568727	0.513335	0.46502	17.1562	1.14918e-15	1.11901e-12	25.8616	0.141809	0.655144	0.513335	6	43243709	F	II	TTBK1	Body	island	Body-island	chr6:43243593-43244305	NA	NA
396	cg00476617	-0.237157	0.585692	-17.1511	1.15742e-15	1.12419e-12	25.8544	0.735013	0.497856	-0.237157	10	18492374	R	II	CACNB2	Body	opensea	Body-opensea		NA	TRUE
397	cg04517524	0.271539	0.858621	17.1441	1.16884e-15	1.13242e-12	25.8446	0.687652	0.959191	0.271539	14	94405342	F	I	ASB2	Body	island	Body-island	chr14:94405235-94406170	NA	NA
398	cg21667244	-0.382729	0.632385	-17.1288	1.19394e-15	1.15266e-12	25.8232	0.873363	0.490634	-0.382729	13	111281324	F	II	CARKD	Body	shelf	Body-shelf	chr13:111277412-111277651	NA	NA
399	cg17261676	0.489429	0.742678	17.1276	1.19598e-15	1.15266e-12	25.8215	0.434519	0.923949	0.489429	6	26016808	F	II		IGR	shelf	IGR-shelf	chr6:26020671-26021125	NA	TRUE		rs79757840	rs79157127
400	cg01518279	0.384962	0.529394	17.1259	1.19872e-15	1.15266e-12	25.8192	0.28701	0.671972	0.384962	1	156401601	F	II		IGR	shelf	IGR-shelf	chr1:156405160-156406350	NA	NA
401	cg06559575	0.49768	0.699731	17.1204	1.20808e-15	1.15876e-12	25.8114	0.386377	0.884057	0.49768	12	53490352	R	II	IGFBP6	TSS1500	shore	TSS1500-shore	chr12:53491572-53491955	TRUE	NA
402	cg00870269	-0.375293	0.292774	-17.112	1.22234e-15	1.16591e-12	25.7996	0.529069	0.153776	-0.375293	15	58782688	R	I	LIPC	Body	opensea	Body-opensea		NA	NA
403	cg01242903	0.43905	0.526191	17.1108	1.22423e-15	1.16591e-12	25.798	0.249752	0.688802	0.43905	12	89744877	R	II	DUSP6	Body	shore	Body-shore	chr12:89745168-89748144	NA	NA
404	cg00382053	0.152628	0.910517	17.1106	1.22462e-15	1.16591e-12	25.7977	0.814418	0.967046	0.152628	16	20359444	R	II	UMOD	Body	shore	Body-shore	chr16:20359767-20360498	NA	NA
405	cg01090433	0.333808	0.785992	17.1087	1.22791e-15	1.16615e-12	25.795	0.575817	0.909625	0.333808	16	82673506	F	II	CDH13	Body	opensea	Body-opensea		TRUE	TRUE
406	cg04075986	0.380178	0.782109	17.106	1.23262e-15	1.16635e-12	25.7912	0.542738	0.922916	0.380178	7	19182334	F	II		IGR	shore	IGR-shore	chr7:19184221-19184686	NA	NA
407	cg03716852	0.348825	0.768897	17.105	1.23418e-15	1.16635e-12	25.7899	0.549266	0.898091	0.348825	19	49669281	R	I	TRPM4	Body	island	Body-island	chr19:49669275-49669552	NA	TRUE
408	cg07478918	0.213384	0.805607	17.0955	1.25075e-15	1.1791e-12	25.7765	0.671254	0.884638	0.213384	11	31817824	F	II	PAX6	Body	shelf	Body-shelf	chr11:31820060-31821416	NA	NA
409	cg02946846	-0.516025	0.475572	-17.0805	1.27729e-15	1.20118e-12	25.7554	0.800477	0.284452	-0.516025	16	12632861	F	II	SNX29	Body	opensea	Body-opensea		NA	TRUE		rs11075091	rs77372030
410	cg11712506	0.544092	0.705597	17.0764	1.28457e-15	1.20508e-12	25.7497	0.36302	0.907113	0.544092	5	113699683	F	II	KCNN2	Body	shore	Body-shore	chr5:113696516-113699195	NA	NA
411	cg27577907	0.445051	0.684045	17.0699	1.29622e-15	1.21305e-12	25.7406	0.403828	0.848879	0.445051	1	156864023	R	II	PEAR1	5'UTR	shore	5'UTR-shore	chr1:156863415-156863711	NA	NA			rs76252029
412	cg17330093	0.341969	0.776425	17.0601	1.31422e-15	1.22691e-12	25.7267	0.561111	0.90308	0.341969	6	79380538	F	II		IGR	opensea	IGR-opensea		NA	TRUE
413	cg01254303	0.632641	0.581076	17.0486	1.33547e-15	1.24373e-12	25.7106	0.182746	0.815388	0.632641	12	119592035	F	I	SRRM4	Body	island	Body-island	chr12:119591856-119592176	TRUE	NA
414	cg13085980	0.530549	0.535774	17.0417	1.34851e-15	1.25284e-12	25.7008	0.201725	0.732274	0.530549	12	94544425	R	II	PLXNC1	Body	shore	Body-shore	chr12:94541727-94544000	NA	TRUE
415	cg17212008	-0.412659	0.710153	-17.0395	1.35264e-15	1.25365e-12	25.6978	0.969975	0.557317	-0.412659	17	80209339	R	I	CSNK1D	Body	shore	Body-shore	chr17:80208196-80208439	NA	NA
416	cg04681600	0.501868	0.615572	17.0285	1.37371e-15	1.26732e-12	25.6822	0.29958	0.801449	0.501868	14	38725536	F	II	CLEC14A	1stExon	island	1stExon-island	chr14:38724254-38725537	NA	NA
417	cg08354614	0.21214	0.713935	17.0283	1.37398e-15	1.26732e-12	25.682	0.580365	0.792506	0.21214	10	80673607	R	II		IGR	opensea	IGR-opensea		TRUE	TRUE
418	cg18098065	0.460844	0.753257	17.0263	1.37798e-15	1.26797e-12	25.6791	0.463096	0.92394	0.460844	8	1765820	R	II		IGR	shore	IGR-shore	chr8:1764328-1765171	TRUE	TRUE
419	cg10791035	0.412507	0.770838	17.0111	1.40756e-15	1.2921e-12	25.6577	0.511111	0.923618	0.412507	13	28527650	F	II		IGR	shore	IGR-shore	chr13:28527755-28528996	NA	TRUE
420	cg03670393	0.393953	0.786119	16.9707	1.48978e-15	1.36123e-12	25.6007	0.538074	0.932027	0.393953	4	81128690	F	II		IGR	island	IGR-island	chr4:81128229-81128691	NA	TRUE
421	cg15896939	0.233365	0.882349	16.9706	1.48995e-15	1.36123e-12	25.6005	0.735415	0.96878	0.233365	1	156030809	R	II	RAB25	TSS200	opensea	TSS200-opensea		TRUE	NA
422	cg17526229	0.564446	0.584028	16.9659	1.49981e-15	1.36699e-12	25.5939	0.228636	0.793082	0.564446	11	20177746	R	II		IGR	island	IGR-island	chr11:20177608-20178824	NA	NA
423	cg00194126	0.249362	0.869337	16.951	1.53159e-15	1.39266e-12	25.5728	0.712331	0.961693	0.249362	2	157186312	R	II	NR4A2	Body	island	Body-island	chr2:157185557-157186355	NA	NA
424	cg18791929	-0.311144	0.320897	-16.9433	1.54823e-15	1.40316e-12	25.562	0.516802	0.205658	-0.311144	3	108205828	R	II	MYH15	Body	opensea	Body-opensea		NA	TRUE
425	cg13426079	0.349528	0.771352	16.9399	1.55559e-15	1.40316e-12	25.5572	0.551279	0.900806	0.349528	1	41284948	R	I	KCNQ4	Body	island	Body-island	chr1:41284847-41285149	NA	TRUE
426	cg01808508	-0.276715	0.600343	-16.9397	1.55614e-15	1.40316e-12	25.5568	0.774571	0.497856	-0.276715	3	64009536	F	II	PSMD6	TSS1500	shore	TSS1500-shore	chr3:64008883-64009293	NA	NA
427	cg14893857	0.432126	0.748631	16.939	1.55773e-15	1.40316e-12	25.5558	0.476551	0.908678	0.432126	14	102554969	R	II	HSP90AA1	TSS1500	shore	TSS1500-shore	chr14:102552721-102554068	NA	NA
428	cg22991320	0.46631	0.626261	16.9294	1.57886e-15	1.41688e-12	25.5422	0.332658	0.798968	0.46631	20	56725871	F	I	C20orf85	TSS200	island	TSS200-island	chr20:56725857-56726113	NA	NA
429	cg12964033	0.528653	0.580444	16.9287	1.58033e-15	1.41688e-12	25.5413	0.247588	0.776241	0.528653	18	8662015	F	II		IGR	shore	IGR-shore	chr18:8659791-8660165	TRUE	TRUE
430	cg04845649	0.323062	0.7471	16.9185	1.60329e-15	1.43085e-12	25.5268	0.543691	0.866753	0.323062	16	67199463	F	II	HSF4	Body	island	Body-island	chr16:67196792-67199988	NA	TRUE
431	cg14207589	0.416726	0.754592	16.9178	1.60488e-15	1.43085e-12	25.5258	0.492209	0.908935	0.416726	1	225865327	F	II		IGR	island	IGR-island	chr1:225865068-225865328	NA	TRUE
432	cg10586358	-0.116318	0.0979506	-16.9168	1.60707e-15	1.43085e-12	25.5244	0.171188	0.0548699	-0.116318	19	13029889	F	II	SYCE2	Body	island	Body-island	chr19:13029794-13030355	NA	NA
433	cg05191397	-0.212978	0.120907	-16.9101	1.62232e-15	1.44109e-12	25.5149	0.255004	0.0420262	-0.212978	7	5437001	F	II	TNRC18	Body	opensea	Body-opensea		NA	TRUE
434	cg12838061	0.331245	0.799354	16.9075	1.62835e-15	1.44311e-12	25.5112	0.590792	0.922037	0.331245	5	172657273	F	II		IGR	shore	IGR-shore	chr5:172659049-172660277	NA	TRUE		rs80062342
435	cg11792874	0.231839	0.684507	16.9018	1.64138e-15	1.45131e-12	25.5032	0.538534	0.770373	0.231839	14	24014501	R	II		IGR	opensea	IGR-opensea		NA	TRUE
436	cg10195901	0.404789	0.698395	16.8954	1.65641e-15	1.46034e-12	25.494	0.443528	0.848317	0.404789	22	30476278	R	I	HORMAD2	TSS200	island	TSS200-island	chr22:30476012-30476530	NA	NA			rs6519802
437	cg15282973	0.365531	0.688272	16.8942	1.65918e-15	1.46034e-12	25.4923	0.458123	0.823654	0.365531	12	125346253	F	II	SCARB1	Body	shore	Body-shore	chr12:125347784-125348688	TRUE	NA
438	cg08849095	-0.455056	0.366861	-16.8904	1.66811e-15	1.46485e-12	25.4869	0.653378	0.198322	-0.455056	9	97846048	F	II	MIR23B	TSS1500	shelf	TSS1500-shelf	chr9:97848140-97848525	NA	NA
439	cg02852557	0.265624	0.817291	16.8863	1.67778e-15	1.46999e-12	25.4811	0.650046	0.91567	0.265624	15	25907264	F	II		IGR	opensea	IGR-opensea		NA	TRUE
440	cg07433152	0.372658	0.718968	16.884	1.68308e-15	1.47127e-12	25.478	0.484331	0.856989	0.372658	17	60782222	F	II	2023-03-10	Body	shore	Body-shore	chr17:60781141-60781934	TRUE	NA			rs79751236
441	cg11808677	0.241857	0.866415	16.8543	1.75529e-15	1.53092e-12	25.4357	0.714135	0.955992	0.241857	12	6960079	F	I	USP5	TSS1500	shore	TSS1500-shore	chr12:6961005-6961873	NA	NA
442	cg17484671	0.603045	0.448685	16.8495	1.7673e-15	1.53791e-12	25.4288	0.0689899	0.672035	0.603045	1	31158158	R	I		IGR	island	IGR-island	chr1:31158009-31158261	TRUE	TRUE
443	cg13910040	0.646437	0.502049	16.8468	1.77392e-15	1.53885e-12	25.4251	0.0950333	0.74147	0.646437	1	153438468	F	II		IGR	opensea	IGR-opensea		TRUE	NA
444	cg03954353	-0.277841	0.390893	-16.8458	1.77639e-15	1.53885e-12	25.4237	0.56583	0.287989	-0.277841	17	43715162	F	II	C17orf69	TSS1500	opensea	TSS1500-opensea		NA	NA
445	cg01412886	0.292238	0.740273	16.8321	1.81134e-15	1.5656e-12	25.4041	0.556271	0.848509	0.292238	14	105445253	F	II	AHNAK2	TSS1500	shore	TSS1500-shore	chr14:105444319-105445225	NA	NA
446	cg01735398	0.442952	0.663214	16.8254	1.82855e-15	1.57694e-12	25.3946	0.384318	0.82727	0.442952	17	18907305	F	II	SLC5A10	Body	island	Body-island	chr17:18906909-18908243	NA	NA
447	cg01949684	-0.348275	0.580773	-16.8227	1.8356e-15	1.57947e-12	25.3907	0.800057	0.451782	-0.348275	6	32138266	F	I	AGPAT1	Body	shelf	Body-shelf	chr6:32134460-32135196	NA	NA
448	cg15786205	0.442289	0.789828	16.8207	1.84065e-15	1.58028e-12	25.3879	0.51135	0.953639	0.442289	6	108495578	F	II	NR2E1	Body	shore	Body-shore	chr6:108495654-108495986	TRUE	NA
449	cg20657709	-0.484534	0.34101	-16.7942	1.91102e-15	1.63705e-12	25.3502	0.646087	0.161553	-0.484534	2	28509570	F	II	BRE	Body	opensea	Body-opensea		NA	TRUE
450	cg04544858	0.292031	0.763311	16.7926	1.91562e-15	1.63734e-12	25.3478	0.57944	0.87147	0.292031	5	67489737	R	II		IGR	opensea	IGR-opensea		NA	TRUE
451	cg12062782	0.235332	0.663123	16.7904	1.92158e-15	1.63879e-12	25.3446	0.51495	0.750283	0.235332	11	66102686	F	II	RIN1	Body	shore	Body-shore	chr11:66102024-66102279	NA	NA
452	cg04833731	0.259755	0.833501	16.7745	1.96534e-15	1.6724e-12	25.322	0.669951	0.929706	0.259755	16	30124803	F	I	GDPD3	1stExon	opensea	1stExon-opensea		TRUE	NA		rs17842267
453	cg04745336	-0.474567	0.395102	-16.7545	2.02192e-15	1.71675e-12	25.2934	0.693903	0.219336	-0.474567	10	75008185	R	II	DNAJC9	TSS1500	shore	TSS1500-shore	chr10:75006629-75007184	NA	NA
454	cg16386079	-0.352813	0.641876	-16.7526	2.02752e-15	1.71772e-12	25.2906	0.864017	0.511204	-0.352813	16	15815166	F	II	MYH11	Body	opensea	Body-opensea		NA	NA		rs35629279
455	cg18601426	0.541963	0.600181	16.7509	2.03237e-15	1.71804e-12	25.2882	0.258945	0.800908	0.541963	7	158381220	F	II	PTPRN2	TSS1500	island	TSS1500-island	chr7:158379328-158381221	NA	NA
456	cg10800464	0.58989	0.685444	16.7412	2.06039e-15	1.73102e-12	25.2745	0.314032	0.903922	0.58989	12	109162641	R	I		IGR	island	IGR-island	chr12:109162408-109162722	TRUE	NA
457	cg16902746	0.387279	0.750452	16.7411	2.0609e-15	1.73102e-12	25.2742	0.50661	0.893889	0.387279	19	5338881	F	II	PTPRS	5'UTR	island	5'UTR-island	chr19:5338788-5339130	NA	NA
458	cg06881914	-0.418081	0.375164	-16.741	2.06122e-15	1.73102e-12	25.2741	0.6384	0.220319	-0.418081	11	59951663	F	II	MS4A6A	TSS1500	opensea	TSS1500-opensea		NA	NA
459	cg00466334	0.377627	0.764884	16.7383	2.06897e-15	1.73374e-12	25.2703	0.527119	0.904746	0.377627	1	119532850	F	II	TBX15	TSS1500	shore	TSS1500-shore	chr1:119531991-119532196	NA	NA
460	cg13803688	0.187959	0.85636	16.7328	2.08529e-15	1.74362e-12	25.2624	0.738016	0.925975	0.187959	1	110610452	R	I	ALX3	Body	island	Body-island	chr1:110610265-110613303	NA	NA
461	cg02948264	0.355338	0.784868	16.7258	2.10622e-15	1.75388e-12	25.2523	0.561137	0.916474	0.355338	12	57630259	R	II	NDUFA4L2	Body	island	Body-island	chr12:57630106-57630469	NA	TRUE
462	cg27521744	-0.387726	0.658802	-16.7256	2.10669e-15	1.75388e-12	25.2521	0.902926	0.5152	-0.387726	8	30412943	R	II	RBPMS	Body	opensea	Body-opensea		NA	TRUE			rs34295812
463	cg15751116	0.262081	0.733035	16.7221	2.11737e-15	1.75654e-12	25.247	0.568021	0.830102	0.262081	7	42267383	R	II	GLI3	5'UTR	shore	5'UTR-shore	chr7:42267546-42267823	NA	TRUE
464	cg08688548	0.409455	0.745642	16.7215	2.11902e-15	1.75654e-12	25.2462	0.487837	0.897292	0.409455	15	83317398	R	II	CPEB1	TSS1500	island	TSS1500-island	chr15:83315116-83317541	TRUE	NA
465	cg17964844	0.431584	0.717472	16.7154	2.13762e-15	1.76815e-12	25.2374	0.445734	0.877318	0.431584	12	49367911	R	II		IGR	shelf	IGR-shelf	chr12:49371690-49375550	NA	NA
466	cg07611658	-0.457959	0.324065	-16.6959	2.1978e-15	1.81228e-12	25.2095	0.61241	0.15445	-0.457959	2	207906468	R	II		IGR	opensea	IGR-opensea		NA	TRUE
467	cg16415457	0.3691	0.751167	16.695	2.2004e-15	1.81228e-12	25.2083	0.518771	0.887871	0.3691	3	23713441	R	I		IGR	opensea	IGR-opensea		NA	NA
468	cg23323891	0.470199	0.762342	16.6771	2.25725e-15	1.85514e-12	25.1826	0.466291	0.936489	0.470199	14	57200519	R	II		IGR	opensea	IGR-opensea		NA	TRUE
469	cg01101020	-0.471824	0.478606	-16.669	2.28364e-15	1.87282e-12	25.1709	0.77568	0.303857	-0.471824	12	132562425	R	II	EP400	3'UTR	opensea	3'UTR-opensea		NA	TRUE
470	cg25202269	0.123873	0.884919	16.6596	2.31459e-15	1.88928e-12	25.1574	0.806925	0.930797	0.123873	1	7022135	F	II	CAMTA1	Body	island	Body-island	chr1:7022001-7022308	NA	NA
471	cg17287605	0.215779	0.827883	16.6592	2.31588e-15	1.88928e-12	25.1568	0.692022	0.907801	0.215779	7	158196894	R	II	PTPRN2	Body	shore	Body-shore	chr7:158198545-158198907	NA	NA
472	cg02096793	0.409672	0.648178	16.6584	2.31844e-15	1.88928e-12	25.1557	0.390236	0.799908	0.409672	4	683148	F	II	MFSD7	TSS200	shore	TSS200-shore	chr4:681313-681514	NA	TRUE	high-CpG:672938-673293
473	cg17139666	0.391697	0.655899	16.6401	2.37991e-15	1.93527e-12	25.1294	0.409276	0.800972	0.391697	4	174421440	R	II		IGR	island	IGR-island	chr4:174421347-174421559	NA	NA
474	cg23624705	0.295745	0.850082	16.6284	2.42004e-15	1.96375e-12	25.1125	0.663872	0.959617	0.295745	1	92952655	R	II	GFI1	TSS1500	shore	TSS1500-shore	chr1:92945907-92952609	NA	NA
475	cg26674479	0.381068	0.771727	16.6233	2.43764e-15	1.97387e-12	25.1052	0.531795	0.912863	0.381068	7	27281415	R	II	EVX1	TSS1500	shore	TSS1500-shore	chr7:27282086-27283136	NA	TRUE
476	cg02558362	0.27923	0.711473	16.6045	2.50413e-15	2.02345e-12	25.0782	0.535662	0.814891	0.27923	13	36052605	R	II	MIR548F5	Body	island	Body-island	chr13:36052553-36053119	NA	NA
477	cg00414384	0.573732	0.643805	16.6012	2.51593e-15	2.02872e-12	25.0734	0.282566	0.856298	0.573732	11	68518048	F	I	MTL5	Body	island	Body-island	chr11:68517667-68518179	NA	NA
478	cg17526483	0.403954	0.718483	16.5914	2.55153e-15	2.04935e-12	25.0593	0.464141	0.868095	0.403954	7	27281404	R	II	EVX1	TSS1500	shore	TSS1500-shore	chr7:27282086-27283136	NA	TRUE
479	cg20355301	-0.522572	0.348429	-16.5912	2.55217e-15	2.04935e-12	25.059	0.677456	0.154884	-0.522572	9	97848107	R	II	C9orf3	3'UTR	shore	3'UTR-shore	chr9:97848140-97848525	NA	NA
480	cg15006175	0.692584	0.692557	16.5871	2.5672e-15	2.05371e-12	25.0531	0.256486	0.94907	0.692584	8	145698660	F	I	KIFC2	Body	island	Body-island	chr8:145697879-145698784	NA	NA
481	cg04079760	0.480073	0.522054	16.5868	2.56828e-15	2.05371e-12	25.0527	0.219786	0.699859	0.480073	16	68269694	R	I	ESRP2	Body	island	Body-island	chr16:68269010-68272143	NA	NA
482	cg13740929	0.408223	0.717138	16.569	2.63468e-15	2.10244e-12	25.027	0.460108	0.868331	0.408223	6	31651291	F	II		IGR	island	IGR-island	chr6:31650648-31651292	TRUE	NA		rs56038057
483	cg06748434	0.287642	0.838894	16.5639	2.654e-15	2.11347e-12	25.0196	0.657786	0.945428	0.287642	3	27761408	R	II	EOMES	Body	shore	Body-shore	chr3:27762351-27763995	NA	NA
484	cg09332960	0.455963	0.723844	16.5301	2.78617e-15	2.21414e-12	24.9707	0.436757	0.89272	0.455963	2	1787990	F	II		IGR	opensea	IGR-opensea		NA	NA		rs6751633
485	cg13864663	-0.509746	0.584583	-16.5285	2.79252e-15	2.21461e-12	24.9684	0.905535	0.395788	-0.509746	12	122746838	R	II	VPS33A	Body	shelf	Body-shelf	chr12:122750769-122751228	NA	NA
486	cg17610800	0.358282	0.800428	16.5246	2.80813e-15	2.2224e-12	24.9628	0.574843	0.933125	0.358282	7	27281561	F	II	EVX1	TSS1500	shore	TSS1500-shore	chr7:27282086-27283136	NA	NA
487	cg14224313	0.188419	0.795543	16.5183	2.83365e-15	2.23423e-12	24.9537	0.676909	0.865328	0.188419	20	31367783	F	I	DNMT3B	5'UTR	opensea	5'UTR-opensea		NA	TRUE
488	cg02045948	0.327488	0.788375	16.518	2.83468e-15	2.23423e-12	24.9533	0.582179	0.909667	0.327488	3	32857317	F	II		IGR	shore	IGR-shore	chr3:32858194-32860506	NA	NA
489	cg07385257	0.152261	0.920908	16.4564	3.09778e-15	2.4366e-12	24.864	0.825041	0.977301	0.152261	8	35803167	F	II		IGR	opensea	IGR-opensea		NA	TRUE
490	cg10236745	-0.554477	0.427098	-16.4457	3.14579e-15	2.46931e-12	24.8485	0.776213	0.221736	-0.554477	12	27399331	F	II	STK38L	5'UTR	shore	5'UTR-shore	chr12:27396982-27397646	NA	TRUE		rs922274
491	cg23196549	0.299541	0.784859	16.4398	3.1728e-15	2.47937e-12	24.8399	0.59626	0.895801	0.299541	4	110480700	R	II	CCDC109B	TSS1500	shore	TSS1500-shore	chr4:110480827-110482060	NA	NA
492	cg23123017	0.371631	0.77129	16.4382	3.1804e-15	2.47937e-12	24.8375	0.537301	0.908931	0.371631	8	1765679	F	II		IGR	shore	IGR-shore	chr8:1764328-1765171	TRUE	TRUE		rs6558547
493	cg25392692	0.366428	0.801815	16.4374	3.18399e-15	2.47937e-12	24.8363	0.571101	0.937529	0.366428	12	58021309	R	II	B4GALNT1	Body	island	Body-island	chr12:58021294-58022037	NA	TRUE
494	cg16312002	0.656947	0.628378	16.4368	3.18651e-15	2.47937e-12	24.8355	0.214745	0.871692	0.656947	1	16554558	R	I		IGR	shore	IGR-shore	chr1:16553326-16553660	NA	NA
495	cg06912665	0.263257	0.847883	16.4351	3.19462e-15	2.47937e-12	24.833	0.682129	0.945386	0.263257	5	154092290	R	II	LARP1	TSS200	opensea	TSS200-opensea		NA	TRUE
496	cg25348323	-0.369444	0.385827	-16.4345	3.19728e-15	2.47937e-12	24.8321	0.61844	0.248996	-0.369444	7	45131862	F	II		IGR	shelf	IGR-shelf	chr7:45127979-45128263	TRUE	NA
497	cg26808436	0.246255	0.886036	16.394	3.38984e-15	2.6234e-12	24.7732	0.730987	0.977242	0.246255	6	108492696	R	II	NR2E1	Body	shore	Body-shore	chr6:108491033-108491410	NA	NA
498	cg16718263	0.465316	0.748585	16.3743	3.48811e-15	2.69404e-12	24.7444	0.455608	0.920925	0.465316	15	96596349	F	I		IGR	opensea	IGR-opensea		NA	TRUE
499	cg01353448	0.473376	0.754422	16.3596	3.56315e-15	2.74631e-12	24.723	0.456371	0.929747	0.473376	7	31726912	F	II	C7orf16	5'UTR	opensea	5'UTR-opensea		NA	NA
500	cg02863073	0.514293	0.578303	16.3582	3.57008e-15	2.74631e-12	24.7211	0.254489	0.768782	0.514293	19	39694831	R	I	SYCN	1stExon	island	1stExon-island	chr19:39694476-39694994	NA	NA
501	cg06937717	0.506083	0.65821	16.3556	3.58369e-15	2.74781e-12	24.7172	0.339565	0.845648	0.506083	7	151145554	R	I		IGR	island	IGR-island	chr7:151145234-151145975	NA	NA
502	cg02216727	0.149741	0.912798	16.3551	3.58632e-15	2.74781e-12	24.7165	0.818517	0.968258	0.149741	17	38520653	R	II	GJD3	1stExon	shore	1stExon-shore	chr17:38518965-38520264	NA	NA
503	cg00594129	0.53216	0.757576	16.3483	3.62181e-15	2.76915e-12	24.7066	0.422513	0.954672	0.53216	5	158524270	F	II	EBF1	Body	island	Body-island	chr5:158523906-158524598	NA	TRUE
504	cg09428251	0.592339	0.589577	16.347	3.62856e-15	2.76915e-12	24.7047	0.216623	0.808961	0.592339	8	68658408	F	II	CPA6	1stExon	opensea	1stExon-opensea		NA	TRUE
505	cg04922154	0.388451	0.650467	16.3263	3.73909e-15	2.84784e-12	24.6745	0.405887	0.794338	0.388451	7	27284348	R	II	EVX1	Body	shore	Body-shore	chr7:27284639-27286237	NA	NA
506	cg03090940	0.37811	0.731905	16.3118	3.81872e-15	2.89795e-12	24.6532	0.493836	0.871946	0.37811	2	65058954	F	II		IGR	opensea	IGR-opensea		TRUE	TRUE
507	cg25738529	0.368879	0.647771	16.3105	3.82598e-15	2.89795e-12	24.6513	0.415514	0.784393	0.368879	12	49938018	F	I	KCNH3	Body	opensea	Body-opensea		NA	NA
508	cg26069353	0.368932	0.701314	16.3102	3.82748e-15	2.89795e-12	24.6509	0.469024	0.837956	0.368932	14	31343427	R	I	COCH	TSS1500	island	TSS1500-island	chr14:31343355-31344757	TRUE	NA
509	cg26382586	0.293024	0.737592	16.3084	3.83779e-15	2.90005e-12	24.6482	0.553096	0.846119	0.293024	2	131797606	R	II	ARHGEF4	Body	island	Body-island	chr2:131797362-131798088	NA	NA
510	cg09852187	0.153118	0.892876	16.3022	3.8725e-15	2.91538e-12	24.6391	0.796469	0.949586	0.153118	15	89155039	F	II	MIR7-2	TSS200	opensea	TSS200-opensea		NA	TRUE		rs41276930
511	cg07921314	-0.474192	0.37217	-16.3009	3.87998e-15	2.91538e-12	24.6372	0.670735	0.196544	-0.474192	7	129253169	F	II	NRF1	5'UTR	shore	5'UTR-shore	chr7:129251237-129252441	NA	NA
512	cg04401986	0.585328	0.714789	16.3004	3.88257e-15	2.91538e-12	24.6365	0.346249	0.931577	0.585328	4	81189927	F	I	FGF5	Body	shelf	Body-shelf	chr4:81187494-81187913	NA	NA		rs78757752
513	cg04781626	0.242933	0.809065	16.2994	3.8884e-15	2.91538e-12	24.635	0.656107	0.899041	0.242933	3	135172091	F	II		IGR	opensea	IGR-opensea		NA	TRUE
514	cg07481320	0.555079	0.577853	16.2931	3.92416e-15	2.9351e-12	24.6258	0.228359	0.783438	0.555079	6	42739021	F	I		IGR	opensea	IGR-opensea		NA	NA		rs36017549
515	cg13009302	-0.280171	0.607082	-16.2921	3.92997e-15	2.9351e-12	24.6243	0.783486	0.503314	-0.280171	18	55863675	F	II	NEDD4L	5'UTR	shore	5'UTR-shore	chr18:55862653-55862873	NA	TRUE
516	cg24205914	0.526767	0.639117	16.2662	4.08098e-15	3.03425e-12	24.5863	0.307449	0.834216	0.526767	10	62761575	F	I	RHOBTB1	TSS1500	island	TSS1500-island	chr10:62761163-62761595	TRUE	NA
517	cg09789768	0.43635	0.732347	16.2657	4.08338e-15	3.03425e-12	24.5857	0.457609	0.893959	0.43635	1	119524323	R	II	TBX15	5'UTR	shore	5'UTR-shore	chr1:119522385-119522638	NA	NA
518	cg02922734	-0.606568	0.396402	-16.2652	4.08638e-15	3.03425e-12	24.585	0.778316	0.171747	-0.606568	13	111281129	R	II	CARKD	Body	shelf	Body-shelf	chr13:111277412-111277651	NA	NA
519	cg12386646	0.398615	0.437199	16.2617	4.10779e-15	3.04427e-12	24.5797	0.186219	0.584835	0.398615	15	41787261	F	II	ITPKA	Body	island	Body-island	chr15:41785616-41788539	NA	NA
520	cg08708961	0.724041	0.594823	16.2514	4.16975e-15	3.08424e-12	24.5646	0.138946	0.862986	0.724041	1	227070630	R	II	PSEN2	Body	opensea	Body-opensea		NA	TRUE
521	cg11118566	0.322246	0.54999	16.2471	4.19596e-15	3.09287e-12	24.5583	0.347094	0.66934	0.322246	5	176057996	F	II	EIF4E1B	5'UTR	shore	5'UTR-shore	chr5:176056520-176057494	TRUE	NA
522	cg13208413	0.372249	0.796141	16.2468	4.19749e-15	3.09287e-12	24.558	0.561761	0.934011	0.372249	12	109162390	R	II		IGR	shore	IGR-shore	chr12:109162408-109162722	TRUE	NA
523	cg08437802	-0.339787	0.509492	-16.2334	4.28029e-15	3.14785e-12	24.5383	0.723432	0.383645	-0.339787	19	11304272	R	I	KANK2	Body	island	Body-island	chr19:11303697-11304609	NA	NA
524	cg18994033	-0.377463	0.360654	-16.2258	4.32819e-15	3.177e-12	24.5271	0.598315	0.220853	-0.377463	2	231733416	R	II	ITM2C	Body	shelf	Body-shelf	chr2:231729631-231730821	NA	NA
525	cg03519907	0.10959	0.944066	16.2117	4.41787e-15	3.23665e-12	24.5064	0.875065	0.984655	0.10959	5	154092426	F	II	LARP1	TSS200	opensea	TSS200-opensea		NA	TRUE
526	cg13389958	0.367533	0.758435	16.2072	4.44715e-15	3.25191e-12	24.4997	0.527026	0.894559	0.367533	7	27280924	R	II	EVX1	TSS1500	shore	TSS1500-shore	chr7:27282086-27283136	NA	TRUE
527	cg08711067	0.329766	0.773531	16.2022	4.47986e-15	3.26961e-12	24.4924	0.565901	0.895667	0.329766	7	140103737	R	II	RAB19	TSS200	opensea	TSS200-opensea		NA	TRUE
528	cg13130319	0.402303	0.76453	16.1969	4.51447e-15	3.28863e-12	24.4846	0.511228	0.913531	0.402303	14	77964542	F	II	ISM2	Body	shore	Body-shore	chr14:77964571-77965670	NA	NA
529	cg18562935	0.23204	0.802903	16.192	4.54695e-15	3.30603e-12	24.4774	0.656803	0.888843	0.23204	20	56726000	F	II	C20orf85	5'UTR	island	5'UTR-island	chr20:56725857-56726113	NA	NA		rs34488967
530	cg16688483	0.53521	0.570042	16.1847	4.59592e-15	3.33533e-12	24.4666	0.233058	0.768268	0.53521	8	102506389	R	II	GRHL2	Body	island	Body-island	chr8:102505512-102506430	NA	NA
531	cg12574296	0.510296	0.56797	16.1798	4.62921e-15	3.35316e-12	24.4593	0.246672	0.756968	0.510296	19	39687098	F	II	NCCRP1	TSS1500	shore	TSS1500-shore	chr19:39687597-39687964	NA	NA		rs867348
532	cg02084485	-0.562622	0.457698	-16.1674	4.71356e-15	3.40784e-12	24.4411	0.811942	0.24932	-0.562622	2	168103475	R	II	XIRP2	Body	opensea	Body-opensea		NA	NA
533	cg05638347	-0.580498	0.481913	-16.1657	4.72524e-15	3.40988e-12	24.4386	0.847412	0.266913	-0.580498	7	6188723	R	II	USP42	Body	opensea	Body-opensea		NA	NA
534	cg24962011	-0.578956	0.535015	-16.1611	4.75742e-15	3.42667e-12	24.4318	0.899543	0.320586	-0.578956	10	712165	R	II	DIP2C	Body	island	Body-island	chr10:711896-712395	NA	TRUE
535	cg17862152	0.406007	0.635155	16.1542	4.8057e-15	3.45025e-12	24.4216	0.379522	0.785528	0.406007	1	203044930	R	I	PPFIA4	Body	island	Body-island	chr1:203044722-203045390	NA	TRUE
536	cg25457331	0.348698	0.417164	16.1539	4.8081e-15	3.45025e-12	24.4211	0.197613	0.546311	0.348698	6	16238547	R	II	GMPR	TSS1500	shore	TSS1500-shore	chr6:16238589-16239231	TRUE	NA
537	cg11412853	0.366011	0.823704	16.1297	4.9816e-15	3.56809e-12	24.3854	0.593253	0.959264	0.366011	12	115129801	R	II		IGR	shore	IGR-shore	chr12:115130008-115130242	NA	TRUE
538	cg01965552	-0.518331	0.427298	-16.1281	4.99306e-15	3.56965e-12	24.3831	0.753654	0.235323	-0.518331	5	40478425	R	II		IGR	opensea	IGR-opensea		NA	TRUE
539	cg20426108	0.153333	0.851566	16.1203	5.05022e-15	3.59932e-12	24.3716	0.755023	0.908356	0.153333	7	155613461	F	I		IGR	opensea	IGR-opensea		NA	NA		rs6954146
540	cg19988181	0.358195	0.788997	16.1199	5.05327e-15	3.59932e-12	24.371	0.563466	0.921662	0.358195	10	73478985	F	II	C10orf105	5'UTR	opensea	5'UTR-opensea		NA	TRUE		rs11812858
541	cg01305830	0.252104	0.790104	16.1103	5.12527e-15	3.64386e-12	24.3567	0.631372	0.883475	0.252104	4	1604576	F	II		IGR	shelf	IGR-shelf	chr4:1600709-1601060	TRUE	NA
542	cg19623418	0.602784	0.601675	16.0932	5.25504e-15	3.72258e-12	24.3315	0.222144	0.824928	0.602784	20	55499548	F	I		IGR	shore	IGR-shore	chr20:55500347-55501102	NA	NA		rs12624378
543	cg04365980	-0.31451	0.246437	-16.0932	5.25535e-15	3.72258e-12	24.3315	0.444461	0.129951	-0.31451	16	78056736	F	II	CLEC3A	Body	opensea	Body-opensea		NA	TRUE
544	cg08748969	0.349435	0.827754	16.0846	5.32241e-15	3.76315e-12	24.3187	0.607739	0.957174	0.349435	12	69327779	R	II	CPM	TSS1500	shore	TSS1500-shore	chr12:69327021-69327532	NA	NA
545	cg10494981	-0.57524	0.436241	-16.0827	5.33749e-15	3.76689e-12	24.3158	0.798429	0.223189	-0.57524	10	711556	R	II	DIP2C	Body	shore	Body-shore	chr10:711896-712395	NA	NA
546	cg17643624	-0.296037	0.318126	-16.0564	5.5476e-15	3.908e-12	24.2769	0.50452	0.208482	-0.296037	13	111281037	F	II	CARKD	Body	shelf	Body-shelf	chr13:111277412-111277651	NA	NA
547	cg22963652	0.331038	0.710458	16.0394	5.688e-15	3.99958e-12	24.2517	0.502026	0.833065	0.331038	10	102981014	R	II		IGR	shore	IGR-shore	chr10:102982302-102983600	NA	NA
548	cg13707794	0.155695	0.887839	16.0352	5.72381e-15	4.01741e-12	24.2454	0.789809	0.945503	0.155695	21	35889668	R	II	RCAN1	3'UTR	opensea	3'UTR-opensea		NA	NA
549	cg04459545	0.281463	0.64696	16.0332	5.74062e-15	4.02081e-12	24.2424	0.469743	0.751206	0.281463	19	17375685	R	II	USHBP1	TSS200	opensea	TSS200-opensea		NA	NA
550	cg17241841	0.254431	0.726125	16.0321	5.74955e-15	4.02081e-12	24.2409	0.565928	0.820359	0.254431	15	89158993	R	II		IGR	opensea	IGR-opensea		NA	NA
551	cg02268620	-0.668009	0.530148	-16.0187	5.86464e-15	4.09385e-12	24.2209	0.950747	0.282738	-0.668009	9	97847913	F	II	MIR24-1	TSS1500	shore	TSS1500-shore	chr9:97848140-97848525	NA	NA
552	cg03250870	0.411999	0.597013	15.9913	6.10673e-15	4.25512e-12	24.1801	0.337606	0.749605	0.411999	17	77311812	R	II	HRNBP3	5'UTR	opensea	5'UTR-opensea		NA	TRUE
553	cg07092029	0.310317	0.817213	15.9839	6.17369e-15	4.294e-12	24.1691	0.621828	0.932145	0.310317	16	83682278	R	II	CDH13	Body	opensea	Body-opensea		NA	TRUE
554	cg06870470	-0.130295	0.124317	-15.9767	6.23907e-15	4.33164e-12	24.1585	0.206355	0.0760592	-0.130295	19	11315767	F	II	DOCK6	Body	shelf	Body-shelf	chr19:11319444-11319753	TRUE	NA
555	cg26421140	-0.272575	0.183862	-15.9753	6.25245e-15	4.3331e-12	24.1563	0.355483	0.0829082	-0.272575	14	65006053	R	II	HSPA2	TSS1500	shore	TSS1500-shore	chr14:65006874-65009197	NA	NA
556	cg04225368	0.294819	0.826929	15.9726	6.27747e-15	4.34262e-12	24.1523	0.641302	0.936121	0.294819	2	121834589	R	II		IGR	opensea	IGR-opensea		TRUE	NA
557	cg02893453	0.232296	0.763282	15.9645	6.35312e-15	4.38706e-12	24.1402	0.617021	0.849318	0.232296	2	45232888	F	II	SIX2	3'UTR	shore	3'UTR-shore	chr2:45231211-45231482	NA	NA
558	cg01600222	0.374352	0.72788	15.9561	6.43268e-15	4.43404e-12	24.1277	0.492178	0.866529	0.374352	6	33943520	F	I		IGR	shore	IGR-shore	chr6:33943604-33944027	NA	NA
559	cg05023214	-0.435988	0.60381	-15.9522	6.47006e-15	4.45183e-12	24.1218	0.878321	0.442333	-0.435988	8	141559683	R	II	EIF2C2	Body	shore	Body-shore	chr8:141559164-141559368	NA	NA
560	cg15680720	0.446559	0.782353	15.9506	6.48527e-15	4.45433e-12	24.1195	0.501186	0.947745	0.446559	2	171568412	F	I		IGR	island	IGR-island	chr2:171568322-171568867	NA	TRUE
561	cg16195332	0.474628	0.593286	15.9466	6.52314e-15	4.47235e-12	24.1136	0.294446	0.769075	0.474628	6	158937358	R	I		IGR	island	IGR-island	chr6:158937285-158937491	NA	NA
562	cg05960024	-0.513431	0.606167	-15.9416	6.5718e-15	4.49769e-12	24.1061	0.929438	0.416007	-0.513431	4	56376020	R	II	CLOCK	5'UTR	opensea	5'UTR-opensea		NA	NA
563	cg14288066	-0.411584	0.334168	-15.9337	6.64939e-15	4.53835e-12	24.0943	0.593313	0.181729	-0.411584	2	238307342	F	II	COL6A3	5'UTR	opensea	5'UTR-opensea		NA	TRUE
564	cg09216650	0.41378	0.622702	15.9326	6.66021e-15	4.53835e-12	24.0926	0.362174	0.775954	0.41378	12	115174051	F	II		IGR	island	IGR-island	chr12:115173614-115174822	NA	NA		rs2062717
565	cg19144071	0.300509	0.799095	15.9319	6.6666e-15	4.53835e-12	24.0917	0.609886	0.910395	0.300509	17	37735925	R	II		IGR	opensea	IGR-opensea		NA	TRUE
566	cg10265365	0.236753	0.865054	15.9293	6.69252e-15	4.54794e-12	24.0877	0.715988	0.952741	0.236753	19	42827690	F	II	TMEM145	Body	shore	Body-shore	chr19:42827743-42829149	NA	NA
567	cg06159896	0.479983	0.724413	15.9237	6.74843e-15	4.57101e-12	24.0794	0.422202	0.902185	0.479983	12	95840443	F	II		IGR	opensea	IGR-opensea		NA	NA
568	cg01330060	0.539413	0.558602	15.9226	6.75928e-15	4.57101e-12	24.0777	0.218971	0.758384	0.539413	19	47960809	F	II	SLC8A2	Body	island	Body-island	chr19:47960105-47960890	NA	NA
569	cg21192698	-0.45684	0.400494	-15.9223	6.76212e-15	4.57101e-12	24.0773	0.688134	0.231294	-0.45684	18	77256905	F	II	NFATC1	Body	shore	Body-shore	chr18:77253182-77255003	NA	TRUE		rs1660153
570	cg03318573	0.25675	0.851187	15.8987	7.00373e-15	4.72603e-12	24.0419	0.689529	0.946279	0.25675	14	57856465	F	II	NAA30	TSS1500	shore	TSS1500-shore	chr14:57856944-57858351	NA	NA
571	cg03942051	0.582835	0.635717	15.8912	7.08173e-15	4.7703e-12	24.0307	0.268747	0.851582	0.582835	1	119532655	R	II	TBX15	TSS1500	shore	TSS1500-shore	chr1:119529819-119530712	NA	NA
572	cg08267629	-0.415013	0.464854	-15.8811	7.1887e-15	4.83389e-12	24.0156	0.726158	0.311146	-0.415013	19	3697922	F	II	PIP5K1C	Body	island	Body-island	chr19:3697837-3698378	NA	NA
573	cg13554018	-0.476156	0.419724	-15.8709	7.29875e-15	4.89932e-12	24.0003	0.719526	0.24337	-0.476156	9	91091556	F	II	SPIN1	3'UTR	opensea	3'UTR-opensea		NA	NA
574	cg03374820	0.276154	0.844947	15.8642	7.37197e-15	4.93985e-12	23.9902	0.671072	0.947226	0.276154	3	103513634	F	II		IGR	opensea	IGR-opensea		NA	TRUE
575	cg10472064	0.184959	0.89044	15.8578	7.44231e-15	4.97831e-12	23.9807	0.773984	0.958943	0.184959	3	50452888	F	II	CACNA2D2	Body	opensea	Body-opensea		NA	NA			rs77469150
576	cg12004787	0.495758	0.564839	15.8357	7.69103e-15	5.13575e-12	23.9475	0.252695	0.748453	0.495758	11	69519845	R	II	FGF19	TSS1500	island	TSS1500-island	chr11:69517840-69519929	NA	NA
577	cg09191232	0.275772	0.851438	15.8321	7.73228e-15	5.15435e-12	23.9421	0.677803	0.953576	0.275772	4	108642411	R	II	PAPSS1	TSS1500	shore	TSS1500-shore	chr4:108640845-108641835	NA	NA
578	cg24148447	0.386158	0.765197	15.8251	7.81318e-15	5.19926e-12	23.9316	0.522061	0.908219	0.386158	8	34764927	R	II		IGR	opensea	IGR-opensea		NA	TRUE
579	cg00841760	0.366978	0.800009	15.817	7.90801e-15	5.24601e-12	23.9194	0.568949	0.935927	0.366978	7	158362966	F	II	PTPRN2	Body	island	Body-island	chr7:158361909-158362970	NA	NA
580	cg07823273	0.359205	0.774743	15.8168	7.9107e-15	5.24601e-12	23.9191	0.548576	0.907781	0.359205	19	39695065	R	II	SYCN	TSS200	shore	TSS200-shore	chr19:39694476-39694994	NA	NA
581	cg17845617	-0.398061	0.573777	-15.8125	7.96139e-15	5.26762e-12	23.9127	0.824408	0.426347	-0.398061	19	3698157	R	I	PIP5K1C	Body	island	Body-island	chr19:3697837-3698378	NA	TRUE
582	cg26973177	0.193231	0.73362	15.8117	7.97068e-15	5.26762e-12	23.9115	0.611956	0.805187	0.193231	16	56898967	R	II	SLC12A3	TSS200	opensea	TSS200-opensea		NA	NA
583	cg11361344	0.186145	0.816941	15.8077	8.01854e-15	5.29016e-12	23.9054	0.699738	0.885883	0.186145	2	220361467	R	I		IGR	island	IGR-island	chr2:220361462-220363254	NA	TRUE			rs77449817
584	cg21686694	0.397	0.690645	15.8063	8.03439e-15	5.29154e-12	23.9034	0.440682	0.837682	0.397	1	44870714	F	II	RNF220	TSS1500	shore	TSS1500-shore	chr1:44871109-44874047	TRUE	NA
585	cg06770877	-0.333941	0.637556	-15.8038	8.06473e-15	5.29435e-12	23.8996	0.847815	0.513875	-0.333941	13	31897247	F	II	B3GALTL	Body	opensea	Body-opensea		NA	NA
586	cg00805880	0.332651	0.7642	15.8033	8.07088e-15	5.29435e-12	23.8989	0.554753	0.887404	0.332651	1	203045044	F	I	PPFIA4	Body	island	Body-island	chr1:203044722-203045390	NA	TRUE		rs11585814	rs79139018
587	cg16547186	0.455569	0.608855	15.8026	8.07995e-15	5.29435e-12	23.8977	0.322015	0.777584	0.455569	16	57512988	F	II	DOK4	Body	opensea	Body-opensea		NA	TRUE
588	cg10850838	0.236433	0.858616	15.8009	8.09953e-15	5.29816e-12	23.8953	0.709751	0.946183	0.236433	10	72201600	R	II	NODAL	TSS200	shore	TSS200-shore	chr10:72200065-72201368	TRUE	TRUE
589	cg09503596	0.585218	0.641997	15.7896	8.23727e-15	5.37911e-12	23.8783	0.273527	0.858744	0.585218	11	94883722	R	II		IGR	island	IGR-island	chr11:94883647-94884811	NA	TRUE
590	cg07616374	0.509871	0.583358	15.7863	8.27799e-15	5.39653e-12	23.8733	0.262328	0.772199	0.509871	2	45159663	F	II		IGR	shore	IGR-shore	chr2:45159893-45160112	NA	NA
591	cg13137458	0.394761	0.719401	15.77	8.48234e-15	5.5204e-12	23.8487	0.470847	0.865609	0.394761	11	77160347	F	II	PAK1	5'UTR	opensea	5'UTR-opensea		NA	TRUE
592	cg05357209	-0.512082	0.470483	-15.7681	8.50686e-15	5.527e-12	23.8458	0.792905	0.280823	-0.512082	7	872208	R	II	UNC84A	5'UTR	opensea	5'UTR-opensea		TRUE	TRUE
593	cg00803453	0.261748	0.814096	15.7458	8.79426e-15	5.70409e-12	23.8123	0.649291	0.911039	0.261748	2	220349615	R	I	SPEG	Body	island	Body-island	chr2:220348955-220349784	NA	NA
594	cg27132471	-0.338052	0.159002	-15.74	8.87162e-15	5.74458e-12	23.8035	0.371849	0.0337971	-0.338052	15	92613280	R	II	SLCO3A1	Body	opensea	Body-opensea		TRUE	NA
595	cg22979783	0.445109	0.767836	15.7243	9.08267e-15	5.86295e-12	23.7797	0.487582	0.932691	0.445109	2	72371261	F	I	CYP26B1	Body	island	Body-island	chr2:72371121-72375004	NA	NA	high-CpG:72224710-72224795
596	cg16235582	0.529905	0.731383	15.7241	9.0849e-15	5.86295e-12	23.7795	0.397739	0.927643	0.529905	11	78673212	F	II	ODZ4	Body	island	Body-island	chr11:78673007-78673213	TRUE	TRUE
597	cg18866599	0.525284	0.420439	15.7225	9.10674e-15	5.8672e-12	23.7771	0.0897039	0.614988	0.525284	2	208635723	R	I		IGR	shore	IGR-shore	chr2:208631558-208634934	NA	NA
598	cg14694191	0.302921	0.767104	15.7203	9.13633e-15	5.87642e-12	23.7738	0.576376	0.879297	0.302921	6	31582340	R	II	AIF1	TSS1500	opensea	TSS1500-opensea		NA	NA
599	cg15835988	0.192028	0.605905	15.7188	9.15654e-15	5.87958e-12	23.7716	0.484999	0.677027	0.192028	15	63245400	R	I		IGR	island	IGR-island	chr15:63245237-63245530	NA	NA
600	cg00900933	0.273795	0.720962	15.7097	9.2828e-15	5.95072e-12	23.7577	0.548573	0.822368	0.273795	17	37322028	R	II	ARL5C	1stExon	island	1stExon-island	chr17:37321482-37322099	NA	NA
601	cg02387244	0.379	0.654319	15.701	9.40464e-15	6.0188e-12	23.7446	0.415689	0.794689	0.379	16	746132	R	II	FBXL16	Body	shore	Body-shore	chr16:743924-745943	TRUE	NA
602	cg03747002	0.191581	0.86765	15.698	9.44752e-15	6.0362e-12	23.74	0.747025	0.938606	0.191581	17	7907439	R	II	GUCY2D	Body	island	Body-island	chr17:7905927-7907445	NA	TRUE			rs56280231
603	cg04237997	0.368307	0.689674	15.6924	9.5274e-15	6.07714e-12	23.7315	0.457777	0.826084	0.368307	11	124629752	R	II	ESAM	Body	island	Body-island	chr11:124629723-124629926	NA	NA
604	cg18934443	-0.329026	0.257615	-15.6896	9.56669e-15	6.0921e-12	23.7274	0.46478	0.135754	-0.329026	7	149569776	F	II	ATP6V0E2	TSS1500	shore	TSS1500-shore	chr7:149570366-149571272	NA	NA
605	cg23282559	0.537648	0.494666	15.6872	9.60161e-15	6.10243e-12	23.7237	0.156146	0.693794	0.537648	13	33591130	F	II	KL	1stExon	island	1stExon-island	chr13:33589928-33591428	TRUE	TRUE
606	cg21903817	0.522889	0.38396	15.6863	9.61465e-15	6.10243e-12	23.7223	0.0547331	0.577622	0.522889	17	56406118	R	II	BZRAP1	1stExon	shelf	1stExon-shelf	chr17:56401728-56402343	TRUE	NA
607	cg19502709	-0.32561	0.214378	-15.6849	9.63428e-15	6.10482e-12	23.7203	0.419392	0.0937821	-0.32561	5	169816214	F	II	KCNIP1	Body	opensea	Body-opensea		NA	NA
608	cg02120584	0.441129	0.698974	15.6811	9.68966e-15	6.12981e-12	23.7145	0.421227	0.862355	0.441129	2	45171340	R	I	SIX3	Body	island	Body-island	chr2:45169505-45171884	NA	NA
609	cg09949775	0.567263	0.58694	15.6727	9.81264e-15	6.19742e-12	23.7017	0.229774	0.797037	0.567263	19	18902107	R	I	COMP	1stExon	island	1stExon-island	chr19:18899037-18902284	NA	NA
610	cg21885361	0.329151	0.760165	15.6637	9.9465e-15	6.27018e-12	23.6881	0.552922	0.882073	0.329151	7	127911034	F	I		IGR	island	IGR-island	chr7:127910860-127911287	NA	NA		rs6942813
611	cg25773262	0.320891	0.813158	15.6627	9.96046e-15	6.27018e-12	23.6867	0.611116	0.932006	0.320891	1	156616855	F	I	BCAN	Body	island	Body-island	chr1:156616553-156616946	NA	NA		rs17850453
612	cg17333886	-0.353427	0.278439	-15.6608	9.99005e-15	6.27854e-12	23.6837	0.500967	0.14754	-0.353427	10	711676	R	II	DIP2C	Body	shore	Body-shore	chr10:711896-712395	NA	TRUE
613	cg05009662	-0.372016	0.557912	-15.649	1.01683e-14	6.38016e-12	23.6658	0.792145	0.420129	-0.372016	17	46136650	R	II	NFE2L1	Body	island	Body-island	chr17:46136649-46136969	NA	NA
614	cg10395448	0.30243	0.756449	15.6413	1.02868e-14	6.444e-12	23.6541	0.56603	0.86846	0.30243	13	20805895	R	II	GJB6	5'UTR	shore	5'UTR-shore	chr13:20806016-20806867	NA	TRUE
615	cg26913248	0.436245	0.723894	15.6302	1.04598e-14	6.5417e-12	23.6373	0.449221	0.885466	0.436245	2	239755455	F	II	TWIST2	TSS1500	island	TSS1500-island	chr2:239755096-239758310	NA	TRUE
616	cg13863078	-0.359395	0.648277	-15.6279	1.0496e-14	6.55371e-12	23.6338	0.874563	0.515168	-0.359395	4	177244109	R	II	SPCS3	Body	shelf	Body-shelf	chr4:177240935-177241832	NA	NA
617	cg12009803	0.288782	0.747222	15.6267	1.05151e-14	6.55499e-12	23.632	0.565396	0.854178	0.288782	22	50448911	R	II	IL17REL	5'UTR	island	5'UTR-island	chr22:50448567-50449521	NA	NA
618	cg02141929	0.237636	0.642372	15.6219	1.05917e-14	6.592e-12	23.6247	0.49275	0.730385	0.237636	16	56681544	F	II		IGR	shelf	IGR-shelf	chr16:56677120-56677598	NA	NA		rs12932184
619	cg25699034	-0.201717	0.121504	-15.6165	1.06772e-14	6.63452e-12	23.6165	0.248511	0.0467943	-0.201717	17	74721824	F	II	C17orf95	TSS1500	shore	TSS1500-shore	chr17:74722031-74723420	NA	NA
620	cg26754510	-0.20348	0.15217	-15.6152	1.06985e-14	6.63701e-12	23.6145	0.280287	0.0768069	-0.20348	6	71276074	R	II	C6orf57	TSS1500	shore	TSS1500-shore	chr6:71276541-71277035	NA	NA
621	cg12538674	0.381413	0.758857	15.6141	1.07159e-14	6.63708e-12	23.6129	0.518708	0.900122	0.381413	7	27145972	R	II	HOXA3	3'UTR	shore	3'UTR-shore	chr7:27146069-27146600	TRUE	NA
622	cg10668926	0.450717	0.640866	15.607	1.08313e-14	6.6908e-12	23.6021	0.357081	0.807798	0.450717	13	28527255	F	I		IGR	shore	IGR-shore	chr13:28527755-28528996	NA	NA
623	cg18464402	-0.252729	0.391052	-15.6066	1.08374e-14	6.6908e-12	23.6015	0.550178	0.297449	-0.252729	19	4502678	F	II	PLIN4	3'UTR	opensea	3'UTR-opensea		NA	NA
624	cg05783233	0.396042	0.648205	15.6003	1.09407e-14	6.74377e-12	23.5919	0.398845	0.794887	0.396042	1	110694747	F	II	SLC6A17	5'UTR	shore	5'UTR-shore	chr1:110692988-110694264	TRUE	NA		rs61784477
625	cg16269943	-0.345227	0.60497	-15.5879	1.11482e-14	6.85492e-12	23.573	0.822335	0.477108	-0.345227	1	110548562	R	II	AHCYL1	Body	opensea	Body-opensea		NA	TRUE		rs77148269
626	cg27148800	0.258427	0.849418	15.5874	1.11567e-14	6.85492e-12	23.5722	0.686705	0.945132	0.258427	16	54325929	F	II		IGR	shore	IGR-shore	chr16:54317821-54324604	NA	NA
627	cg07376282	0.254742	0.871541	15.5845	1.12046e-14	6.87341e-12	23.5679	0.711148	0.96589	0.254742	7	124404324	F	II	GPR37	1stExon	island	1stExon-island	chr7:124404174-124404432	NA	NA		rs61744942
628	cg17046586	0.588628	0.597076	15.5813	1.126e-14	6.89085e-12	23.5629	0.226458	0.815086	0.588628	12	50665774	R	II	LIMA1	5'UTR	opensea	5'UTR-opensea		NA	TRUE
629	cg23424933	0.484393	0.598734	15.5798	1.12843e-14	6.89085e-12	23.5607	0.293746	0.778139	0.484393	2	45157613	R	I		IGR	shore	IGR-shore	chr2:45155195-45157049	NA	NA
630	cg04956882	0.300246	0.583464	15.5797	1.12868e-14	6.89085e-12	23.5605	0.39442	0.694667	0.300246	14	94462607	R	II	C14orf48	TSS1500	opensea	TSS1500-opensea		NA	TRUE
631	cg21167046	-0.214407	0.16544	-15.5699	1.14548e-14	6.98231e-12	23.5456	0.300437	0.0860301	-0.214407	4	1295078	R	II	MAEA	Body	opensea	Body-opensea		TRUE	NA
632	cg14304702	-0.315108	0.44618	-15.5682	1.14835e-14	6.98874e-12	23.5431	0.644581	0.329473	-0.315108	11	102002205	F	II	YAP1	Body	opensea	Body-opensea		NA	TRUE
633	cg16668359	0.414949	0.763648	15.5585	1.16537e-14	7.0811e-12	23.5282	0.502384	0.917333	0.414949	2	45159434	F	I		IGR	shore	IGR-shore	chr2:45159893-45160112	NA	NA
634	cg05447343	0.234051	0.81254	15.555	1.17144e-14	7.1068e-12	23.523	0.665175	0.899226	0.234051	17	19648925	R	II	ALDH3A1	5'UTR	shore	5'UTR-shore	chr17:19648139-19648492	NA	TRUE
635	cg09938213	-0.394321	0.500589	-15.549	1.18211e-14	7.14899e-12	23.5138	0.748865	0.354544	-0.394321	8	30249847	F	II	RBPMS	Body	opensea	Body-opensea		NA	TRUE
636	cg14845812	0.375037	0.801566	15.5455	1.18843e-14	7.17591e-12	23.5084	0.565432	0.940469	0.375037	2	45240373	R	II		IGR	island	IGR-island	chr2:45240372-45241579	NA	NA
637	cg19388776	0.612109	0.521527	15.5437	1.19167e-14	7.18421e-12	23.5057	0.136124	0.748234	0.612109	3	71835112	F	I	PROK2	TSS1500	shore	TSS1500-shore	chr3:71834068-71834653	NA	TRUE
638	cg00004700	-0.509009	0.410451	-15.538	1.20197e-14	7.23495e-12	23.497	0.730938	0.221929	-0.509009	2	106013885	R	II	FHL2	5'UTR	shore	5'UTR-shore	chr2:106014878-106015884	NA	NA
639	cg25821785	0.305602	0.674574	15.5343	1.20874e-14	7.26432e-12	23.4913	0.482158	0.78776	0.305602	3	50403130	R	I	CACNA2D2	Body	shore	Body-shore	chr3:50402103-50402942	NA	TRUE
640	cg07339138	0.418714	0.750505	15.5322	1.21251e-14	7.2682e-12	23.4882	0.48687	0.905584	0.418714	3	42820274	R	II		IGR	opensea	IGR-opensea		NA	NA
641	cg24691835	-0.328184	0.347854	-15.5319	1.21316e-14	7.2682e-12	23.4877	0.554488	0.226304	-0.328184	2	74119781	F	II	ACTG2	TSS1500	opensea	TSS1500-opensea		NA	NA
642	cg11028167	0.300568	0.801391	15.5216	1.23222e-14	7.37085e-12	23.4719	0.612145	0.912713	0.300568	17	77311611	F	II	HRNBP3	5'UTR	opensea	5'UTR-opensea		NA	TRUE
643	cg25636665	0.433223	0.697697	15.5166	1.24163e-14	7.41092e-12	23.4643	0.424927	0.85815	0.433223	2	80549579	R	II	CTNNA2	Body	island	Body-island	chr2:80549578-80549798	NA	NA
644	cg00999988	0.234434	0.854613	15.5158	1.24303e-14	7.41092e-12	23.4631	0.707006	0.94144	0.234434	2	166649910	R	II	GALNT3	5'UTR	island	5'UTR-island	chr2:166649909-166650966	NA	NA
645	cg07175580	0.37747	0.579094	15.5149	1.24469e-14	7.41092e-12	23.4618	0.341428	0.718897	0.37747	1	206971605	R	II	IL19	TSS1500	opensea	TSS1500-opensea		NA	NA
646	cg09709472	0.290483	0.678502	15.5127	1.24895e-14	7.42477e-12	23.4583	0.495606	0.786089	0.290483	8	10586959	F	II	SOX7	Body	shore	Body-shore	chr8:10587304-10591109	NA	NA		rs6995692
647	cg20355401	-0.632635	0.488799	-15.5082	1.25743e-14	7.46362e-12	23.4515	0.887125	0.25449	-0.632635	17	43111526	F	I	DCAKD	Body	island	Body-island	chr17:43111525-43111732	NA	NA
648	cg00354437	0.395909	0.741187	15.5027	1.26802e-14	7.50692e-12	23.443	0.49191	0.88782	0.395909	16	87133690	F	II		IGR	opensea	IGR-opensea		NA	TRUE
649	cg05354921	0.368215	0.798195	15.5024	1.26863e-14	7.50692e-12	23.4425	0.566357	0.934571	0.368215	1	3100497	F	II	PRDM16	Body	shelf	Body-shelf	chr1:3102540-3103352	NA	NA		rs57316595
650	cg13782301	0.147518	0.875624	15.4899	1.29284e-14	7.63844e-12	23.4235	0.782742	0.93026	0.147518	6	32116875	F	I	PRRT1	3'UTR	island	3'UTR-island	chr6:32116590-32117229	NA	NA
651	cg06365535	0.50923	0.567692	15.4882	1.29604e-14	7.64121e-12	23.421	0.247066	0.756296	0.50923	17	59534102	F	I	TBX4	Body	island	Body-island	chr17:59531723-59535254	NA	NA
652	cg21660623	-0.24221	0.331193	-15.4876	1.29728e-14	7.64121e-12	23.42	0.483695	0.241485	-0.24221	11	67373625	F	I	NDUFV1	TSS1500	shore	TSS1500-shore	chr11:67374150-67374726	NA	NA		rs12421762
653	cg12175883	0.265331	0.851261	15.4557	1.36166e-14	8.00816e-12	23.3711	0.684201	0.949531	0.265331	10	119449252	R	II		IGR	opensea	IGR-opensea		NA	TRUE
654	cg27442164	-0.303889	0.343896	-15.4517	1.36985e-14	8.0389e-12	23.365	0.535234	0.231345	-0.303889	1	154304252	F	II	ATP8B2	Body	shelf	Body-shelf	chr1:154300975-154301528	NA	NA
655	cg21791017	0.399844	0.61236	15.4508	1.37178e-14	8.0389e-12	23.3636	0.360607	0.760451	0.399844	15	41803772	F	I	LTK	Body	island	Body-island	chr15:41803443-41805531	TRUE	NA		rs8039158
656	cg14270581	0.267408	0.778345	15.4501	1.37316e-14	8.0389e-12	23.3626	0.609977	0.877384	0.267408	14	103394548	R	II	AMN	Body	island	Body-island	chr14:103394397-103397070	NA	NA
657	cg05497253	-0.481617	0.462249	-15.4483	1.37706e-14	8.0495e-12	23.3597	0.765489	0.283872	-0.481617	5	77830465	F	II	LHFPL2	5'UTR	opensea	5'UTR-opensea		NA	TRUE
658	cg10092257	0.309061	0.815132	15.4457	1.38239e-14	8.05452e-12	23.3558	0.620538	0.929599	0.309061	18	19476959	F	II		IGR	island	IGR-island	chr18:19476852-19477103	NA	NA		rs55714019
659	cg21015805	0.213047	0.673534	15.4456	1.38274e-14	8.05452e-12	23.3556	0.539393	0.75244	0.213047	17	73080225	F	II		IGR	shelf	IGR-shelf	chr17:73083866-73084495	NA	NA
660	cg11726792	0.372848	0.747309	15.4449	1.3842e-14	8.05452e-12	23.3545	0.512554	0.885401	0.372848	4	113432701	F	II		IGR	shore	IGR-shore	chr4:113431825-113432596	NA	NA		rs72668055
661	cg12610312	0.387625	0.772644	15.4358	1.40341e-14	8.15398e-12	23.3406	0.528584	0.916209	0.387625	12	109162409	R	II		IGR	island	IGR-island	chr12:109162408-109162722	TRUE	NA
662	cg23881725	0.687745	0.508952	15.4325	1.41052e-14	8.18294e-12	23.3355	0.0759274	0.763673	0.687745	3	38080642	R	II	DLEC1	TSS200	island	TSS200-island	chr3:38080628-38081187	NA	TRUE
663	cg07660671	0.405698	0.744567	15.4308	1.41411e-14	8.19136e-12	23.3329	0.489127	0.894825	0.405698	8	10586967	F	II	SOX7	Body	shore	Body-shore	chr8:10587304-10591109	NA	NA		rs6995692
664	cg14305801	0.354342	0.66778	15.429	1.41791e-14	8.20104e-12	23.3302	0.444675	0.799017	0.354342	9	126775546	F	II	LHX2	Body	island	Body-island	chr9:126773246-126780953	NA	NA			rs78854860
665	cg07716408	0.523857	0.637945	15.4217	1.4339e-14	8.28029e-12	23.3189	0.308109	0.831966	0.523857	11	68623521	F	II		IGR	shore	IGR-shore	chr11:68622108-68622339	TRUE	NA
666	cg18142262	0.63467	0.674847	15.4207	1.43592e-14	8.28029e-12	23.3175	0.27524	0.90991	0.63467	2	180293643	F	II		IGR	opensea	IGR-opensea		NA	TRUE
667	cg15518950	0.482959	0.642917	15.4181	1.44179e-14	8.30172e-12	23.3134	0.338832	0.82179	0.482959	5	72415770	R	II	TMEM171	TSS1500	island	TSS1500-island	chr5:72415611-72416766	NA	NA
668	cg23659289	-0.313985	0.224565	-15.4101	1.45942e-14	8.39067e-12	23.3011	0.422259	0.108274	-0.313985	17	43472725	R	I	ARHGAP27	3'UTR	island	3'UTR-island	chr17:43472527-43474343	NA	TRUE
669	cg05412396	0.202584	0.873868	15.4078	1.46443e-14	8.40122e-12	23.2976	0.746315	0.948899	0.202584	15	76631569	R	II	ISL2	Body	shore	Body-shore	chr15:76632262-76635515	NA	NA
670	cg00365524	0.420091	0.627654	15.4073	1.46562e-14	8.40122e-12	23.2968	0.363152	0.783243	0.420091	1	19992771	F	II	HTR6	1stExon	island	1stExon-island	chr1:19991146-19992788	NA	NA		rs6660215
671	cg16942135	-0.476515	0.495311	-15.4041	1.47266e-14	8.42899e-12	23.292	0.795339	0.318824	-0.476515	10	712394	F	I	DIP2C	Body	island	Body-island	chr10:711896-712395	NA	TRUE
672	cg10107725	0.277885	0.743317	15.4028	1.4757e-14	8.43382e-12	23.2899	0.568352	0.846237	0.277885	2	160761556	R	II	LY75	TSS1500	shore	TSS1500-shore	chr2:160760604-160761452	TRUE	NA
673	cg27039501	-0.55068	0.388899	-15.3993	1.48351e-14	8.4622e-12	23.2846	0.735624	0.184944	-0.55068	5	150029215	F	I	SYNPO	Body	island	Body-island	chr5:150028945-150029457	NA	NA
674	cg22904173	0.332253	0.81184	15.3986	1.48506e-14	8.4622e-12	23.2835	0.602644	0.934896	0.332253	11	119846564	F	II		IGR	opensea	IGR-opensea		NA	TRUE		rs7117923
675	cg14606256	0.536009	0.638497	15.3955	1.49226e-14	8.48191e-12	23.2786	0.301009	0.837019	0.536009	12	54132568	R	I		IGR	shore	IGR-shore	chr12:54132148-54132353	TRUE	TRUE
676	cg15676418	0.547464	0.549944	15.3947	1.49389e-14	8.48191e-12	23.2775	0.205244	0.752708	0.547464	1	156407147	R	II		IGR	shore	IGR-shore	chr1:156405160-156406350	NA	NA
677	cg08005660	0.424621	0.795199	15.3942	1.49514e-14	8.48191e-12	23.2767	0.527846	0.952466	0.424621	12	47226005	F	II		IGR	shore	IGR-shore	chr12:47224912-47225664	NA	NA
678	cg18115132	0.380786	0.630586	15.3913	1.50178e-14	8.50704e-12	23.2722	0.390832	0.771618	0.380786	1	107819805	F	II	NTNG1	Body	opensea	Body-opensea		NA	TRUE
679	cg26963367	0.527578	0.696817	15.3892	1.50665e-14	8.50975e-12	23.2689	0.364639	0.892216	0.527578	15	89157841	F	II		IGR	opensea	IGR-opensea		TRUE	NA
680	cg06607919	0.399445	0.679814	15.3891	1.50668e-14	8.50975e-12	23.2689	0.428311	0.827756	0.399445	2	80549797	F	II	CTNNA2	Body	island	Body-island	chr2:80549578-80549798	NA	NA
681	cg22459664	0.501058	0.474296	15.3816	1.52418e-14	8.59592e-12	23.2573	0.158815	0.659873	0.501058	7	139929764	F	I		IGR	shore	IGR-shore	chr7:139930065-139930356	NA	NA
682	cg01936370	0.283078	0.831903	15.3793	1.52942e-14	8.60312e-12	23.2538	0.653669	0.936747	0.283078	3	156838174	R	II		IGR	island	IGR-island	chr3:156837983-156838351	NA	NA
683	cg24587744	0.451392	0.585265	15.3791	1.52992e-14	8.60312e-12	23.2535	0.301056	0.752448	0.451392	10	102495660	R	II		IGR	shore	IGR-shore	chr10:102497154-102497675	NA	NA
684	cg19816811	0.463624	0.788524	15.3781	1.53224e-14	8.60354e-12	23.2519	0.496613	0.960237	0.463624	7	27188364	F	II	HOXA6	TSS1500	shore	TSS1500-shore	chr7:27190274-27191115	TRUE	NA		rs983184
685	cg08028026	0.27046	0.716145	15.3497	1.6e-14	8.97096e-12	23.2082	0.545856	0.816315	0.27046	19	39686583	F	II	NCCRP1	TSS1500	shore	TSS1500-shore	chr19:39687597-39687964	NA	NA		rs77693648
686	cg10213821	-0.289784	0.254921	-15.348	1.60422e-14	8.98151e-12	23.2056	0.437377	0.147594	-0.289784	7	99005134	F	II	BUD31	TSS1500	shore	TSS1500-shore	chr7:99005784-99006859	NA	NA
687	cg23633856	0.600105	0.615324	15.3438	1.61451e-14	9.02597e-12	23.1991	0.23748	0.837585	0.600105	1	170636363	R	II	PRRX1	Body	shelf	Body-shelf	chr1:170633274-170634178	NA	NA			rs4656219
688	cg06892868	-0.266871	0.155344	-15.3425	1.61769e-14	9.03063e-12	23.1971	0.323374	0.0565025	-0.266871	12	110211321	F	I	MGC14436	TSS200	opensea	TSS200-opensea		NA	NA		rs12310773
689	cg01386493	0.285939	0.840505	15.341	1.62161e-14	9.03937e-12	23.1947	0.660469	0.946408	0.285939	8	37824529	R	II	ADRB3	TSS1500	shore	TSS1500-shore	chr8:37822486-37824008	NA	NA
690	cg09002358	0.253819	0.847085	15.3369	1.63167e-14	9.08232e-12	23.1885	0.687273	0.941092	0.253819	5	57541568	R	II		IGR	opensea	IGR-opensea		NA	TRUE
691	cg26371705	-0.477974	0.470305	-15.3326	1.64238e-14	9.10162e-12	23.1819	0.771251	0.293277	-0.477974	22	46507241	R	I	MIRLET7A3	TSS1500	opensea	TSS1500-opensea		NA	TRUE
692	cg13462544	0.230702	0.761851	15.3325	1.64274e-14	9.10162e-12	23.1816	0.616594	0.847296	0.230702	1	26485402	F	II	GRRP1	TSS200	shelf	TSS200-shelf	chr1:26487807-26488606	NA	TRUE		rs72649304
693	cg26112639	-0.271604	0.262995	-15.3323	1.64309e-14	9.10162e-12	23.1814	0.434005	0.162401	-0.271604	1	247580106	F	II	NLRP3	TSS1500	opensea	TSS1500-opensea		NA	NA
694	cg15353603	-0.53817	0.406262	-15.3317	1.6446e-14	9.10162e-12	23.1805	0.745109	0.206939	-0.53817	2	162915902	R	II	DPP4	Body	opensea	Body-opensea		NA	TRUE
695	cg13614409	0.412869	0.821905	15.3299	1.64927e-14	9.1143e-12	23.1776	0.561951	0.97482	0.412869	13	31506752	F	I	C13orf26	TSS200	opensea	TSS200-opensea		NA	NA
696	cg00880452	0.524275	0.721579	15.3265	1.65779e-14	9.14828e-12	23.1724	0.39148	0.915755	0.524275	19	39694617	R	I	SYCN	1stExon	island	1stExon-island	chr19:39694476-39694994	NA	NA
697	cg25422678	-0.364529	0.389321	-15.3249	1.66179e-14	9.15721e-12	23.17	0.61884	0.254311	-0.364529	2	28304502	R	II	BRE	Body	opensea	Body-opensea		NA	TRUE
698	cg09936839	-0.355396	0.346	-15.3217	1.67011e-14	9.1899e-12	23.1649	0.569768	0.214372	-0.355396	19	4181854	F	II	SIRT6	Body	shore	Body-shore	chr19:4182259-4182803	NA	NA
699	cg14272935	0.394671	0.668818	15.319	1.67699e-14	9.21454e-12	23.1608	0.420321	0.814992	0.394671	4	81185765	F	II		IGR	shore	IGR-shore	chr4:81187494-81187913	NA	NA
700	cg14296561	0.105493	0.940686	15.3142	1.68926e-14	9.26871e-12	23.1534	0.874264	0.979757	0.105493	11	102203542	R	II	BIRC3	Body	opensea	Body-opensea		NA	NA
701	cg07082447	0.317192	0.748873	15.3118	1.69555e-14	9.28998e-12	23.1497	0.54916	0.866351	0.317192	11	30771240	F	II		IGR	opensea	IGR-opensea		NA	TRUE
702	cg15863827	-0.372377	0.527025	-15.3069	1.70815e-14	9.33562e-12	23.1422	0.761484	0.389107	-0.372377	10	79363895	F	II	KCNMA1	Body	opensea	Body-opensea		NA	TRUE		rs4261229
703	cg17097293	-0.271179	0.412254	-15.3067	1.70873e-14	9.33562e-12	23.1419	0.582997	0.311818	-0.271179	19	3655825	F	II	PIP5K1C	Body	shelf	Body-shelf	chr19:3659641-3659949	TRUE	TRUE
704	cg20791007	0.237402	0.799854	15.3027	1.71917e-14	9.37933e-12	23.1357	0.650378	0.88778	0.237402	1	150229443	R	II	CA14	TSS1500	opensea	TSS1500-opensea		NA	TRUE
705	cg06528559	0.337167	0.800475	15.2999	1.72672e-14	9.40718e-12	23.1313	0.588184	0.925351	0.337167	2	63275509	F	II	LOC100132215	TSS1500	island	TSS1500-island	chr2:63274475-63279430	NA	NA
706	cg08745288	0.329097	0.81444	15.2984	1.73054e-14	9.41463e-12	23.1291	0.607231	0.936327	0.329097	7	96637152	R	II	DLX6AS	Body	shore	Body-shore	chr7:96635458-96635749	NA	NA
707	cg17531849	0.457033	0.730684	15.2961	1.73684e-14	9.43559e-12	23.1254	0.442923	0.899955	0.457033	17	77311766	F	I	HRNBP3	5'UTR	opensea	5'UTR-opensea		NA	TRUE			rs75378449
708	cg15922699	0.291172	0.611654	15.2859	1.76401e-14	9.56968e-12	23.1097	0.428323	0.719495	0.291172	5	134362967	F	II		IGR	shore	IGR-shore	chr5:134363092-134365146	NA	TRUE		rs6879100
709	cg19899395	0.280507	0.820183	15.2755	1.79245e-14	9.71023e-12	23.0936	0.643567	0.924074	0.280507	1	46959349	F	I		IGR	shelf	IGR-shelf	chr1:46954793-46957121	NA	TRUE
710	cg03781931	0.41666	0.767106	15.2715	1.80333e-14	9.75547e-12	23.0874	0.504764	0.921424	0.41666	12	85673200	R	II	ALX1	TSS1500	shore	TSS1500-shore	chr12:85673878-85674700	NA	NA
711	cg02082887	0.215471	0.757398	15.2701	1.80726e-14	9.76301e-12	23.0852	0.621731	0.837202	0.215471	17	37820361	R	II	TCAP	TSS1500	shelf	TSS1500-shelf	chr17:37823693-37824989	NA	TRUE
712	cg09392615	0.197567	0.832488	15.2611	1.83252e-14	9.88555e-12	23.0712	0.708094	0.905661	0.197567	15	33023237	R	I	GREM1	Body	opensea	Body-opensea		TRUE	TRUE
713	cg03699385	0.394719	0.59642	15.2539	1.85275e-14	9.98072e-12	23.0601	0.347894	0.742612	0.394719	15	47476206	R	II		IGR	shore	IGR-shore	chr15:47476369-47477499	NA	NA
714	cg06422471	0.45333	0.746783	15.2506	1.86216e-14	1.00173e-11	23.055	0.461353	0.914683	0.45333	22	51169500	F	I	SHANK3	Body	island	Body-island	chr22:51169027-51170019	NA	NA
715	cg20793341	0.281094	0.786361	15.2392	1.895e-14	1.01707e-11	23.0374	0.609375	0.890469	0.281094	2	224897527	F	II	SERPINE2	5'UTR	opensea	5'UTR-opensea		NA	TRUE
716	cg02466588	0.377709	0.410275	15.2388	1.89617e-14	1.01707e-11	23.0367	0.172458	0.550167	0.377709	17	47563766	F	II		IGR	opensea	IGR-opensea		NA	TRUE
717	cg19481686	0.226286	0.826453	15.2372	1.90085e-14	1.01707e-11	23.0343	0.683976	0.910262	0.226286	9	22005288	F	II	CDKN2BAS	Body	shore	Body-shore	chr9:22005887-22006229	NA	NA		rs3217986
718	cg02733444	0.166591	0.903748	15.2371	1.90125e-14	1.01707e-11	23.034	0.798857	0.965448	0.166591	10	134536138	R	II	INPP5A	Body	island	Body-island	chr10:134535957-134536237	NA	TRUE
719	cg17698366	0.402009	0.683439	15.2359	1.90473e-14	1.01752e-11	23.0322	0.430323	0.832331	0.402009	7	35300534	F	II		IGR	shore	IGR-shore	chr7:35301150-35301731	NA	TRUE		rs988270
720	cg16590794	0.224095	0.781569	15.2314	1.91783e-14	1.0231e-11	23.0253	0.640472	0.864567	0.224095	18	10032466	R	I		IGR	island	IGR-island	chr18:10032458-10032907	NA	TRUE
721	cg12347740	0.199547	0.857151	15.2287	1.92604e-14	1.02605e-11	23.021	0.73151	0.931058	0.199547	16	70680380	F	II	IL34	TSS200	opensea	TSS200-opensea		NA	NA
722	cg13305444	-0.520684	0.408545	-15.2258	1.93449e-14	1.02913e-11	23.0165	0.736383	0.215699	-0.520684	1	225838196	R	II	ENAH	Body	shelf	Body-shelf	chr1:225840270-225841795	NA	NA
723	cg23460057	0.530386	0.576351	15.2076	1.98939e-14	1.05687e-11	22.9883	0.242404	0.77279	0.530386	8	37824340	F	II	ADRB3	TSS200	shore	TSS200-shore	chr8:37822486-37824008	NA	NA
724	cg10233654	0.442999	0.563382	15.2025	2.00497e-14	1.06368e-11	22.9804	0.284457	0.727456	0.442999	12	89744621	F	I	DUSP6	Body	shore	Body-shore	chr12:89745168-89748144	NA	NA	low-CpG:88268599-88268847
725	cg22156126	0.251521	0.81179	15.2013	2.00868e-14	1.06418e-11	22.9785	0.653425	0.904946	0.251521	12	48419292	F	II		IGR	opensea	IGR-opensea		NA	NA
726	cg25899829	0.211396	0.868679	15.1926	2.03592e-14	1.07713e-11	22.9649	0.735578	0.946974	0.211396	11	75046147	R	I	ARRB1	Body	opensea	Body-opensea		NA	NA
727	cg08299259	-0.450752	0.303836	-15.186	2.05658e-14	1.08657e-11	22.9547	0.587642	0.136891	-0.450752	4	177208068	F	II		IGR	opensea	IGR-opensea		NA	TRUE		rs6825659
728	cg24333145	0.249417	0.77072	15.1849	2.06011e-14	1.08694e-11	22.953	0.613679	0.863096	0.249417	12	6419409	R	I	PLEKHG6	TSS1500	shore	TSS1500-shore	chr12:6419603-6420024	TRUE	NA
729	cg17199658	0.338833	0.693267	15.1828	2.06681e-14	1.08898e-11	22.9497	0.479927	0.81876	0.338833	8	101661478	R	II	SNX31	Body	shore	Body-shore	chr8:101661671-101662022	TRUE	TRUE
730	cg24539668	0.562055	0.508897	15.1788	2.07955e-14	1.09419e-11	22.9435	0.155011	0.717066	0.562055	2	47499521	R	I		IGR	island	IGR-island	chr2:47499464-47499813	NA	NA
731	cg06367154	0.649777	0.446048	15.1723	2.10038e-14	1.10365e-11	22.9334	0.036929	0.686706	0.649777	7	1707338	F	I		IGR	island	IGR-island	chr7:1703861-1710517	NA	NA	high-CpG:1673863-1673868
732	cg21171704	-0.200371	0.177278	-15.1661	2.12082e-14	1.11286e-11	22.9236	0.303438	0.103067	-0.200371	9	95525381	R	II	BICD2	Body	shore	Body-shore	chr9:95526459-95527825	NA	NA
733	cg25320499	0.307734	0.657437	15.1569	2.15095e-14	1.12714e-11	22.9094	0.463678	0.771413	0.307734	1	113052563	R	II	WNT2B	Body	shore	Body-shore	chr1:113050813-113052301	NA	TRUE
734	cg13881964	-0.460315	0.56403	-15.1555	2.15564e-14	1.12805e-11	22.9072	0.853858	0.393543	-0.460315	6	41537476	R	II	FOXP4	Body	opensea	Body-opensea		NA	TRUE
735	cg03387930	0.35	0.58104	15.1456	2.1888e-14	1.14385e-11	22.8918	0.36067	0.71067	0.35	20	56725833	R	II	C20orf85	TSS200	shore	TSS200-shore	chr20:56725857-56726113	NA	NA
736	cg17960347	-0.478305	0.575735	-15.1403	2.20695e-14	1.15177e-11	22.8834	0.87689	0.398585	-0.478305	12	2457373	R	II	CACNA1C	Body	opensea	Body-opensea		NA	TRUE
737	cg14583583	0.252945	0.844399	15.1388	2.21183e-14	1.15276e-11	22.8812	0.685138	0.938082	0.252945	5	122421195	F	II		IGR	shelf	IGR-shelf	chr5:122424337-122424539	NA	TRUE
738	cg21235532	0.193862	0.848776	15.1322	2.23446e-14	1.16298e-11	22.8709	0.726715	0.920576	0.193862	18	19476870	R	I		IGR	island	IGR-island	chr18:19476852-19477103	NA	NA
739	cg10267724	-0.249044	0.221917	-15.1298	2.24288e-14	1.16485e-11	22.8671	0.378722	0.129678	-0.249044	20	24615715	R	II	TMEM90B	Body	opensea	Body-opensea		TRUE	TRUE
740	cg03210866	0.374858	0.660039	15.1294	2.24412e-14	1.16485e-11	22.8666	0.424017	0.798876	0.374858	2	47597188	R	II	EPCAM	Body	island	Body-island	chr2:47596629-47597256	NA	NA
741	cg24613798	0.116657	0.900581	15.1284	2.24784e-14	1.16521e-11	22.8649	0.82713	0.943787	0.116657	3	72622010	F	II		IGR	opensea	IGR-opensea		NA	NA		rs6785907
742	cg27276522	-0.437153	0.446339	-15.1272	2.25203e-14	1.16581e-11	22.863	0.721584	0.28443	-0.437153	12	68049525	F	II	DYRK2	Body	opensea	Body-opensea		NA	TRUE
743	cg24509810	0.342322	0.743732	15.117	2.28759e-14	1.18263e-11	22.8472	0.528195	0.870518	0.342322	2	80549634	R	II	CTNNA2	Body	island	Body-island	chr2:80549578-80549798	NA	NA
744	cg25509184	0.553131	0.56516	15.1132	2.30104e-14	1.18798e-11	22.8413	0.216893	0.770024	0.553131	7	117119382	R	II	CFTR	TSS1500	opensea	TSS1500-opensea		NA	NA	low-CpG:116906174-116907321
745	cg08199133	0.359775	0.677654	15.1104	2.31116e-14	1.19161e-11	22.8368	0.451129	0.810904	0.359775	19	39695034	F	II	SYCN	TSS200	shore	TSS200-shore	chr19:39694476-39694994	NA	NA
746	cg07011778	0.665999	0.58213	15.1094	2.31469e-14	1.19183e-11	22.8353	0.162797	0.828796	0.665999	8	144105570	R	I		IGR	shore	IGR-shore	chr8:144105675-144105879	TRUE	NA
747	cg20144530	-0.530654	0.323114	-15.1069	2.32386e-14	1.19495e-11	22.8313	0.657229	0.126575	-0.530654	4	48915431	R	II		IGR	opensea	IGR-opensea		NA	TRUE
748	cg20933946	0.52626	0.623082	15.1015	2.34315e-14	1.20203e-11	22.8229	0.291733	0.817994	0.52626	15	96892116	R	II		IGR	shelf	IGR-shelf	chr15:96895306-96895729	NA	NA
749	cg22122862	0.335089	0.748674	15.1013	2.34388e-14	1.20203e-11	22.8226	0.537692	0.872781	0.335089	1	2987914	R	II	PRDM16	Body	island	Body-island	chr1:2983925-2987962	NA	NA
750	cg16627193	0.187684	0.914046	15.0921	2.37768e-14	1.21774e-11	22.8081	0.795874	0.983559	0.187684	7	157801404	R	II	PTPRN2	Body	opensea	Body-opensea		NA	NA		rs73169745
751	cg15392111	-0.161582	0.108374	-15.0899	2.38575e-14	1.22025e-11	22.8047	0.210111	0.0485293	-0.161582	4	140216263	R	II	NDUFC1	Body	shore	Body-shore	chr4:140216727-140217078	NA	NA
752	cg14836839	0.292205	0.779821	15.0888	2.38984e-14	1.22072e-11	22.803	0.59584	0.888045	0.292205	17	42706084	F	II		IGR	opensea	IGR-opensea		TRUE	NA		rs35819997
753	cg26113809	0.383766	0.704317	15.0877	2.39379e-14	1.22112e-11	22.8013	0.462686	0.846452	0.383766	12	54132180	F	I		IGR	island	IGR-island	chr12:54132148-54132353	TRUE	NA
754	cg14590011	0.302814	0.63856	15.0736	2.44668e-14	1.24644e-11	22.7792	0.447899	0.750713	0.302814	6	34113887	R	II		IGR	island	IGR-island	chr6:34111735-34113944	TRUE	NA
755	cg03025337	-0.319601	0.322522	-15.0687	2.46542e-14	1.25433e-11	22.7715	0.523752	0.204151	-0.319601	19	57078173	R	II	ZNF470	TSS1500	shore	TSS1500-shore	chr19:57078365-57079301	NA	NA
756	cg17479280	-0.237122	0.202706	-15.0673	2.47052e-14	1.25526e-11	22.7694	0.352004	0.114883	-0.237122	1	156466088	F	I	MEF2D	5'UTR	shelf	5'UTR-shelf	chr1:156469617-156471060	NA	TRUE
757	cg23369670	0.31721	0.731831	15.0556	2.51564e-14	1.2765e-11	22.7512	0.532106	0.849316	0.31721	14	104171944	R	II	XRCC3	Body	opensea	Body-opensea		NA	NA
758	cg12664649	-0.383376	0.531392	-15.0498	2.53842e-14	1.28636e-11	22.7421	0.772777	0.389401	-0.383376	6	53882326	R	II	C6orf142	TSS1500	opensea	TSS1500-opensea		NA	NA			rs1409099
759	cg04840356	0.52887	0.619158	15.0476	2.54726e-14	1.28915e-11	22.7385	0.286166	0.815035	0.52887	2	239755585	R	II	TWIST2	TSS1500	island	TSS1500-island	chr2:239755096-239758310	NA	TRUE
760	cg09035529	0.219297	0.856203	15.0466	2.55117e-14	1.28943e-11	22.737	0.718127	0.937425	0.219297	11	64335804	R	II	SLC22A11	Body	island	Body-island	chr11:64335489-64335965	NA	NA
761	cg22049858	0.625857	0.515892	15.0452	2.55656e-14	1.29046e-11	22.7349	0.121834	0.747691	0.625857	11	94884121	R	I		IGR	island	IGR-island	chr11:94883647-94884811	NA	TRUE
762	cg19595277	-0.467111	0.572755	-15.0435	2.56362e-14	1.29232e-11	22.7321	0.866862	0.399751	-0.467111	6	43090809	R	II	PTK7	Body	opensea	Body-opensea		NA	TRUE
763	cg02697519	0.192254	0.897528	15.0291	2.62131e-14	1.31812e-11	22.7096	0.776479	0.968733	0.192254	1	10769910	R	II	CASZ1	5'UTR	opensea	5'UTR-opensea		NA	NA
764	cg26787256	0.183595	0.893097	15.0291	2.62164e-14	1.31812e-11	22.7095	0.7775	0.961095	0.183595	2	71695338	F	II	DYSF	Body	shore	Body-shore	chr2:71693164-71694127	NA	NA		rs4852786
765	cg09939079	-0.199574	0.124167	-15.0212	2.65376e-14	1.33252e-11	22.6972	0.249824	0.0502506	-0.199574	12	69753248	F	II	YEATS4	TSS1500	shore	TSS1500-shore	chr12:69753445-69754088	NA	NA
766	cg08116711	-0.319302	0.702425	-15.018	2.66701e-14	1.33674e-11	22.6921	0.903467	0.584165	-0.319302	7	101596218	R	II	CUX1	Body	opensea	Body-opensea		NA	TRUE
767	cg18818531	0.298786	0.730106	15.0175	2.66915e-14	1.33674e-11	22.6913	0.541981	0.840768	0.298786	11	65668277	F	II	FOSL1	TSS1500	shore	TSS1500-shore	chr11:65666676-65668209	NA	NA
768	cg11275630	0.470138	0.706383	15.0167	2.67259e-14	1.33674e-11	22.69	0.41037	0.880508	0.470138	19	47960592	R	I	SLC8A2	Body	island	Body-island	chr19:47960105-47960890	NA	NA
769	cg11025705	0.505065	0.57794	15.0126	2.68954e-14	1.34347e-11	22.6836	0.259936	0.765001	0.505065	8	145697880	R	II	KIFC2	Body	island	Body-island	chr8:145697879-145698784	NA	NA
770	cg23555395	-0.288837	0.309899	-14.9977	2.75254e-14	1.37316e-11	22.6602	0.491759	0.202922	-0.288837	2	238036564	R	II		IGR	opensea	IGR-opensea		NA	TRUE
771	cg26529851	0.222007	0.799005	14.996	2.75972e-14	1.37496e-11	22.6576	0.659223	0.88123	0.222007	16	87886871	R	II	SLC7A5	Body	opensea	Body-opensea		NA	TRUE
772	cg02059867	0.161195	0.893093	14.9952	2.7633e-14	1.37496e-11	22.6563	0.7916	0.952795	0.161195	17	38334623	R	II	RAPGEFL1	1stExon	island	1stExon-island	chr17:38333605-38334795	NA	NA
773	cg06942979	-0.239448	0.271858	-14.9927	2.77402e-14	1.37851e-11	22.6524	0.422621	0.183173	-0.239448	22	31501382	R	II	SELM	Body	shore	Body-shore	chr22:31503236-31503871	NA	NA
774	cg02857726	0.230102	0.852932	14.9814	2.82311e-14	1.4011e-11	22.6346	0.708053	0.938155	0.230102	3	149088388	R	II	TM4SF1	Body	opensea	Body-opensea		NA	TRUE
775	cg00936626	0.327047	0.77211	14.9799	2.82986e-14	1.40264e-11	22.6322	0.566191	0.893238	0.327047	3	196694856	F	II	PIGZ	5'UTR	shore	5'UTR-shore	chr3:196695319-196697065	NA	NA
776	cg16269733	0.599955	0.729643	14.9782	2.83717e-14	1.40445e-11	22.6296	0.351894	0.951849	0.599955	1	156616804	R	I	BCAN	Body	island	Body-island	chr1:156616553-156616946	NA	NA
777	cg15095327	0.241173	0.558085	14.9759	2.84761e-14	1.40753e-11	22.6259	0.406235	0.647408	0.241173	3	9944512	F	II	IL17RE	1stExon	opensea	1stExon-opensea		NA	TRUE
778	cg13636189	0.483509	0.673041	14.9752	2.85071e-14	1.40753e-11	22.6248	0.368609	0.852118	0.483509	9	102587074	R	II	NR4A3	5'UTR	island	5'UTR-island	chr9:102581791-102587561	NA	NA
779	cg16028555	0.316311	0.776923	14.9703	2.87244e-14	1.41644e-11	22.6171	0.577764	0.894075	0.316311	11	75922172	R	II		IGR	island	IGR-island	chr11:75922169-75922376	NA	NA
780	cg25694790	-0.340029	0.233164	-14.9667	2.88867e-14	1.42262e-11	22.6114	0.447256	0.107227	-0.340029	20	17582752	F	II	DSTN	Body	opensea	Body-opensea		NA	TRUE
781	cg20690420	0.403912	0.760185	14.9507	2.96172e-14	1.45673e-11	22.5862	0.50587	0.909782	0.403912	6	108488751	F	II	NR2E1	Body	island	Body-island	chr6:108485671-108490539	NA	NA
782	cg27152208	0.440308	0.732634	14.9482	2.97308e-14	1.46045e-11	22.5823	0.455403	0.895711	0.440308	6	10419016	F	II	TFAP2A	Body	shore	Body-shore	chr6:10419399-10420323	TRUE	NA
783	cg18867200	0.422086	0.694639	14.9465	2.98108e-14	1.46251e-11	22.5796	0.428881	0.850967	0.422086	2	71116698	R	I		IGR	shore	IGR-shore	chr2:71114733-71115474	NA	NA
784	cg00016255	-0.234921	0.17889	-14.9423	3.00081e-14	1.46907e-11	22.5729	0.326803	0.0918817	-0.234921	17	41133928	F	II	AARSD1	TSS1500	shore	TSS1500-shore	chr17:41132462-41133367	NA	NA
785	cg13050240	0.494485	0.639893	14.942	3.00209e-14	1.46907e-11	22.5725	0.328551	0.823036	0.494485	14	24809068	R	II	RIPK3	5'UTR	shore	5'UTR-shore	chr14:24808635-24808992	NA	NA
786	cg07444473	0.508453	0.677309	14.9379	3.02157e-14	1.47496e-11	22.566	0.357172	0.865624	0.508453	2	200332380	F	II	FLJ32063	TSS1500	shore	TSS1500-shore	chr2:200333687-200334172	NA	NA
787	cg10479234	0.29725	0.835444	14.9378	3.02179e-14	1.47496e-11	22.5659	0.648286	0.945537	0.29725	2	162277174	F	II	TBR1	Body	shore	Body-shore	chr2:162275161-162275596	NA	NA
788	cg14830485	0.327275	0.756443	14.9364	3.0283e-14	1.47626e-11	22.5637	0.550381	0.877656	0.327275	20	21070832	F	II		IGR	opensea	IGR-opensea		NA	TRUE
789	cg02464665	0.291604	0.787639	14.9322	3.04847e-14	1.4832e-11	22.557	0.604036	0.89564	0.291604	1	231156359	F	II	MIR1182	TSS1500	opensea	TSS1500-opensea		NA	TRUE
790	cg14071612	0.330253	0.456103	14.9318	3.05023e-14	1.4832e-11	22.5564	0.248166	0.578419	0.330253	9	112081275	R	II	EPB41L4B	Body	shore	Body-shore	chr9:112081402-112082905	NA	TRUE
791	cg19047068	0.326911	0.782043	14.9299	3.0592e-14	1.48491e-11	22.5535	0.57621	0.903121	0.326911	17	34119162	F	I	MMP28	Body	shelf	Body-shelf	chr17:34122024-34122801	NA	NA
792	cg21496060	-0.354067	0.473057	-14.9294	3.06148e-14	1.48491e-11	22.5527	0.695988	0.341921	-0.354067	6	168971740	F	II	SMOC2	Body	shore	Body-shore	chr6:168972516-168974109	NA	NA
793	cg08719608	0.221737	0.810356	14.9265	3.07572e-14	1.48994e-11	22.548	0.670744	0.892481	0.221737	5	138727887	R	I	LOC389333	1stExon	island	1stExon-island	chr5:138727710-138730911	NA	TRUE
794	cg24554439	0.235403	0.639911	14.9181	3.11628e-14	1.50769e-11	22.5348	0.491695	0.727097	0.235403	13	114187494	F	II	TMCO3	Body	shore	Body-shore	chr13:114185709-114186062	NA	TRUE			rs12430603
795	cg07707031	0.497412	0.394837	14.9106	3.15302e-14	1.52355e-11	22.5229	0.081652	0.579064	0.497412	17	79504142	R	I	FSCN2	3'UTR	island	3'UTR-island	chr17:79503586-79504181	NA	TRUE
796	cg01352551	-0.543889	0.394475	-14.9028	3.19137e-14	1.54014e-11	22.5107	0.736924	0.193035	-0.543889	20	19191994	R	II	SLC24A3	TSS1500	shore	TSS1500-shore	chr20:19192459-19193902	NA	NA
797	cg01527777	0.424496	0.563267	14.9011	3.20036e-14	1.54255e-11	22.5079	0.295992	0.720488	0.424496	11	71956145	R	II	PHOX2A	TSS1500	shore	TSS1500-shore	chr11:71954816-71955659	TRUE	NA
798	cg14462779	0.394106	0.692123	14.8991	3.21007e-14	1.54417e-11	22.5048	0.443982	0.838088	0.394106	10	76803669	R	I	DUPD1	Body	island	Body-island	chr10:76803360-76803857	TRUE	NA
799	cg17010827	-0.191021	0.426389	-14.8974	3.2189e-14	1.54417e-11	22.502	0.546662	0.355641	-0.191021	1	161141572	F	I	B4GALT3	3'UTR	opensea	3'UTR-opensea		NA	NA
800	cg02692893	0.172746	0.863239	14.8968	3.22186e-14	1.54417e-11	22.5011	0.754473	0.927219	0.172746	3	123708030	F	II	ROPN1	5'UTR	shelf	5'UTR-shelf	chr3:123710680-123711108	NA	NA		rs2332717
801	cg14573448	0.318468	0.805973	14.8964	3.22353e-14	1.54417e-11	22.5006	0.605456	0.923924	0.318468	7	27165187	F	II	HOXA3	5'UTR	shore	5'UTR-shore	chr7:27163819-27164098	NA	NA
802	cg25143990	0.635537	0.489692	14.8964	3.2238e-14	1.54417e-11	22.5005	0.0895385	0.725076	0.635537	12	28127783	F	I		IGR	shore	IGR-shore	chr12:28127890-28128575	NA	TRUE
803	cg14259556	0.178446	0.90635	14.8949	3.23114e-14	1.54576e-11	22.4982	0.793995	0.972441	0.178446	13	100630170	R	II		IGR	shore	IGR-shore	chr13:100631752-100635526	NA	NA
804	cg16101008	0.317842	0.826639	14.8936	3.23775e-14	1.547e-11	22.4961	0.626516	0.944358	0.317842	1	10698719	F	I	CASZ1	3'UTR	island	3'UTR-island	chr1:10698299-10698910	NA	NA
805	cg27333886	-0.37164	0.329337	-14.892	3.246e-14	1.54901e-11	22.4936	0.563332	0.191692	-0.37164	19	47713807	R	II	SAE1	3'UTR	opensea	3'UTR-opensea		NA	TRUE
806	cg15570148	0.361316	0.768797	14.8885	3.26404e-14	1.55569e-11	22.488	0.541301	0.902618	0.361316	3	61235985	F	II	FHIT	5'UTR	shore	5'UTR-shore	chr3:61236606-61237227	TRUE	NA
807	cg03092680	0.354551	0.562595	14.8875	3.2691e-14	1.55617e-11	22.4864	0.339359	0.69391	0.354551	6	168597666	F	II		IGR	opensea	IGR-opensea		NA	NA
808	cg09229893	0.338815	0.787307	14.8861	3.27631e-14	1.55768e-11	22.4842	0.57398	0.912794	0.338815	14	54423811	F	II	BMP4	TSS1500	shore	TSS1500-shore	chr14:54420184-54422958	TRUE	NA
809	cg03965648	0.306301	0.779966	14.883	3.29182e-14	1.56312e-11	22.4794	0.587109	0.89341	0.306301	2	200333401	F	I	FLJ32063	Body	shore	Body-shore	chr2:200333687-200334172	NA	NA
810	cg19966212	0.600014	0.615335	14.8819	3.29765e-14	1.56396e-11	22.4776	0.237549	0.837563	0.600014	5	149792783	R	I	CD74	TSS1500	opensea	TSS1500-opensea		NA	NA
811	cg26706077	0.230009	0.872691	14.8769	3.32358e-14	1.57288e-11	22.4697	0.72787	0.95788	0.230009	16	17255059	F	II	XYLT1	Body	opensea	Body-opensea		NA	TRUE
812	cg05287480	0.510215	0.614001	14.8767	3.32464e-14	1.57288e-11	22.4694	0.292754	0.80297	0.510215	7	27176127	F	II		IGR	shelf	IGR-shelf	chr7:27179062-27179511	TRUE	NA
813	cg10357888	0.612925	0.61157	14.8708	3.35552e-14	1.58554e-11	22.46	0.225654	0.838579	0.612925	8	37824496	F	II	ADRB3	TSS1500	shore	TSS1500-shore	chr8:37822486-37824008	NA	NA
814	cg19697239	0.464117	0.63473	14.8698	3.36093e-14	1.58615e-11	22.4584	0.342509	0.806625	0.464117	12	752646	F	I	NINJ2	Body	island	Body-island	chr12:752208-752655	NA	TRUE
815	cg01514490	0.212059	0.874666	14.8674	3.37324e-14	1.59001e-11	22.4547	0.741147	0.953207	0.212059	10	7455338	F	II		IGR	island	IGR-island	chr10:7449376-7455339	NA	NA
816	cg14373660	0.631199	0.561937	14.8656	3.38308e-14	1.59164e-11	22.4518	0.164516	0.795715	0.631199	15	96890051	R	II		IGR	shore	IGR-shore	chr15:96888958-96889417	NA	NA
817	cg25769566	0.358576	0.8232	14.8652	3.38498e-14	1.59164e-11	22.4512	0.597429	0.956006	0.358576	6	31651278	F	II		IGR	island	IGR-island	chr6:31650648-31651292	TRUE	NA
818	cg13376120	0.402536	0.711166	14.8634	3.39465e-14	1.59424e-11	22.4483	0.457718	0.860254	0.402536	2	208675738	F	II		IGR	opensea	IGR-opensea		TRUE	TRUE
819	cg06012804	0.291349	0.686712	14.8565	3.43142e-14	1.60954e-11	22.4374	0.50327	0.79462	0.291349	3	193849318	F	II		IGR	shelf	IGR-shelf	chr3:193851699-193852042	NA	TRUE
820	cg27116253	0.406499	0.607034	14.8502	3.46549e-14	1.62354e-11	22.4274	0.35109	0.757589	0.406499	16	746110	R	II	FBXL16	Body	shore	Body-shore	chr16:743924-745943	TRUE	NA
821	cg19184771	0.207615	0.802994	14.8459	3.48889e-14	1.63252e-11	22.4206	0.672274	0.879889	0.207615	15	73664318	F	II		IGR	shelf	IGR-shelf	chr15:73659860-73662015	NA	NA
822	cg27262717	0.623347	0.648043	14.8436	3.50163e-14	1.63648e-11	22.4169	0.255565	0.878912	0.623347	20	44452633	F	I	TNNC2	Body	island	Body-island	chr20:44452576-44453162	NA	TRUE
823	cg05316605	0.273401	0.640904	14.836	3.54359e-14	1.65409e-11	22.4049	0.468763	0.742164	0.273401	11	30040242	R	II		IGR	island	IGR-island	chr11:30040072-30040294	NA	NA
824	cg14475478	-0.501699	0.431754	-14.834	3.55455e-14	1.6562e-11	22.4018	0.747639	0.24594	-0.501699	10	105303766	R	II	NEURL	Body	opensea	Body-opensea		NA	TRUE
825	cg09146183	0.293943	0.824208	14.8336	3.55695e-14	1.6562e-11	22.4011	0.639133	0.933076	0.293943	22	38610376	F	II	MAFF	Body	island	Body-island	chr22:38610335-38610828	TRUE	NA
826	cg08547848	-0.50318	0.513053	-14.8322	3.56494e-14	1.6562e-11	22.3988	0.82987	0.32669	-0.50318	11	102339610	R	II		IGR	opensea	IGR-opensea		NA	TRUE
827	cg03276883	-0.483016	0.308687	-14.8321	3.56534e-14	1.6562e-11	22.3987	0.612809	0.129792	-0.483016	4	104021583	F	II	BDH2	TSS1500	opensea	TSS1500-opensea		NA	NA
828	cg11334730	-0.166807	0.113455	-14.8309	3.57237e-14	1.65746e-11	22.3967	0.218481	0.0516745	-0.166807	6	6750455	R	II		IGR	opensea	IGR-opensea		TRUE	TRUE
829	cg07414392	0.310731	0.682417	14.829	3.58288e-14	1.66034e-11	22.3937	0.486772	0.797503	0.310731	9	71735648	R	II	TJP2	TSS1500	shore	TSS1500-shore	chr9:71736074-71737367	NA	NA
830	cg17169397	0.263616	0.720723	14.8249	3.60572e-14	1.66891e-11	22.3873	0.554743	0.818358	0.263616	7	32111453	R	II	PDE1C	TSS1500	shore	TSS1500-shore	chr7:32110063-32110910	NA	NA
831	cg27614751	0.445056	0.755393	14.8185	3.64263e-14	1.68397e-11	22.377	0.475172	0.920228	0.445056	12	95840596	R	II		IGR	opensea	IGR-opensea		NA	NA
832	cg19806221	0.338328	0.803464	14.8134	3.67178e-14	1.69541e-11	22.369	0.590443	0.928771	0.338328	8	37824765	R	II	ADRB3	TSS1500	shore	TSS1500-shore	chr8:37822486-37824008	NA	NA
833	cg24067911	-0.357019	0.262356	-14.809	3.69739e-14	1.70518e-11	22.3619	0.487146	0.130127	-0.357019	6	16729610	F	II	ATXN1	5'UTR	opensea	5'UTR-opensea		NA	TRUE
834	cg17877071	0.404211	0.725273	14.8074	3.70635e-14	1.70727e-11	22.3595	0.470769	0.87498	0.404211	3	49460177	F	II	AMT	TSS200	opensea	TSS200-opensea		NA	TRUE
835	cg16330786	-0.343836	0.372637	-14.7934	3.78913e-14	1.74331e-11	22.3372	0.589126	0.24529	-0.343836	2	75326898	R	II	TACR1	Body	opensea	Body-opensea		NA	TRUE
836	cg07209987	-0.360137	0.292708	-14.7812	3.86246e-14	1.77493e-11	22.3178	0.519461	0.159324	-0.360137	1	10221203	F	I	UBE4B	Body	opensea	Body-opensea		NA	TRUE
837	cg00033666	0.557973	0.652513	14.7801	3.86877e-14	1.7757e-11	22.3161	0.301197	0.85917	0.557973	15	96887043	R	II		IGR	shore	IGR-shore	chr15:96887415-96887616	NA	NA
838	cg20684180	0.669203	0.514726	14.7786	3.87816e-14	1.77789e-11	22.3137	0.0933758	0.762579	0.669203	3	38080635	R	II	DLEC1	TSS200	island	TSS200-island	chr3:38080628-38081187	TRUE	TRUE
839	cg03330485	0.66396	0.563303	14.7751	3.89954e-14	1.78557e-11	22.3081	0.145254	0.809214	0.66396	8	21647596	F	II	GFRA2	TSS1500	island	TSS1500-island	chr8:21644908-21647845	NA	NA
840	cg11666770	0.245787	0.830874	14.7701	3.93022e-14	1.79449e-11	22.3002	0.676119	0.921906	0.245787	19	42430910	F	I		IGR	shore	IGR-shore	chr19:42431916-42432376	NA	NA
841	cg26198700	0.416046	0.476569	14.7698	3.93241e-14	1.79449e-11	22.2996	0.214614	0.63066	0.416046	5	42360789	R	II		IGR	opensea	IGR-opensea		NA	TRUE
842	cg21166916	0.219574	0.734961	14.7697	3.93303e-14	1.79449e-11	22.2995	0.596711	0.816285	0.219574	22	42316481	R	II		IGR	shore	IGR-shore	chr22:42315502-42316409	TRUE	NA
843	cg14414100	0.384315	0.53947	14.7682	3.94215e-14	1.79652e-11	22.2971	0.297494	0.681809	0.384315	9	19547530	R	II	SLC24A2	Body	opensea	Body-opensea		NA	NA		rs10525063
844	cg12918473	0.530313	0.544878	14.7669	3.95007e-14	1.798e-11	22.2951	0.210977	0.741291	0.530313	7	116962516	R	II	WNT2	Body	shore	Body-shore	chr7:116962841-116964803	NA	NA
845	cg14587335	0.376794	0.743132	14.7628	3.97614e-14	1.8056e-11	22.2885	0.505891	0.882685	0.376794	17	77478600	R	II	HRNBP3	TSS200	opensea	TSS200-opensea		NA	NA
846	cg14451882	0.251584	0.796903	14.7605	3.99058e-14	1.81002e-11	22.2848	0.638499	0.890083	0.251584	10	94456548	F	II		IGR	shore	IGR-shore	chr10:94455524-94455896	NA	TRUE
847	cg12751521	0.155428	0.83022	14.7548	4.02637e-14	1.82205e-11	22.2758	0.732358	0.887785	0.155428	12	109711293	R	I		IGR	opensea	IGR-opensea		NA	NA
848	cg16247183	0.275259	0.872848	14.7548	4.0266e-14	1.82205e-11	22.2757	0.699537	0.974796	0.275259	1	225865110	F	I		IGR	island	IGR-island	chr1:225865068-225865328	NA	TRUE
849	cg01636873	-0.549294	0.251627	-14.7515	4.04748e-14	1.82908e-11	22.2705	0.59748	0.0481851	-0.549294	13	111281479	R	I	CARKD	Body	shelf	Body-shelf	chr13:111277412-111277651	NA	NA
850	cg23371746	0.515591	0.647023	14.7508	4.05164e-14	1.82908e-11	22.2694	0.322392	0.837982	0.515591	1	119532925	R	I	TBX15	TSS1500	shore	TSS1500-shore	chr1:119531991-119532196	NA	NA
851	cg12190044	0.2391	0.74548	14.7477	4.0718e-14	1.83603e-11	22.2644	0.594936	0.834035	0.2391	9	102590743	R	II	NR4A3	Body	island	Body-island	chr9:102590742-102591303	NA	TRUE
852	cg18041884	0.393066	0.422801	14.7323	4.17168e-14	1.87887e-11	22.2399	0.175315	0.568381	0.393066	12	109162555	R	I		IGR	island	IGR-island	chr12:109162408-109162722	TRUE	NA
853	cg22299694	-0.310296	0.46761	-14.7248	4.22162e-14	1.89738e-11	22.2279	0.662982	0.352686	-0.310296	19	11303830	F	II	KANK2	Body	island	Body-island	chr19:11303697-11304609	NA	NA		rs7359939
854	cg20073553	0.449703	0.730352	14.7243	4.22503e-14	1.89738e-11	22.2271	0.447205	0.896908	0.449703	4	13545291	F	II	NKX3-2	Body	island	Body-island	chr4:13543562-13546494	NA	NA
855	cg27190138	0.289031	0.687734	14.7239	4.22759e-14	1.89738e-11	22.2265	0.505751	0.794782	0.289031	10	98479757	R	I	PIK3AP1	Body	island	Body-island	chr10:98479725-98480487	TRUE	NA
856	cg03396594	-0.348324	0.285518	-14.7094	4.32498e-14	1.93883e-11	22.2034	0.504833	0.156509	-0.348324	3	132139298	F	II	DNAJC13	5'UTR	shelf	5'UTR-shelf	chr3:132135973-132136619	NA	NA
857	cg13661109	0.442183	0.424874	14.7081	4.33455e-14	1.94085e-11	22.2012	0.146463	0.588646	0.442183	9	129433708	F	I	LMX1B	Body	shore	Body-shore	chr9:129433766-129433970	NA	TRUE
858	cg13264840	0.426215	0.745199	14.7026	4.37192e-14	1.95531e-11	22.1925	0.476841	0.903056	0.426215	7	142494213	R	II		IGR	shore	IGR-shore	chr7:142494563-142495248	NA	TRUE
859	cg06676119	0.419096	0.767735	14.6976	4.4064e-14	1.96844e-11	22.1846	0.503859	0.922955	0.419096	2	183312755	R	II	PDE1A	Body	opensea	Body-opensea		NA	TRUE
860	cg00716470	0.36961	0.729096	14.6928	4.44046e-14	1.98135e-11	22.1768	0.496379	0.865989	0.36961	2	176952319	F	II		IGR	shore	IGR-shore	chr2:176952695-176953297	NA	NA
861	cg25461801	0.389348	0.765948	14.6896	4.46286e-14	1.98904e-11	22.1717	0.520803	0.910151	0.389348	13	100630316	F	I		IGR	shore	IGR-shore	chr13:100631752-100635526	NA	NA
862	cg22940954	0.18284	0.864935	14.6864	4.48514e-14	1.99666e-11	22.1667	0.749814	0.932654	0.18284	2	218937635	R	II	RUFY4	Body	opensea	Body-opensea		NA	NA
863	cg00983948	0.525579	0.606879	14.6812	4.52288e-14	2.00938e-11	22.1582	0.275959	0.801538	0.525579	6	158937485	F	I		IGR	island	IGR-island	chr6:158937285-158937491	NA	NA
864	cg06901890	-0.450429	0.531987	-14.681	4.52416e-14	2.00938e-11	22.1579	0.81559	0.365161	-0.450429	9	132803508	R	II	FNBP1	Body	shore	Body-shore	chr9:132804279-132806003	NA	NA
865	cg20672981	0.324883	0.734377	14.6762	4.55875e-14	2.02241e-11	22.1502	0.529821	0.854704	0.324883	7	27242161	F	I		IGR	shore	IGR-shore	chr7:27238690-27240311	NA	NA		rs71539506
866	cg02162286	0.468743	0.679474	14.6737	4.57688e-14	2.02811e-11	22.1462	0.384339	0.853082	0.468743	5	5887361	F	I		IGR	island	IGR-island	chr5:5887062-5887528	TRUE	NA
867	cg26475541	0.282031	0.691354	14.6692	4.60961e-14	2.04027e-11	22.139	0.513779	0.79581	0.282031	17	79026152	R	II	BAIAP2	Body	island	Body-island	chr17:79026043-79026355	NA	NA
868	cg05744332	0.35858	0.7724	14.6678	4.61945e-14	2.04227e-11	22.1368	0.546627	0.905207	0.35858	7	156799873	F	II	MNX1	Body	shore	Body-shore	chr7:156801418-156801632	TRUE	NA
869	cg04092800	0.379853	0.807919	14.666	4.63263e-14	2.04429e-11	22.1339	0.568752	0.948605	0.379853	5	40681444	F	II	PTGER4	Body	island	Body-island	chr5:40679502-40682081	NA	NA
870	cg05985303	0.464161	0.702671	14.6657	4.63466e-14	2.04429e-11	22.1335	0.410422	0.874583	0.464161	2	219723705	F	II	WNT6	TSS1500	island	TSS1500-island	chr2:219723702-219725010	NA	TRUE
871	cg14800351	0.201282	0.809155	14.6614	4.66646e-14	2.05596e-11	22.1266	0.682422	0.883704	0.201282	11	31817881	F	II	PAX6	Body	shelf	Body-shelf	chr11:31820060-31821416	NA	NA
872	cg26096837	0.408863	0.683049	14.6571	4.69851e-14	2.06772e-11	22.1197	0.425617	0.83448	0.408863	11	69519974	F	II	FGF19	TSS1500	shore	TSS1500-shore	chr11:69517840-69519929	NA	NA		rs76081947
873	cg10615765	0.261518	0.863921	14.653	4.72917e-14	2.07883e-11	22.1131	0.699261	0.960779	0.261518	5	42991657	R	II		IGR	shore	IGR-shore	chr5:42992033-42992955	NA	NA
874	cg22902964	0.288038	0.533327	14.649	4.75927e-14	2.08967e-11	22.1067	0.35197	0.640008	0.288038	13	40746370	R	II		IGR	island	IGR-island	chr13:40746369-40746696	NA	TRUE
875	cg23439280	0.253835	0.824349	14.6393	4.83296e-14	2.1192e-11	22.0911	0.664527	0.918362	0.253835	7	127772290	F	II		IGR	shelf	IGR-shelf	chr7:127775629-127776442	NA	NA		rs74613350
876	cg04567731	0.300256	0.671788	14.6387	4.83754e-14	2.1192e-11	22.0902	0.482738	0.782994	0.300256	17	59532519	R	II	TBX4	TSS1500	island	TSS1500-island	chr17:59531723-59535254	NA	NA
877	cg24336808	0.224037	0.842179	14.6322	4.88726e-14	2.13855e-11	22.0798	0.701119	0.925155	0.224037	12	68474606	R	II		IGR	opensea	IGR-opensea		NA	TRUE
878	cg00366850	0.393029	0.82753	14.631	4.89722e-14	2.13982e-11	22.0778	0.580067	0.973096	0.393029	2	45232417	R	II	SIX2	3'UTR	island	3'UTR-island	chr2:45231781-45232550	NA	NA
879	cg01715680	-0.458314	0.604103	-14.6304	4.9013e-14	2.13982e-11	22.0769	0.892671	0.434357	-0.458314	14	93725377	R	II	BTBD7	Body	opensea	Body-opensea		NA	TRUE
880	cg25561762	0.419563	0.75605	14.6272	4.92649e-14	2.14838e-11	22.0717	0.491881	0.911444	0.419563	13	20876028	F	II		IGR	island	IGR-island	chr13:20875518-20876214	NA	TRUE
881	cg03185066	-0.403704	0.67808	-14.6259	4.93659e-14	2.15035e-11	22.0697	0.932265	0.52856	-0.403704	3	111580757	R	II	PHLDB2	5'UTR	shelf	5'UTR-shelf	chr3:111578237-111578739	NA	TRUE
882	cg20075683	0.191676	0.892702	14.624	4.95143e-14	2.15437e-11	22.0666	0.772018	0.963693	0.191676	5	132083910	F	II	CCNI2	Body	island	Body-island	chr5:132082873-132083911	NA	NA		rs13167731
883	cg06038133	0.476268	0.66755	14.6221	4.96627e-14	2.15701e-11	22.0636	0.367677	0.843946	0.476268	17	27944585	R	II	CORO6	Body	island	Body-island	chr17:27942532-27945388	NA	NA
884	cg26174326	0.439184	0.80039	14.6218	4.96872e-14	2.15701e-11	22.0631	0.523867	0.963051	0.439184	6	26016674	F	II		IGR	shelf	IGR-shelf	chr6:26020671-26021125	NA	NA
885	cg08508763	0.409474	0.584249	14.615	5.02259e-14	2.17794e-11	22.0522	0.326432	0.735906	0.409474	3	42201380	R	II	TRAK1	TSS1500	opensea	TSS1500-opensea		TRUE	TRUE
886	cg07589381	0.282343	0.628773	14.6136	5.03442e-14	2.18061e-11	22.0498	0.451002	0.733345	0.282343	1	10764512	F	II	CASZ1	5'UTR	island	5'UTR-island	chr1:10764449-10764925	NA	TRUE		rs61776335
887	cg20585676	0.246019	0.741766	14.6094	5.06816e-14	2.19276e-11	22.0431	0.586865	0.832884	0.246019	2	63275039	R	II	LOC100132215	TSS200	island	TSS200-island	chr2:63274475-63279430	NA	NA
888	cg07594674	0.551637	0.531285	14.6043	5.10865e-14	2.20757e-11	22.035	0.183958	0.735596	0.551637	2	47499812	F	II		IGR	island	IGR-island	chr2:47499464-47499813	NA	NA
889	cg00922841	0.221062	0.859183	14.6037	5.11388e-14	2.20757e-11	22.034	0.719996	0.941058	0.221062	1	152955080	R	II	SPRR1A	TSS1500	opensea	TSS1500-opensea		NA	NA
890	cg10422709	0.17637	0.910319	14.602	5.1278e-14	2.2111e-11	22.0312	0.799272	0.975641	0.17637	15	53083978	R	II		IGR	shore	IGR-shore	chr15:53080458-53083699	NA	TRUE
891	cg06681434	0.407574	0.744152	14.5988	5.15404e-14	2.21992e-11	22.0261	0.487532	0.895106	0.407574	12	108617683	F	II	WSCD2	Body	opensea	Body-opensea		NA	NA
892	cg10082841	0.321676	0.626452	14.5968	5.17045e-14	2.2245e-11	22.0229	0.423915	0.745591	0.321676	9	130689321	R	II	PIP5KL1	Body	shore	Body-shore	chr9:130689378-130690215	NA	NA
893	cg16172549	-0.402872	0.314596	-14.5852	5.26649e-14	2.26329e-11	22.0042	0.568256	0.165384	-0.402872	1	161229214	F	II	PCP4L1	Body	shore	Body-shore	chr1:161228477-161229028	NA	TRUE		rs4430352
894	cg03710889	0.384056	0.746871	14.5804	5.30708e-14	2.27704e-11	21.9965	0.505058	0.889114	0.384056	2	219252818	R	II	SLC11A1	Body	shore	Body-shore	chr2:219252421-219252631	TRUE	NA
895	cg20558112	-0.342432	0.469142	-14.58	5.31033e-14	2.27704e-11	21.9959	0.684748	0.342316	-0.342432	13	45968589	R	II	SLC25A30	3'UTR	shelf	3'UTR-shelf	chr13:45965248-45965559	NA	NA
896	cg19963589	0.309408	0.779491	14.5789	5.3194e-14	2.27714e-11	21.9941	0.584679	0.894086	0.309408	1	54822103	F	II	SSBP3	Body	island	Body-island	chr1:54821990-54822333	NA	NA		rs72912140
897	cg02032558	0.398827	0.78038	14.5786	5.32239e-14	2.27714e-11	21.9936	0.529267	0.928094	0.398827	4	155662438	R	II		IGR	shore	IGR-shore	chr4:155663809-155664315	NA	NA
898	cg08274637	0.417611	0.74959	14.5778	5.32863e-14	2.27727e-11	21.9924	0.48665	0.904261	0.417611	13	51417923	F	I	DLEU7	TSS200	island	TSS200-island	chr13:51417371-51418149	NA	NA
899	cg06138239	-0.228286	0.248126	-14.5766	5.3393e-14	2.2793e-11	21.9904	0.391861	0.163575	-0.228286	16	19567590	F	II	C16orf62	Body	shore	Body-shore	chr16:19566486-19567388	NA	NA
900	cg00599124	0.314473	0.708465	14.5712	5.38488e-14	2.2957e-11	21.9818	0.510464	0.824937	0.314473	16	87378824	F	II	FBXO31	Body	opensea	Body-opensea		NA	TRUE			rs62053082
901	cg24678438	-0.277577	0.316817	-14.5707	5.38966e-14	2.2957e-11	21.9809	0.491587	0.21401	-0.277577	17	79484403	F	II		IGR	shore	IGR-shore	chr17:79485599-79486913	NA	TRUE		rs35752975
902	cg24787755	0.33649	0.795109	14.5677	5.415e-14	2.30394e-11	21.9761	0.583244	0.919735	0.33649	10	94451016	R	II	HHEX	Body	shore	Body-shore	chr10:94451329-94451737	NA	NA
903	cg07949863	-0.416555	0.414369	-14.5623	5.46221e-14	2.32146e-11	21.9673	0.676644	0.260089	-0.416555	20	17715916	F	II	BANF2	Body	opensea	Body-opensea		NA	TRUE		rs6044983
904	cg21774964	-0.507179	0.380901	-14.5604	5.47892e-14	2.32599e-11	21.9642	0.700236	0.193056	-0.507179	6	127687368	F	II		IGR	opensea	IGR-opensea		TRUE	TRUE		rs9491750
905	cg18729298	-0.30735	0.268647	-14.5586	5.49393e-14	2.32979e-11	21.9615	0.462164	0.154814	-0.30735	11	2555203	R	I	KCNQ1	Body	shore	Body-shore	chr11:2555405-2555618	NA	TRUE
906	cg02613510	0.434485	0.62163	14.556	5.51695e-14	2.33698e-11	21.9572	0.348065	0.78255	0.434485	11	27723789	R	II	BDNF	Body	shore	Body-shore	chr11:27721661-27722639	NA	NA
907	cg20891481	0.541895	0.624131	14.5426	5.63601e-14	2.38479e-11	21.9356	0.282938	0.824833	0.541895	3	71115714	F	I	FOXP1	Body	shore	Body-shore	chr3:71113896-71114102	NA	NA		rs7616330
908	cg10298187	0.357172	0.793894	14.5325	5.72751e-14	2.42084e-11	21.9194	0.569008	0.92618	0.357172	16	67428315	R	II	TPPP3	TSS1500	island	TSS1500-island	chr16:67427284-67428950	NA	NA
909	cg13713830	0.66647	0.534568	14.5313	5.73865e-14	2.42289e-11	21.9174	0.114939	0.781409	0.66647	9	79631737	R	I		IGR	island	IGR-island	chr9:79630968-79631749	NA	NA
910	cg07684019	0.111951	0.926115	14.5242	5.804e-14	2.44779e-11	21.9059	0.855628	0.967579	0.111951	5	139174529	R	II	PSD2	TSS1500	shore	TSS1500-shore	chr5:139174904-139176172	TRUE	NA
911	cg10806009	0.387005	0.650278	14.5231	5.81466e-14	2.44867e-11	21.9041	0.406608	0.793613	0.387005	2	66654057	F	II		IGR	island	IGR-island	chr2:66652691-66654218	NA	NA		rs12621789
912	cg16139912	0.450364	0.593853	14.5226	5.8188e-14	2.44867e-11	21.9034	0.310291	0.760655	0.450364	3	30812040	R	II	GADL1	Body	opensea	Body-opensea		TRUE	TRUE
913	cg11845417	0.412801	0.645218	14.5204	5.83977e-14	2.4548e-11	21.8997	0.385306	0.798108	0.412801	11	111789613	R	II	C11orf52	1stExon	opensea	1stExon-opensea		NA	NA
914	cg11684302	0.183161	0.870352	14.5183	5.85913e-14	2.46025e-11	21.8964	0.755028	0.938189	0.183161	12	4489155	R	II	FGF23	TSS1500	opensea	TSS1500-opensea		NA	NA
915	cg15422382	-0.322684	0.381976	-14.5117	5.92081e-14	2.48344e-11	21.8858	0.585147	0.262463	-0.322684	10	81141532	R	II		IGR	opensea	IGR-opensea		TRUE	TRUE			rs71482726
916	cg13585586	0.32685	0.596691	14.5109	5.92816e-14	2.48381e-11	21.8845	0.390897	0.717747	0.32685	9	104199266	F	II	ALDOB	TSS1500	opensea	TSS1500-opensea		NA	NA
917	cg12324970	0.379997	0.821571	14.5031	6.00265e-14	2.51229e-11	21.8719	0.582314	0.962311	0.379997	10	104000446	F	II	PITX3	5'UTR	island	5'UTR-island	chr10:104000254-104001741	NA	NA
918	cg05474265	0.453619	0.798285	14.5016	6.01689e-14	2.51551e-11	21.8695	0.512673	0.966292	0.453619	4	81128398	F	II		IGR	island	IGR-island	chr4:81128229-81128691	NA	NA
919	cg25266621	-0.519567	0.484213	-14.4898	6.13165e-14	2.5607e-11	21.8504	0.811348	0.29178	-0.519567	15	86284469	R	I	AKAP13	Body	island	Body-island	chr15:86284329-86284535	NA	TRUE
920	cg06959251	0.229969	0.867409	14.4828	6.20045e-14	2.58663e-11	21.8391	0.722614	0.952583	0.229969	13	51837066	F	II	FAM124A	Body	opensea	Body-opensea		NA	TRUE
921	cg15261861	0.446454	0.695473	14.4812	6.21696e-14	2.58931e-11	21.8364	0.414372	0.860826	0.446454	12	54132255	R	I		IGR	island	IGR-island	chr12:54132148-54132353	TRUE	NA
922	cg03483626	0.527536	0.65903	14.4806	6.22315e-14	2.58931e-11	21.8354	0.326877	0.854413	0.527536	1	111218276	R	II	KCNA3	TSS1500	shore	TSS1500-shore	chr1:111216244-111217937	NA	NA
923	cg12912245	0.212916	0.873065	14.4802	6.22707e-14	2.58931e-11	21.8348	0.739007	0.951923	0.212916	7	128355632	R	II	FAM71F1	1stExon	opensea	1stExon-opensea		NA	NA
924	cg19297095	-0.24258	0.233423	-14.4785	6.24405e-14	2.59357e-11	21.832	0.386158	0.143578	-0.24258	11	74442873	F	II	CHRDL2	TSS1500	island	TSS1500-island	chr11:74442260-74442874	TRUE	NA
925	cg16410524	0.430891	0.728276	14.475	6.27883e-14	2.60264e-11	21.8264	0.456974	0.887866	0.430891	1	167604788	F	I	RCSD1	Body	opensea	Body-opensea		NA	TRUE
926	cg08724254	0.221892	0.747373	14.4749	6.27943e-14	2.60264e-11	21.8263	0.607664	0.829555	0.221892	10	72201741	R	II	NODAL	TSS1500	shore	TSS1500-shore	chr10:72200065-72201368	TRUE	TRUE
927	cg17966560	0.353337	0.795346	14.4707	6.32208e-14	2.6175e-11	21.8194	0.572875	0.926212	0.353337	1	156357871	R	I		IGR	shore	IGR-shore	chr1:156358050-156358252	TRUE	NA
928	cg21570209	0.49974	0.564313	14.4627	6.4036e-14	2.6484e-11	21.8065	0.249661	0.749402	0.49974	19	46367987	R	I	FOXA3	Body	shore	Body-shore	chr19:46366202-46366605	TRUE	NA			rs10417903
929	cg08573315	0.295167	0.709071	14.4495	6.54007e-14	2.70193e-11	21.7851	0.523225	0.818392	0.295167	2	62797901	F	I		IGR	opensea	IGR-opensea		NA	TRUE
930	cg24384816	0.190988	0.534328	14.4488	6.54817e-14	2.70238e-11	21.7839	0.414076	0.605064	0.190988	20	35972312	F	II	SRC	TSS1500	shore	TSS1500-shore	chr20:35974177-35974913	NA	NA
931	cg05804504	0.136446	0.911677	14.4417	6.62318e-14	2.73041e-11	21.7724	0.825767	0.962213	0.136446	15	68123487	F	II	LBXCOR1	Body	shore	Body-shore	chr15:68115485-68122575	NA	NA		rs4776986
932	cg09935994	0.190937	0.881744	14.4409	6.63168e-14	2.73098e-11	21.7711	0.761524	0.952462	0.190937	2	235406540	F	II	ARL4C	TSS1500	island	TSS1500-island	chr2:235404502-235406541	NA	NA
933	cg18990042	0.314954	0.80664	14.437	6.67248e-14	2.74484e-11	21.7649	0.608335	0.92329	0.314954	12	48399169	R	II	COL2A1	TSS1500	island	TSS1500-island	chr12:48399168-48399372	NA	NA
934	cg00458878	0.355292	0.657164	14.4319	6.72776e-14	2.76173e-11	21.7565	0.433462	0.788754	0.355292	7	27260285	F	I		IGR	island	IGR-island	chr7:27260101-27260467	NA	TRUE		rs77233507
935	cg20825416	-0.432303	0.546317	-14.4319	6.72788e-14	2.76173e-11	21.7565	0.818507	0.386205	-0.432303	1	164547119	F	II	PBX1	Body	shore	Body-shore	chr1:164545540-164545917	NA	TRUE
936	cg12162138	0.70831	0.61228	14.4305	6.74245e-14	2.76476e-11	21.7543	0.166307	0.874617	0.70831	11	78673073	F	I	ODZ4	Body	island	Body-island	chr11:78673007-78673213	NA	TRUE			rs2082808
937	cg10640333	0.26345	0.859696	14.4286	6.76353e-14	2.77045e-11	21.7512	0.69382	0.95727	0.26345	2	63280625	R	I	OTX1	Body	shore	Body-shore	chr2:63281034-63281347	NA	NA
938	cg09823543	-0.22203	0.358654	-14.4179	6.87988e-14	2.81511e-11	21.7339	0.498451	0.276421	-0.22203	6	43146056	F	II	SRF	Body	shelf	Body-shelf	chr6:43149736-43150009	NA	NA
939	cg23435915	0.390218	0.741188	14.4166	6.89494e-14	2.81827e-11	21.7317	0.495495	0.885713	0.390218	5	43044640	R	II	LOC153684	Body	shore	Body-shore	chr5:43042107-43043477	NA	NA
940	cg21581096	-0.246439	0.568228	-14.4143	6.9199e-14	2.82547e-11	21.728	0.723393	0.476954	-0.246439	20	60882772	F	II	ADRM1	Body	island	Body-island	chr20:60882593-60882900	TRUE	NA		rs1051852
941	cg15757793	0.463112	0.673099	14.4049	7.02576e-14	2.86565e-11	21.7127	0.38151	0.844622	0.463112	17	77217025	F	II	HRNBP3	5'UTR	opensea	5'UTR-opensea		TRUE	TRUE
942	cg01453052	-0.163936	0.12485	-14.4024	7.05423e-14	2.87275e-11	21.7086	0.228068	0.0641327	-0.163936	17	73892097	F	II	TRIM65	Body	shore	Body-shore	chr17:73892496-73893448	TRUE	NA
943	cg26097573	0.505289	0.65545	14.402	7.05809e-14	2.87275e-11	21.708	0.337305	0.842595	0.505289	20	4721490	F	II	PRNT	TSS200	opensea	TSS200-opensea		NA	NA		rs79752632
944	cg03601797	0.264565	0.846926	14.401	7.06932e-14	2.87428e-11	21.7064	0.680347	0.944913	0.264565	2	155556321	R	II	KCNJ3	Body	shore	Body-shore	chr2:155554005-155556069	NA	NA
945	cg12968224	0.272686	0.838144	14.3915	7.17812e-14	2.91465e-11	21.691	0.666453	0.939139	0.272686	3	127899140	R	II	EEFSEC	Body	opensea	Body-opensea		NA	TRUE
946	cg12305431	0.32205	0.794954	14.391	7.18378e-14	2.91465e-11	21.6902	0.592182	0.914232	0.32205	7	27157855	R	I	HOXA3	5'UTR	shelf	5'UTR-shelf	chr7:27154999-27155426	NA	NA
947	cg14665192	0.291787	0.455753	14.3884	7.21403e-14	2.921e-11	21.6859	0.272036	0.563822	0.291787	12	6898711	R	II	CD4	5'UTR	opensea	5'UTR-opensea		NA	NA	low-CpG:6768866-6769051
948	cg00169122	-0.320001	0.201226	-14.3884	7.21462e-14	2.921e-11	21.6858	0.402709	0.0827075	-0.320001	16	89488963	R	II	ANKRD11	5'UTR	shore	5'UTR-shore	chr16:89487760-89488158	NA	TRUE
949	cg14223654	0.211747	0.809696	14.381	7.30058e-14	2.9527e-11	21.6738	0.676373	0.888121	0.211747	2	45397802	F	II		IGR	island	IGR-island	chr2:45395869-45398186	NA	NA		rs4953199
950	cg16536964	-0.567198	0.387698	-14.3778	7.33824e-14	2.96385e-11	21.6686	0.744823	0.177624	-0.567198	8	16051412	R	II	MSR1	TSS1500	opensea	TSS1500-opensea		NA	NA
951	cg26600753	0.152279	0.924576	14.3768	7.34955e-14	2.96385e-11	21.6671	0.828696	0.980975	0.152279	5	180622446	F	I	TRIM7	Body	island	Body-island	chr5:180622178-180622658	NA	NA
952	cg02869459	0.4179	0.625545	14.3764	7.35504e-14	2.96385e-11	21.6663	0.362422	0.780322	0.4179	2	220349208	R	I	SPEG	Body	island	Body-island	chr2:220348955-220349784	NA	NA
953	cg05860566	0.21266	0.737978	14.3761	7.35898e-14	2.96385e-11	21.6658	0.604081	0.816741	0.21266	16	19017211	F	II	TMC7	5'UTR	opensea	5'UTR-opensea		TRUE	TRUE
954	cg26627956	0.130217	0.913203	14.3751	7.37046e-14	2.96537e-11	21.6642	0.831214	0.961431	0.130217	2	202004766	R	I	CFLAR	Body	opensea	Body-opensea		NA	NA
955	cg26695123	0.392009	0.782517	14.3744	7.37818e-14	2.96537e-11	21.6631	0.535697	0.927706	0.392009	12	54132220	F	I		IGR	island	IGR-island	chr12:54132148-54132353	TRUE	NA
956	cg20256260	0.398334	0.555669	14.3652	7.48891e-14	3.00674e-11	21.6481	0.304866	0.7032	0.398334	20	43936981	R	II	MATN4	TSS200	shore	TSS200-shore	chr20:43935199-43935633	NA	TRUE
957	cg07248242	0.167159	0.855063	14.3635	7.50922e-14	3.01175e-11	21.6453	0.749815	0.916974	0.167159	12	3281520	F	II	TSPAN9	5'UTR	opensea	5'UTR-opensea		NA	NA
958	cg03593578	0.598619	0.631067	14.3603	7.54765e-14	3.02401e-11	21.6402	0.254159	0.852778	0.598619	2	45028225	F	I		IGR	shore	IGR-shore	chr2:45028955-45029318	NA	NA
959	cg16880946	0.492191	0.526756	14.351	7.66133e-14	3.06636e-11	21.625	0.216858	0.709049	0.492191	7	27188465	R	II	HOXA6	TSS1500	shore	TSS1500-shore	chr7:27190274-27191115	TRUE	NA
960	cg04575202	0.367295	0.619721	14.3446	7.74123e-14	3.09511e-11	21.6145	0.388461	0.755756	0.367295	2	9235972	R	I		IGR	opensea	IGR-opensea		TRUE	TRUE
961	cg26834043	0.32851	0.785602	14.3434	7.75594e-14	3.09778e-11	21.6126	0.578762	0.907272	0.32851	5	107874409	F	II		IGR	opensea	IGR-opensea		NA	TRUE
962	cg22856324	0.327901	0.835039	14.3236	8.00819e-14	3.19521e-11	21.5802	0.628583	0.956484	0.327901	2	72371255	F	I	CYP26B1	Body	island	Body-island	chr2:72371121-72375004	NA	NA	high-CpG:72224710-72224795
963	cg09885664	-0.409258	0.397263	-14.3192	8.06451e-14	3.21102e-11	21.5731	0.654944	0.245686	-0.409258	4	95380105	F	II	PDLIM5	Body	opensea	Body-opensea		NA	TRUE		rs11935084
964	cg16276348	0.243208	0.676859	14.3147	8.12379e-14	3.23128e-11	21.5657	0.523728	0.766936	0.243208	13	30510494	F	II		IGR	opensea	IGR-opensea		NA	TRUE		rs78461537
965	cg09701682	0.377675	0.754313	14.3127	8.14967e-14	3.23822e-11	21.5625	0.516518	0.894192	0.377675	12	114849055	F	II		IGR	shore	IGR-shore	chr12:114845861-114847650	NA	TRUE
966	cg26989646	-0.323698	0.4532	-14.3102	8.18279e-14	3.24803e-11	21.5584	0.657009	0.333312	-0.323698	2	28630576	R	II	FOSL2	Body	opensea	Body-opensea		NA	TRUE
967	cg23398047	-0.379415	0.425369	-14.3082	8.20961e-14	3.25531e-11	21.5551	0.66426	0.284845	-0.379415	8	49783505	F	II		IGR	shore	IGR-shore	chr8:49782687-49783270	TRUE	NA
968	cg25374359	0.27872	0.826339	14.3068	8.22841e-14	3.25941e-11	21.5528	0.650849	0.929569	0.27872	8	101661533	F	II	SNX31	Body	shore	Body-shore	chr8:101661671-101662022	TRUE	TRUE
969	cg11895615	-0.217292	0.82629	-14.3036	8.27111e-14	3.27118e-11	21.5475	0.963104	0.745812	-0.217292	12	2224518	F	I	CACNA1C	Body	island	Body-island	chr12:2224409-2224645	NA	NA
970	cg23974819	0.237154	0.427952	14.3033	8.27515e-14	3.27118e-11	21.547	0.278633	0.515787	0.237154	12	7055829	R	II	PTPN6	1stExon	shore	1stExon-shore	chr12:7053149-7053927	TRUE	NA
971	cg04036593	0.223163	0.889874	14.2979	8.34681e-14	3.29223e-11	21.5383	0.749364	0.972527	0.223163	2	62797926	F	II		IGR	opensea	IGR-opensea		NA	TRUE
972	cg00933696	0.219741	0.770575	14.2979	8.34763e-14	3.29223e-11	21.5382	0.632219	0.85196	0.219741	16	11327141	R	I		IGR	island	IGR-island	chr16:11327008-11327234	NA	NA
973	cg08865099	0.30205	0.845602	14.2974	8.35408e-14	3.29223e-11	21.5374	0.655422	0.957472	0.30205	7	27281581	F	II	EVX1	TSS1500	shore	TSS1500-shore	chr7:27282086-27283136	NA	NA
974	cg09805403	-0.584223	0.379697	-14.2962	8.37057e-14	3.29536e-11	21.5354	0.747541	0.163318	-0.584223	16	12010698	F	II	GSPT1	TSS1500	shore	TSS1500-shore	chr16:12008880-12010114	NA	NA
975	cg18382353	0.453072	0.653906	14.2946	8.39135e-14	3.30016e-11	21.5329	0.368638	0.82171	0.453072	10	45495981	R	II	C10orf25	1stExon	shore	1stExon-shore	chr10:45496275-45496550	NA	NA
976	cg19831197	0.304143	0.660642	14.2857	8.51353e-14	3.34479e-11	21.5183	0.469144	0.773287	0.304143	15	75639278	R	II	NEIL1	TSS200	shore	TSS200-shore	chr15:75639595-75640743	TRUE	NA
977	cg00692279	0.178698	0.78519	14.2831	8.54853e-14	3.35511e-11	21.5141	0.672677	0.851375	0.178698	22	50448934	F	II	IL17REL	5'UTR	island	5'UTR-island	chr22:50448567-50449521	NA	NA
978	cg07792978	0.171729	0.867537	14.2805	8.58456e-14	3.36402e-11	21.5099	0.759412	0.931141	0.171729	16	56626178	F	II		IGR	shelf	IGR-shelf	chr16:56623068-56623914	NA	NA
979	cg08800893	-0.336537	0.253101	-14.2802	8.58872e-14	3.36402e-11	21.5094	0.464995	0.128458	-0.336537	22	36727569	F	II	MYH9	Body	opensea	Body-opensea		TRUE	NA
980	cg06080729	0.347592	0.740606	14.2791	8.60525e-14	3.36701e-11	21.5075	0.521752	0.869344	0.347592	16	3067626	R	II	CLDN6	5'UTR	island	5'UTR-island	chr16:3067521-3068358	NA	NA
981	cg25471715	-0.300271	0.217409	-14.2784	8.61385e-14	3.36701e-11	21.5064	0.406468	0.106197	-0.300271	8	144129543	R	I	C8orf31	Body	opensea	Body-opensea		NA	TRUE
982	cg03642463	0.439325	0.663713	14.2767	8.63794e-14	3.373e-11	21.5036	0.387101	0.826426	0.439325	17	77178665	F	I	HRNBP3	5'UTR	shore	5'UTR-shore	chr17:77178828-77180229	NA	NA
983	cg01770019	0.30971	0.614667	14.2749	8.6634e-14	3.37951e-11	21.5006	0.419664	0.729374	0.30971	1	11042161	R	II	C1orf127	TSS200	opensea	TSS200-opensea		NA	NA
984	cg16331632	0.304069	0.762195	14.2734	8.68401e-14	3.38412e-11	21.4982	0.570744	0.874813	0.304069	14	60783238	R	II		IGR	opensea	IGR-opensea		NA	TRUE
985	cg12075247	0.366294	0.833426	14.2719	8.70598e-14	3.38925e-11	21.4957	0.602797	0.969091	0.366294	12	47226029	F	II		IGR	shore	IGR-shore	chr12:47224912-47225664	NA	NA		rs12318756
986	cg26927807	-0.455937	0.411128	-14.2704	8.727e-14	3.39399e-11	21.4932	0.6982	0.242262	-0.455937	19	2016532	F	II	BTBD2	TSS1500	opensea	TSS1500-opensea		NA	NA
987	cg19403029	0.387664	0.799849	14.2679	8.76212e-14	3.40421e-11	21.4892	0.555764	0.943428	0.387664	8	10587055	F	II	SOX7	Body	shore	Body-shore	chr8:10587304-10591109	NA	NA
988	cg02852327	0.438859	0.669448	14.2611	8.85871e-14	3.43584e-11	21.4781	0.39313	0.831989	0.438859	7	121950975	F	II		IGR	shore	IGR-shore	chr7:121950249-121950927	NA	NA
989	cg04373106	-0.179459	0.175781	-14.2607	8.86486e-14	3.43584e-11	21.4774	0.288773	0.109315	-0.179459	17	72932992	R	II	OTOP3	Body	shore	Body-shore	chr17:72931729-72932601	NA	TRUE
990	cg18190798	0.323739	0.662747	14.2591	8.88791e-14	3.43918e-11	21.4747	0.458912	0.782651	0.323739	3	47029335	F	I	NBEAL2	Body	opensea	Body-opensea		TRUE	TRUE
991	cg15571405	0.461074	0.694111	14.2577	8.90771e-14	3.44338e-11	21.4725	0.403805	0.86488	0.461074	7	130796167	R	II	MKLN1	5'UTR	shore	5'UTR-shore	chr7:130794689-130795032	NA	TRUE
992	cg24155427	0.337304	0.634574	14.2519	8.992e-14	3.47247e-11	21.463	0.422197	0.759501	0.337304	1	31242051	F	II		IGR	shelf	IGR-shelf	chr1:31246010-31246280	NA	NA
993	cg02606423	0.250776	0.717101	14.2508	9.00755e-14	3.47499e-11	21.4612	0.559205	0.80998	0.250776	2	63280376	R	II	OTX1	Body	shore	Body-shore	chr2:63281034-63281347	NA	NA
994	cg08195983	0.312474	0.750688	14.2476	9.05503e-14	3.48672e-11	21.4559	0.553945	0.866419	0.312474	3	61235829	R	I	FHIT	5'UTR	shore	5'UTR-shore	chr3:61236606-61237227	TRUE	NA
995	cg00300879	0.195836	0.890674	14.2475	9.05607e-14	3.48672e-11	21.4558	0.76737	0.963206	0.195836	1	26503847	R	I	CNKSR1	TSS200	opensea	TSS200-opensea		TRUE	TRUE
996	cg00537673	-0.27618	0.269198	-14.2436	9.11414e-14	3.50282e-11	21.4493	0.44309	0.166909	-0.27618	6	43141823	R	II	SRF	Body	shore	Body-shore	chr6:43142013-43142217	NA	NA
997	cg10959408	0.158636	0.868554	14.2429	9.12368e-14	3.50282e-11	21.4482	0.768672	0.927308	0.158636	1	54017944	R	II	GLIS1	Body	opensea	Body-opensea		NA	TRUE
998	cg01007305	0.333134	0.787594	14.2428	9.12524e-14	3.50282e-11	21.4481	0.577843	0.910977	0.333134	10	88123687	F	II	GRID1	Body	island	Body-island	chr10:88122924-88127364	NA	NA
999	cg27344587	0.34097	0.719375	14.2373	9.20713e-14	3.53074e-11	21.439	0.50469	0.84566	0.34097	2	63275602	F	I	LOC100132215	TSS1500	island	TSS1500-island	chr2:63274475-63279430	NA	NA		rs72890535
1000	cg22849665	0.39664	0.761959	14.2333	9.26661e-14	3.55001e-11	21.4325	0.512223	0.908863	0.39664	6	32118375	R	I	PRRT1	Body	island	Body-island	chr6:32118101-32118544	NA	NA
1001	cg03502215	-0.306236	0.633157	-14.2251	9.39068e-14	3.59396e-11	21.4191	0.825972	0.519736	-0.306236	3	9436950	F	II	LOC440944	Body	shore	Body-shore	chr3:9437945-9439760	NA	NA		rs4541392
1002	cg22912834	0.271636	0.832809	14.2222	9.43576e-14	3.60762e-11	21.4142	0.661778	0.933415	0.271636	2	45227645	R	II		IGR	island	IGR-island	chr2:45227644-45228783	NA	NA
1003	cg16584406	0.24587	0.869976	14.2215	9.44608e-14	3.60798e-11	21.4131	0.71517	0.961039	0.24587	6	137811110	R	II		IGR	shore	IGR-shore	chr6:137809342-137810204	NA	NA
1004	cg20972917	0.31884	0.66374	14.2181	9.49853e-14	3.62441e-11	21.4075	0.462989	0.781829	0.31884	7	151330066	R	II	PRKAG2	Body	opensea	Body-opensea		NA	NA
1005	cg03517284	0.402325	0.646319	14.2133	9.57252e-14	3.64903e-11	21.3996	0.393003	0.795328	0.402325	6	25882590	R	I		IGR	shore	IGR-shore	chr6:25882327-25882560	NA	NA
1006	cg16299636	-0.271629	0.226181	-14.2065	9.67926e-14	3.68606e-11	21.3884	0.397207	0.125578	-0.271629	5	82369689	R	II	TMEM167A	Body	shelf	Body-shelf	chr5:82373102-82373347	NA	NA
1007	cg06219624	-0.358359	0.355788	-14.2008	9.76884e-14	3.7165e-11	21.3791	0.581421	0.223062	-0.358359	5	111496180	R	II	SNORA13	TSS1500	shore	TSS1500-shore	chr5:111496407-111497040	NA	NA
1008	cg22758471	-0.526834	0.50277	-14.1997	9.78616e-14	3.71941e-11	21.3773	0.834481	0.307647	-0.526834	6	90639197	F	II	BACH2	3'UTR	opensea	3'UTR-opensea		NA	TRUE
1009	cg11104474	0.399611	0.473514	14.1984	9.80687e-14	3.7236e-11	21.3752	0.221907	0.621518	0.399611	2	220362074	F	II		IGR	island	IGR-island	chr2:220361462-220363254	NA	TRUE
1010	cg05143735	0.478213	0.642156	14.1956	9.85174e-14	3.73695e-11	21.3705	0.341058	0.819272	0.478213	2	127978490	F	II		IGR	shore	IGR-shore	chr2:127976389-127977667	NA	NA		rs10186860
1011	cg10386298	0.441703	0.780638	14.1944	9.87072e-14	3.74017e-11	21.3686	0.502529	0.944232	0.441703	1	221050491	R	I		IGR	island	IGR-island	chr1:221050448-221050864	NA	TRUE
1012	cg19335130	0.321718	0.812355	14.1939	9.87969e-14	3.74017e-11	21.3677	0.609792	0.931509	0.321718	5	146256776	F	II	PPP2R2B	Body	shore	Body-shore	chr5:146257346-146258575	NA	NA		rs79343193
1013	cg24940576	0.484069	0.717337	14.193	9.89419e-14	3.74198e-11	21.3662	0.412553	0.896622	0.484069	11	125904314	F	II	CDON	5'UTR	opensea	5'UTR-opensea		NA	TRUE
1014	cg02626307	-0.442466	0.46003	-14.1901	9.94088e-14	3.75594e-11	21.3614	0.73862	0.296153	-0.442466	1	156305725	R	II	CCT3	Body	shelf	Body-shelf	chr1:156308173-156308442	NA	NA
1015	cg14976660	0.498828	0.409092	14.1849	1.00247e-13	3.78047e-11	21.3529	0.0950149	0.593843	0.498828	14	105445065	F	I	AHNAK2	TSS1500	island	TSS1500-island	chr14:105444319-105445225	TRUE	NA
1016	cg18564686	0.290526	0.669157	14.1849	1.00255e-13	3.78047e-11	21.3528	0.486233	0.77676	0.290526	2	10169675	R	II		IGR	opensea	IGR-opensea		NA	TRUE
1017	cg09469667	0.72102	0.515704	14.1827	1.00603e-13	3.78989e-11	21.3493	0.0617288	0.782748	0.72102	3	9904687	F	I		IGR	island	IGR-island	chr3:9904331-9904811	TRUE	TRUE		rs434440
1018	cg00841988	-0.12392	0.0854205	-14.182	1.00722e-13	3.79066e-11	21.3481	0.163444	0.0395244	-0.12392	14	100204153	R	I		IGR	island	IGR-island	chr14:100204040-100204262	TRUE	TRUE
1019	cg07416664	0.426906	0.703564	14.1746	1.01937e-13	3.83265e-11	21.336	0.434772	0.861677	0.426906	22	38221485	F	I	GALR3	3'UTR	island	3'UTR-island	chr22:38220589-38221619	TRUE	NA			rs8137984
1020	cg16311536	0.478861	0.544676	14.1735	1.02124e-13	3.83594e-11	21.3341	0.243171	0.722032	0.478861	10	105344174	R	II	NEURL	Body	island	Body-island	chr10:105344173-105345039	TRUE	NA
1021	cg02229135	0.218842	0.854103	14.164	1.03721e-13	3.89213e-11	21.3184	0.716314	0.935156	0.218842	13	36053118	F	II	MIR548F5	Body	island	Body-island	chr13:36052553-36053119	NA	NA
1022	cg04914996	0.21332	0.686107	14.1596	1.04466e-13	3.91449e-11	21.3112	0.551795	0.765114	0.21332	3	186915259	R	II	RTP1	TSS200	shelf	TSS200-shelf	chr3:186917411-186917756	NA	NA
1023	cg13638849	0.393596	0.370882	14.1592	1.04521e-13	3.91449e-11	21.3107	0.123062	0.516658	0.393596	17	77216389	F	II	HRNBP3	5'UTR	opensea	5'UTR-opensea		TRUE	TRUE
1024	cg01828111	-0.491571	0.573057	-14.1561	1.05063e-13	3.93095e-11	21.3054	0.882564	0.390993	-0.491571	16	15802082	F	II	MYH11	Body	opensea	Body-opensea		NA	TRUE
1025	cg08145373	-0.376453	0.470873	-14.1554	1.05176e-13	3.93135e-11	21.3043	0.707899	0.331445	-0.376453	11	2407008	R	II	CD81	Body	shore	Body-shore	chr11:2406711-2406927	NA	NA
1026	cg17480077	0.437092	0.785932	14.1515	1.05846e-13	3.94884e-11	21.2979	0.510726	0.947818	0.437092	1	10895517	F	I		IGR	shore	IGR-shore	chr1:10895895-10896117	TRUE	NA		rs60650759
1027	cg24998096	0.555747	0.639977	14.1515	1.05849e-13	3.94884e-11	21.2979	0.290063	0.84581	0.555747	5	115912261	R	II		IGR	island	IGR-island	chr5:115912001-115912384	TRUE	NA
1028	cg09663111	0.262891	0.791865	14.1488	1.06307e-13	3.96207e-11	21.2935	0.626341	0.889232	0.262891	20	56725876	F	II	C20orf85	TSS200	island	TSS200-island	chr20:56725857-56726113	NA	NA
1029	cg08886711	0.345094	0.773615	14.1437	1.07195e-13	3.99081e-11	21.2851	0.556334	0.901428	0.345094	12	48399180	R	I	COL2A1	TSS1500	island	TSS1500-island	chr12:48399168-48399372	NA	NA
1030	cg22958047	0.177869	0.766097	14.1432	1.07285e-13	3.99081e-11	21.2842	0.654105	0.831974	0.177869	15	96909322	F	II		IGR	shore	IGR-shore	chr15:96909815-96910030	NA	NA
1031	cg23460430	0.164348	0.85659	14.1343	1.08859e-13	4.04215e-11	21.2695	0.753111	0.917459	0.164348	6	144329887	R	II	PLAGL1	TSS1500	shore	TSS1500-shore	chr6:144328916-144329847	NA	NA
1032	cg20236513	0.457658	0.430477	14.1336	1.0898e-13	4.04215e-11	21.2684	0.142322	0.59998	0.457658	12	109162748	F	I		IGR	shore	IGR-shore	chr12:109162408-109162722	TRUE	NA
1033	cg25906442	0.37775	0.629781	14.1336	1.08981e-13	4.04215e-11	21.2684	0.391938	0.769688	0.37775	20	56725887	F	I	C20orf85	TSS200	island	TSS200-island	chr20:56725857-56726113	NA	NA
1034	cg26277657	-0.43691	0.539838	-14.1294	1.09732e-13	4.0661e-11	21.2614	0.81493	0.37802	-0.43691	12	110430371	F	II	GIT2	Body	shelf	Body-shelf	chr12:110433797-110434205	NA	NA
1035	cg07303450	0.427685	0.719512	14.1212	1.11207e-13	4.1168e-11	21.2479	0.450229	0.877914	0.427685	16	30023400	F	II	DOC2A	TSS1500	shore	TSS1500-shore	chr16:30022651-30023007	NA	NA			rs36066097
1036	cg11075561	0.202928	0.861589	14.1181	1.1176e-13	4.13327e-11	21.2429	0.73382	0.936747	0.202928	6	36088380	F	II		IGR	opensea	IGR-opensea		NA	TRUE
1037	cg25451958	0.617162	0.724291	14.1147	1.12394e-13	4.15274e-11	21.2371	0.335708	0.95287	0.617162	8	24859074	R	II		IGR	shore	IGR-shore	chr8:24857509-24858427	NA	TRUE
1038	cg22945457	-0.462468	0.618546	-14.111	1.13073e-13	4.17383e-11	21.231	0.909729	0.447262	-0.462468	1	225612608	R	II	LBR	5'UTR	shelf	5'UTR-shelf	chr1:225614721-225616512	NA	TRUE
1039	cg11236841	0.282145	0.830124	14.1103	1.13194e-13	4.17429e-11	21.2299	0.652477	0.934622	0.282145	4	35567978	R	II		IGR	opensea	IGR-opensea		NA	TRUE
1040	cg03916421	0.258837	0.69761	14.1077	1.13683e-13	4.1883e-11	21.2256	0.534639	0.793476	0.258837	4	130013461	R	II	SCLT1	Body	shore	Body-shore	chr4:130014349-130014899	NA	NA			rs79827567
1041	cg25711779	0.467687	0.605128	14.1007	1.14987e-13	4.23228e-11	21.214	0.310658	0.778346	0.467687	2	56149825	R	II	EFEMP1	5'UTR	shore	5'UTR-shore	chr2:56150340-56151180	NA	NA
1042	cg25493992	-0.353473	0.591063	-14.0999	1.15136e-13	4.23373e-11	21.2127	0.813621	0.460147	-0.353473	19	8503800	F	I	2023-03-02	3'UTR	opensea	3'UTR-opensea		NA	NA		rs1055545
1043	cg26872028	0.480854	0.767538	14.0896	1.171e-13	4.30181e-11	21.1956	0.464778	0.945632	0.480854	5	100240223	R	II	ST8SIA4	TSS1500	shore	TSS1500-shore	chr5:100238722-100239138	NA	NA
1044	cg00883218	0.221312	0.842096	14.0886	1.17291e-13	4.30472e-11	21.194	0.702752	0.924063	0.221312	1	6301400	R	II		IGR	shore	IGR-shore	chr1:6301695-6302856	NA	TRUE
1045	cg14560699	0.157878	0.912125	14.0862	1.1775e-13	4.31745e-11	21.19	0.81272	0.970598	0.157878	6	132987463	R	II		IGR	opensea	IGR-opensea		NA	TRUE
1046	cg17223809	0.357081	0.821917	14.0851	1.17959e-13	4.32099e-11	21.1882	0.597088	0.954169	0.357081	1	86620676	R	II	COL24A1	Body	shore	Body-shore	chr1:86621278-86622871	TRUE	NA
1047	cg12489960	-0.24913	0.261192	-14.0834	1.1828e-13	4.32863e-11	21.1855	0.418052	0.168922	-0.24913	4	52905025	F	II	SGCB	TSS1500	shore	TSS1500-shore	chr4:52904454-52904912	NA	NA
1048	cg01856384	0.204922	0.81195	14.0767	1.19591e-13	4.37246e-11	21.1743	0.682925	0.887847	0.204922	6	41376904	R	II		IGR	island	IGR-island	chr6:41376590-41377167	NA	NA
1049	cg01843189	0.488444	0.649926	14.0701	1.20893e-13	4.41585e-11	21.1633	0.342387	0.830832	0.488444	9	100612587	R	II		IGR	shore	IGR-shore	chr9:100613938-100614622	NA	NA
1050	cg23079012	-0.430268	0.271101	-14.064	1.22094e-13	4.4555e-11	21.1533	0.542011	0.111742	-0.430268	2	8343710	R	I		IGR	opensea	IGR-opensea		NA	NA
1051	cg05424060	0.392077	0.64277	14.062	1.22492e-13	4.46579e-11	21.15	0.395907	0.787984	0.392077	7	79768675	R	II	GNAI1	Body	shelf	Body-shelf	chr7:79763793-79764889	NA	NA
1052	cg02318139	0.513088	0.625326	14.0592	1.23062e-13	4.48233e-11	21.1453	0.302271	0.815359	0.513088	5	100240048	R	II	ST8SIA4	TSS1500	shore	TSS1500-shore	chr5:100238722-100239138	NA	NA
1053	cg24029426	0.371133	0.586042	14.053	1.24324e-13	4.524e-11	21.135	0.352366	0.723498	0.371133	4	25995496	F	II		IGR	opensea	IGR-opensea		NA	TRUE		rs74387844
1054	cg27664689	0.444692	0.698936	14.0473	1.25492e-13	4.56219e-11	21.1255	0.418944	0.863636	0.444692	2	152830665	F	II	CACNB4	Body	opensea	Body-opensea		NA	NA
1055	cg11861448	0.184166	0.88685	14.0445	1.26066e-13	4.5787e-11	21.1209	0.770894	0.955059	0.184166	19	475042	R	I	ODF3L2	TSS200	opensea	TSS200-opensea		NA	NA
1056	cg14485357	0.304781	0.691804	14.0381	1.27386e-13	4.6223e-11	21.1104	0.499905	0.804685	0.304781	10	72201484	R	II	NODAL	TSS200	shore	TSS200-shore	chr10:72200065-72201368	TRUE	TRUE
1057	cg19952427	-0.509539	0.526987	-14.031	1.28888e-13	4.67238e-11	21.0985	0.847808	0.338268	-0.509539	17	39472340	R	II	KRTAP17-1	TSS1500	opensea	TSS1500-opensea		NA	NA
1058	cg22273231	0.223104	0.754036	14.0302	1.29045e-13	4.67367e-11	21.0973	0.613562	0.836667	0.223104	17	17910351	F	II	LRRC48	Body	island	Body-island	chr17:17910139-17910468	NA	NA
1059	cg14482811	0.234874	0.833092	14.0229	1.30598e-13	4.72546e-11	21.0851	0.685208	0.920082	0.234874	9	139652837	R	I	LCN8	TSS200	shelf	TSS200-shelf	chr9:139654897-139655154	TRUE	NA
1060	cg18947175	0.371912	0.753412	14.0182	1.31611e-13	4.75766e-11	21.0773	0.519245	0.891157	0.371912	17	77093804	F	II	HRNBP3	Body	island	Body-island	chr17:77093291-77093805	NA	TRUE		rs78259884
1061	cg19189176	-0.228744	0.21368	-14.0165	1.31979e-13	4.76646e-11	21.0745	0.357704	0.128961	-0.228744	22	44708761	F	II	KIAA1644	TSS200	opensea	TSS200-opensea		NA	NA		rs28633637
1062	cg13245431	0.267432	0.814196	14.0143	1.32466e-13	4.77958e-11	21.0708	0.645813	0.913244	0.267432	22	30476525	R	II	HORMAD2	5'UTR	island	5'UTR-island	chr22:30476012-30476530	NA	NA
1063	cg02352181	-0.475425	0.569036	-14.0113	1.33105e-13	4.79811e-11	21.0659	0.868378	0.392953	-0.475425	2	74058083	F	II	STAMBP	Body	shore	Body-shore	chr2:74055941-74056320	NA	NA
1064	cg14716095	0.192486	0.813067	14.0106	1.33271e-13	4.79961e-11	21.0646	0.691872	0.884358	0.192486	13	20968690	R	II		IGR	shore	IGR-shore	chr13:20968851-20969220	NA	NA
1065	cg16565913	0.278209	0.832879	14.0096	1.33484e-13	4.80245e-11	21.063	0.65771	0.935919	0.278209	4	40632362	R	I	RBM47	TSS1500	island	TSS1500-island	chr4:40631740-40632587	NA	NA
1066	cg04571130	-0.188023	0.150414	-14.0086	1.33716e-13	4.80245e-11	21.0613	0.268799	0.0807757	-0.188023	3	128967393	R	II	COPG	TSS1500	shore	TSS1500-shore	chr3:128968342-128968544	NA	NA
1067	cg15965578	0.24416	0.807848	14.0078	1.33871e-13	4.80245e-11	21.0601	0.654118	0.898278	0.24416	17	72438885	F	II	GPRC5C	Body	opensea	Body-opensea		TRUE	NA
1068	cg22888055	0.421093	0.723417	14.0078	1.33877e-13	4.80245e-11	21.06	0.458284	0.879377	0.421093	15	41795475	R	I	ITPKA	3'UTR	shore	3'UTR-shore	chr15:41793562-41795305	TRUE	NA
1069	cg00944421	0.362003	0.849137	14.0074	1.33974e-13	4.80245e-11	21.0593	0.621209	0.983213	0.362003	16	68269483	F	I	ESRP2	Body	island	Body-island	chr16:68269010-68272143	NA	NA
1070	cg10057904	0.211368	0.736236	14.0064	1.34182e-13	4.80541e-11	21.0577	0.603153	0.814521	0.211368	14	102530122	R	II		IGR	opensea	IGR-opensea		NA	TRUE
1071	cg26575633	0.18284	0.779125	14.0051	1.34467e-13	4.81117e-11	21.0556	0.664004	0.846844	0.18284	1	156846336	F	II	NTRK1	Body	opensea	Body-opensea		NA	NA
1072	cg05057910	0.332273	0.845115	14.0033	1.3488e-13	4.82145e-11	21.0525	0.635906	0.968179	0.332273	7	27260441	F	II		IGR	island	IGR-island	chr7:27260101-27260467	NA	TRUE
1073	cg07002058	0.291516	0.695596	14.0024	1.3507e-13	4.82227e-11	21.0511	0.512048	0.803565	0.291516	17	56407088	F	II	BZRAP1	TSS1500	opensea	TSS1500-opensea		TRUE	NA		rs62084584
1074	cg00718107	0.425203	0.697911	14.002	1.35154e-13	4.82227e-11	21.0504	0.430191	0.855394	0.425203	8	105337856	R	II		IGR	opensea	IGR-opensea		TRUE	TRUE
1075	cg25101863	0.286184	0.777044	14.0004	1.35517e-13	4.83073e-11	21.0477	0.596854	0.883038	0.286184	11	69650231	F	I		IGR	opensea	IGR-opensea		NA	NA		rs58056778
1076	cg00891611	0.22791	0.816338	13.9975	1.36158e-13	4.84911e-11	21.0429	0.672839	0.900749	0.22791	1	108066602	R	II		IGR	opensea	IGR-opensea		NA	TRUE
1077	cg24850535	0.430733	0.477774	13.9958	1.36538e-13	4.85812e-11	21.0401	0.206572	0.637305	0.430733	19	47947837	F	II	SLC8A2	Body	shelf	Body-shelf	chr19:47950869-47951566	NA	NA
1078	cg06654691	-0.174274	0.0965026	-13.9925	1.37295e-13	4.88057e-11	21.0345	0.206231	0.0319566	-0.174274	17	40825980	R	I	PLEKHH3	Body	shore	Body-shore	chr17:40827975-40828659	NA	TRUE
1079	cg06706876	0.263075	0.742551	13.9894	1.37992e-13	4.9008e-11	21.0294	0.576911	0.839986	0.263075	16	57317679	F	I	PLLP	Body	shore	Body-shore	chr16:57317967-57318964	NA	TRUE
1080	cg23359714	0.377505	0.692784	13.9877	1.38374e-13	4.9059e-11	21.0266	0.455095	0.8326	0.377505	8	41168336	F	II	SFRP1	TSS1500	shore	TSS1500-shore	chr8:41165852-41167140	NA	NA
1081	cg00787726	0.242369	0.625036	13.9876	1.38391e-13	4.9059e-11	21.0265	0.472433	0.714802	0.242369	10	86113284	F	II	FAM190B	5'UTR	opensea	5'UTR-opensea		NA	TRUE
1082	cg12760869	0.320325	0.649496	13.9863	1.38689e-13	4.91194e-11	21.0243	0.44781	0.768135	0.320325	12	49727110	R	I	C1QL4	Body	island	Body-island	chr12:49726591-49727114	NA	NA
1083	cg13455717	0.40873	0.69043	13.9835	1.39323e-13	4.92988e-11	21.0197	0.433082	0.841812	0.40873	1	235814365	F	II	GNG4	TSS1500	island	TSS1500-island	chr1:235814280-235814488	NA	NA
1084	cg02482042	0.306323	0.75643	13.982	1.3968e-13	4.93796e-11	21.0171	0.56356	0.869883	0.306323	3	10465412	R	II	ATP2B2	Body	opensea	Body-opensea		NA	TRUE
1085	cg06454901	0.331284	0.811936	13.981	1.39904e-13	4.94045e-11	21.0154	0.603349	0.934634	0.331284	17	59521422	F	II		IGR	opensea	IGR-opensea		NA	TRUE
1086	cg17015844	0.453228	0.393115	13.9803	1.40066e-13	4.94045e-11	21.0143	0.10775	0.560978	0.453228	12	103352694	F	II	ASCL1	1stExon	island	1stExon-island	chr12:103351579-103352695	NA	NA		rs11111420
1087	cg06226630	0.456747	0.726243	13.98	1.40136e-13	4.94045e-11	21.0138	0.438662	0.895409	0.456747	4	48493420	F	II	ZAR1	Body	island	Body-island	chr4:48492117-48493589	TRUE	NA
1088	cg20619808	0.418772	0.604524	13.9792	1.40323e-13	4.94251e-11	21.0124	0.340853	0.759624	0.418772	17	27313499	F	II	SEZ6	Body	shore	Body-shore	chr17:27312969-27313283	NA	TRUE
1089	cg27547344	0.1165	0.819693	13.9784	1.40502e-13	4.94429e-11	21.0111	0.746341	0.862841	0.1165	1	43765617	F	II	TIE1	TSS1500	opensea	TSS1500-opensea		NA	TRUE
1090	cg25118606	-0.329537	0.278963	-13.9761	1.41039e-13	4.95864e-11	21.0073	0.48645	0.156912	-0.329537	2	74124453	R	II	ACTG2	5'UTR	opensea	5'UTR-opensea		NA	TRUE
1091	cg19934381	0.208125	0.681105	13.9733	1.41687e-13	4.97689e-11	21.0026	0.550063	0.758188	0.208125	17	80944090	R	II	B3GNTL1	Body	opensea	Body-opensea		TRUE	NA
1092	cg15123755	0.299048	0.696075	13.9701	1.42438e-13	4.99869e-11	20.9973	0.507785	0.806833	0.299048	1	40075810	F	II		IGR	opensea	IGR-opensea		NA	TRUE
1093	cg11968118	0.314888	0.673519	13.9693	1.42615e-13	5.00037e-11	20.996	0.475256	0.790144	0.314888	17	16474839	R	II		IGR	shelf	IGR-shelf	chr17:16472074-16472800	NA	NA
1094	cg23513600	0.215844	0.736729	13.9679	1.42965e-13	5.00328e-11	20.9935	0.600827	0.816671	0.215844	3	171171401	F	II	TNIK	Body	opensea	Body-opensea		NA	TRUE
1095	cg19368582	0.17814	0.856358	13.9673	1.43091e-13	5.00328e-11	20.9926	0.744196	0.922336	0.17814	10	88716646	R	II	MMRN2	Body	opensea	Body-opensea		NA	NA
1096	cg23831143	0.51257	0.507085	13.9668	1.43213e-13	5.00328e-11	20.9918	0.184356	0.696926	0.51257	8	22960427	F	I	TNFRSF10C	TSS200	island	TSS200-island	chr8:22960384-22960927	TRUE	NA
1097	cg01682111	0.530809	0.571089	13.9668	1.43219e-13	5.00328e-11	20.9917	0.236877	0.767685	0.530809	16	1430087	F	I	UNKL	TSS1500	island	TSS1500-island	chr16:1429050-1430104	NA	NA
1098	cg04067066	0.334029	0.733298	13.9583	1.45238e-13	5.06923e-11	20.9775	0.522984	0.857012	0.334029	2	219756890	R	II	WNT10A	Body	shore	Body-shore	chr2:219757458-219758001	NA	NA
1099	cg08128274	0.555493	0.627836	13.9569	1.45574e-13	5.07634e-11	20.9752	0.278081	0.833575	0.555493	1	206832043	F	I		IGR	opensea	IGR-opensea		TRUE	TRUE
1100	cg12000932	0.197716	0.873707	13.956	1.45785e-13	5.07908e-11	20.9737	0.749219	0.946935	0.197716	4	4379651	F	II		IGR	opensea	IGR-opensea		NA	NA		rs67364449
1101	cg22566355	0.263151	0.769821	13.9527	1.46585e-13	5.10017e-11	20.9682	0.604133	0.867284	0.263151	12	49943340	F	II	KCNH3	Body	island	Body-island	chr12:49942786-49943435	TRUE	TRUE
1102	cg13417862	-0.171006	0.130747	-13.9519	1.46772e-13	5.10017e-11	20.9669	0.238417	0.0674113	-0.171006	17	855238	F	II	NXN	Body	opensea	Body-opensea		TRUE	NA		rs74680784
1103	cg17427702	0.421693	0.643733	13.9513	1.46913e-13	5.10017e-11	20.9659	0.378222	0.799915	0.421693	10	87252503	F	II		IGR	opensea	IGR-opensea		NA	TRUE		rs79513740
1104	cg27131821	-0.185983	0.173964	-13.9513	1.46921e-13	5.10017e-11	20.9659	0.291065	0.105081	-0.185983	10	6104546	F	II	IL2RA	TSS1500	opensea	TSS1500-opensea		NA	NA
1105	cg13775636	-0.385505	0.364755	-13.9483	1.47655e-13	5.11811e-11	20.9608	0.607481	0.221976	-0.385505	10	711897	R	II	DIP2C	Body	island	Body-island	chr10:711896-712395	NA	TRUE
1106	cg25735305	0.614499	0.609374	13.9481	1.47703e-13	5.11811e-11	20.9605	0.222467	0.836967	0.614499	11	124629580	F	I	ESAM	Body	island	Body-island	chr11:124628367-124629590	TRUE	NA		rs59782169
1107	cg13187827	0.460026	0.601149	13.9444	1.48584e-13	5.14399e-11	20.9545	0.311503	0.771529	0.460026	6	31734192	R	I	C6orf27	Body	opensea	Body-opensea		TRUE	NA
1108	cg07719512	0.177658	0.785646	13.9439	1.48727e-13	5.14432e-11	20.9535	0.673788	0.851446	0.177658	2	219246576	F	II	SLC11A1	TSS200	opensea	TSS200-opensea		NA	NA
1109	cg19877103	-0.328685	0.389909	-13.943	1.48926e-13	5.14655e-11	20.9522	0.596859	0.268174	-0.328685	8	143851371	R	II	LYNX1	TSS200	opensea	TSS200-opensea		NA	NA
1110	cg07447742	0.435023	0.724777	13.9377	1.50238e-13	5.18724e-11	20.9433	0.450874	0.885897	0.435023	13	49793170	F	II	MLNR	TSS1500	shore	TSS1500-shore	chr13:49794125-49795542	NA	NA
1111	cg14876761	0.287502	0.651535	13.9353	1.50845e-13	5.20354e-11	20.9392	0.470515	0.758017	0.287502	4	683206	F	II	MFSD7	TSS1500	shore	TSS1500-shore	chr4:681313-681514	NA	TRUE	high-CpG:672938-673293
1112	cg17153045	0.16475	0.891431	13.9285	1.52552e-13	5.2577e-11	20.9278	0.787699	0.952449	0.16475	3	156838228	R	II		IGR	island	IGR-island	chr3:156837983-156838351	NA	NA
1113	cg02746725	0.491638	0.500016	13.9276	1.52769e-13	5.26015e-11	20.9264	0.190466	0.682104	0.491638	2	177054306	F	I	HOXD1	Body	island	Body-island	chr2:177052957-177054350	TRUE	NA
1114	cg25670583	-0.583601	0.346873	-13.9271	1.52897e-13	5.26015e-11	20.9255	0.714325	0.130724	-0.583601	4	715865	R	I	PCGF3	5'UTR	shore	5'UTR-shore	chr4:716281-716977	TRUE	NA
1115	cg16549694	0.347385	0.665792	13.9254	1.53315e-13	5.26982e-11	20.9227	0.447068	0.794453	0.347385	1	42204925	R	II	HIVEP3	5'UTR	opensea	5'UTR-opensea		TRUE	TRUE
1116	cg09595050	0.141624	0.907194	13.9243	1.53595e-13	5.27475e-11	20.9209	0.818023	0.959647	0.141624	4	81110205	F	I	PRDM8	5'UTR	island	5'UTR-island	chr4:81109887-81110460	NA	NA
1117	cg08651573	0.264741	0.611729	13.9226	1.54043e-13	5.28541e-11	20.9179	0.44504	0.709781	0.264741	13	31675073	F	II		IGR	opensea	IGR-opensea		NA	TRUE
1118	cg03024720	0.426774	0.754816	13.9197	1.54765e-13	5.30546e-11	20.9132	0.486107	0.91288	0.426774	8	9765601	R	II		IGR	shore	IGR-shore	chr8:9762661-9764748	NA	NA			rs73530422
1119	cg26960083	0.494794	0.603152	13.914	1.56236e-13	5.34882e-11	20.9036	0.291615	0.786409	0.494794	7	143106298	R	II	EPHA1	TSS1500	opensea	TSS1500-opensea		TRUE	TRUE
1120	cg26717009	0.362913	0.561506	13.9137	1.56308e-13	5.34882e-11	20.9032	0.333005	0.695919	0.362913	13	20735967	F	I	GJA3	TSS1500	island	TSS1500-island	chr13:20735043-20736157	NA	NA		rs7333445
1121	cg05833610	0.355653	0.74062	13.9106	1.57115e-13	5.36705e-11	20.8979	0.51669	0.872343	0.355653	2	236504635	F	II	AGAP1	Body	shore	Body-shore	chr2:236506378-236506728	NA	TRUE
1122	cg02641676	-0.292901	0.23715	-13.9106	1.5712e-13	5.36705e-11	20.8979	0.421569	0.128668	-0.292901	8	42397764	R	II	C8orf40	5'UTR	shore	5'UTR-shore	chr8:42396235-42397195	NA	NA
1123	cg01905967	-0.483088	0.331936	-13.8954	1.61111e-13	5.49849e-11	20.8725	0.636103	0.153015	-0.483088	5	172185201	F	II		IGR	opensea	IGR-opensea		TRUE	TRUE
1124	cg19165640	0.364694	0.563335	13.8945	1.61341e-13	5.50147e-11	20.8711	0.333713	0.698407	0.364694	1	21661813	F	II	ECE1	Body	opensea	Body-opensea		NA	TRUE
1125	cg17795059	0.387602	0.659302	13.893	1.61739e-13	5.51015e-11	20.8686	0.415256	0.802859	0.387602	22	45704902	F	II	FAM118A	TSS1500	shore	TSS1500-shore	chr22:45705511-45706616	NA	NA	low-CpG:44083485-44083617
1126	cg07655948	0.208575	0.797832	13.8905	1.62402e-13	5.52784e-11	20.8644	0.666507	0.875082	0.208575	20	56725899	F	I	C20orf85	TSS200	island	TSS200-island	chr20:56725857-56726113	NA	NA
1127	cg24903850	0.409789	0.439037	13.8899	1.62571e-13	5.52869e-11	20.8634	0.181022	0.590811	0.409789	4	37244839	R	II		IGR	shore	IGR-shore	chr4:37245250-37246979	NA	NA
1128	cg12303215	0.264686	0.785109	13.8806	1.65098e-13	5.60967e-11	20.8477	0.618454	0.883141	0.264686	5	138923267	R	II		IGR	opensea	IGR-opensea		TRUE	TRUE
1129	cg10695105	0.452868	0.53097	13.8776	1.65917e-13	5.63252e-11	20.8427	0.245831	0.698699	0.452868	12	49943166	R	I	KCNH3	Body	island	Body-island	chr12:49942786-49943435	TRUE	TRUE
1130	cg19279616	0.404574	0.663245	13.8755	1.66504e-13	5.64746e-11	20.8392	0.408513	0.813087	0.404574	15	96894987	F	II		IGR	shore	IGR-shore	chr15:96895306-96895729	NA	NA
1131	cg10952220	0.362609	0.505896	13.8708	1.67787e-13	5.68596e-11	20.8314	0.277586	0.640195	0.362609	3	46448671	R	II	CCRL2	TSS1500	opensea	TSS1500-opensea		NA	TRUE
1132	cg03221073	-0.428165	0.420397	-13.8698	1.68078e-13	5.69083e-11	20.8296	0.689983	0.261817	-0.428165	1	186157555	R	II	HMCN1	Body	opensea	Body-opensea		NA	TRUE
1133	cg05356496	0.405682	0.709216	13.8659	1.69166e-13	5.72262e-11	20.8231	0.453787	0.859469	0.405682	7	107300998	F	II	SLC26A4	TSS200	shore	TSS200-shore	chr7:107301205-107302416	NA	NA
1134	cg13689073	0.191839	0.880653	13.8605	1.70664e-13	5.76822e-11	20.8142	0.759866	0.951705	0.191839	5	154093260	F	II	LARP1	Body	opensea	Body-opensea		NA	TRUE
1135	cg11344729	-0.398923	0.282069	-13.8582	1.71317e-13	5.78522e-11	20.8103	0.533243	0.13432	-0.398923	7	151335190	F	II	PRKAG2	Body	opensea	Body-opensea		NA	TRUE
1136	cg26226576	-0.503449	0.449136	-13.8462	1.74775e-13	5.89416e-11	20.7901	0.766123	0.262673	-0.503449	1	234721577	R	II		IGR	opensea	IGR-opensea		NA	TRUE
1137	cg00344577	0.206007	0.476095	13.8459	1.7485e-13	5.89416e-11	20.7896	0.346387	0.552393	0.206007	17	79504745	F	II		IGR	shore	IGR-shore	chr17:79503586-79504181	NA	TRUE
1138	cg14373994	0.22158	0.7954	13.8393	1.76783e-13	5.95411e-11	20.7785	0.655887	0.877467	0.22158	9	138021739	R	II		IGR	shelf	IGR-shelf	chr9:138023963-138024164	NA	NA
1139	cg08139247	0.511501	0.58958	13.8347	1.78113e-13	5.99367e-11	20.7709	0.267524	0.779025	0.511501	14	38725312	R	I	CLEC14A	1stExon	island	1stExon-island	chr14:38724254-38725537	NA	NA	high-CpG:37795015-37795125
1140	cg14207553	0.181232	0.841028	13.8335	1.78468e-13	6.00035e-11	20.7689	0.726918	0.908151	0.181232	2	106071427	R	II		IGR	opensea	IGR-opensea		TRUE	TRUE
1141	cg17682949	-0.321848	0.451832	-13.8313	1.79126e-13	6.0172e-11	20.7651	0.654477	0.332629	-0.321848	19	7999093	F	II	TIMM44	Body	island	Body-island	chr19:7998789-7999410	NA	NA		rs55715900
1142	cg00115654	0.44498	0.497019	13.8303	1.79424e-13	6.02196e-11	20.7635	0.216846	0.661826	0.44498	9	136294920	R	II	ADAMTS13	Body	island	Body-island	chr9:136294738-136295236	NA	NA
1143	cg06211255	-0.110081	0.137599	-13.8265	1.80574e-13	6.05526e-11	20.757	0.206909	0.0968282	-0.110081	11	65153842	R	II	FRMD8	TSS200	island	TSS200-island	chr11:65153726-65154606	NA	NA
1144	cg02017282	0.463918	0.581225	13.8259	1.80742e-13	6.05562e-11	20.756	0.289129	0.753047	0.463918	17	44896923	R	II	WNT3	TSS1500	island	TSS1500-island	chr17:44895800-44897025	TRUE	TRUE
1145	cg15511801	0.422815	0.656945	13.8225	1.81775e-13	6.08493e-11	20.7503	0.390728	0.813543	0.422815	10	88296171	R	II		IGR	island	IGR-island	chr10:88296170-88296619	NA	NA
1146	cg09243900	0.194457	0.899222	13.8209	1.82245e-13	6.09535e-11	20.7477	0.776787	0.971243	0.194457	1	156030844	F	II	RAB25	TSS200	opensea	TSS200-opensea		NA	NA		rs35396451
1147	cg01084435	0.394208	0.574111	13.8135	1.84506e-13	6.16562e-11	20.7352	0.325906	0.720114	0.394208	16	58535556	F	II	NDRG4	Body	island	Body-island	chr16:58535040-58535596	TRUE	NA
1148	cg12646794	0.228487	0.748741	13.8129	1.84681e-13	6.16611e-11	20.7342	0.604879	0.833366	0.228487	4	62382932	F	II	LPHN3	Body	shore	Body-shore	chr4:62383013-62383248	NA	NA		rs335311
1149	cg17129188	0.29562	0.81417	13.8116	1.8507e-13	6.17376e-11	20.7321	0.628039	0.923659	0.29562	8	134307597	F	II	NDRG1	5'UTR	shore	5'UTR-shore	chr8:134308328-134310145	NA	NA
1150	cg02619478	-0.387343	0.674529	-13.8084	1.8606e-13	6.2014e-11	20.7267	0.918412	0.531069	-0.387343	8	30248018	R	II	RBPMS	Body	opensea	Body-opensea		NA	NA
1151	cg07690768	-0.277387	0.32156	-13.8027	1.87841e-13	6.25532e-11	20.717	0.496211	0.218824	-0.277387	12	32370933	F	II	BICD1	Body	opensea	Body-opensea		TRUE	TRUE		rs161974
1152	cg06798934	0.287215	0.678507	13.7972	1.89549e-13	6.30674e-11	20.7079	0.497667	0.784883	0.287215	11	68963737	R	II		IGR	opensea	IGR-opensea		NA	NA
1153	cg20420651	0.268359	0.863953	13.7958	1.90014e-13	6.31677e-11	20.7054	0.694986	0.963346	0.268359	4	113432911	F	II		IGR	shore	IGR-shore	chr4:113431825-113432596	NA	NA
1154	cg14689537	0.499973	0.720963	13.7935	1.90743e-13	6.33551e-11	20.7015	0.406165	0.906139	0.499973	10	94450866	R	II	HHEX	Body	shore	Body-shore	chr10:94451329-94451737	NA	NA
1155	cg05739476	0.568188	0.501596	13.7913	1.91427e-13	6.35273e-11	20.6979	0.143848	0.712037	0.568188	15	72072813	F	II	THSD4	3'UTR	opensea	3'UTR-opensea		TRUE	TRUE
1156	cg18861231	-0.34706	0.684899	-13.789	1.92149e-13	6.37123e-11	20.694	0.903418	0.556358	-0.34706	3	152057943	F	II	MBNL1	Body	opensea	Body-opensea		NA	NA
1157	cg01022974	0.68562	0.51893	13.7868	1.92855e-13	6.3891e-11	20.6903	0.0872437	0.772864	0.68562	4	154073480	R	I	TRIM2	TSS1500	shore	TSS1500-shore	chr4:154074383-154075045	NA	NA
1158	cg23737061	0.369533	0.621336	13.7849	1.93486e-13	6.4045e-11	20.687	0.388667	0.7582	0.369533	3	60226328	R	II	FHIT	Body	opensea	Body-opensea		NA	TRUE
1159	cg13415078	-0.353285	0.635399	-13.7828	1.94159e-13	6.42125e-11	20.6835	0.857838	0.504553	-0.353285	13	111287117	R	II	CARKD	Body	shelf	Body-shelf	chr13:111290666-111290970	TRUE	TRUE
1160	cg25033364	0.283189	0.808688	13.7818	1.94482e-13	6.42642e-11	20.6818	0.630383	0.913573	0.283189	11	17760602	F	I	KCNC1	Body	shelf	Body-shelf	chr11:17756056-17758286	NA	NA
1161	cg17158913	0.333947	0.821723	13.7811	1.94699e-13	6.42807e-11	20.6807	0.61146	0.945407	0.333947	1	10764886	F	I	CASZ1	5'UTR	island	5'UTR-island	chr1:10764449-10764925	NA	TRUE
1162	cg11878254	0.140932	0.723615	13.7777	1.95823e-13	6.45963e-11	20.6749	0.63488	0.775812	0.140932	12	49731885	F	II	C1QL4	TSS1500	shore	TSS1500-shore	chr12:49729728-49731162	NA	NA
1163	cg12084750	-0.277603	0.245299	-13.7737	1.97101e-13	6.49621e-11	20.6683	0.420086	0.142483	-0.277603	8	140723584	R	II		IGR	opensea	IGR-opensea		NA	NA
1164	cg23598212	0.333967	0.738104	13.7728	1.97412e-13	6.49739e-11	20.6667	0.527829	0.861796	0.333967	11	1769289	R	I	HCCA2	Body	island	Body-island	chr11:1768979-1770712	NA	NA
1165	cg13913085	-0.307441	0.611723	-13.7726	1.97475e-13	6.49739e-11	20.6664	0.805297	0.497856	-0.307441	17	52996635	F	II	TOM1L1	Body	opensea	Body-opensea		NA	TRUE		rs35203281
1166	cg20245362	0.498564	0.621593	13.7712	1.97945e-13	6.5073e-11	20.6639	0.307682	0.806247	0.498564	7	127911367	R	II		IGR	shore	IGR-shore	chr7:127911719-127912194	NA	NA
1167	cg06881093	0.377543	0.744226	13.7613	2.01226e-13	6.6078e-11	20.6473	0.506514	0.884057	0.377543	2	114035983	R	I	PAX8	5'UTR	island	5'UTR-island	chr2:114034594-114036041	TRUE	NA
1168	cg25641533	0.421343	0.726867	13.7609	2.01346e-13	6.6078e-11	20.6467	0.461577	0.88292	0.421343	6	31734580	F	II	C6orf27	Body	opensea	Body-opensea		TRUE	NA
1169	cg10423052	0.408933	0.69013	13.7533	2.03909e-13	6.68623e-11	20.6339	0.432654	0.841587	0.408933	8	22562469	F	II		IGR	shore	IGR-shore	chr8:22560949-22561271	NA	TRUE
1170	cg11877773	0.146747	0.901587	13.7506	2.04829e-13	6.71066e-11	20.6293	0.809191	0.955938	0.146747	14	71660200	R	II		IGR	opensea	IGR-opensea		NA	TRUE
1171	cg13224213	0.339759	0.510947	13.748	2.05721e-13	6.73416e-11	20.6249	0.297024	0.636783	0.339759	7	150689881	R	II	NOS3	5'UTR	opensea	5'UTR-opensea		TRUE	NA
1172	cg14185918	0.235776	0.773929	13.7461	2.06394e-13	6.75044e-11	20.6216	0.625477	0.861253	0.235776	9	110249966	F	I	KLF4	Body	island	Body-island	chr9:110249748-110252660	NA	NA		rs61749200
1173	cg12889538	0.289859	0.852206	13.7435	2.07265e-13	6.77317e-11	20.6173	0.669703	0.959561	0.289859	7	151330217	F	II	PRKAG2	Body	opensea	Body-opensea		NA	NA	low-CpG:150961128-150961211
1174	cg08543015	0.241661	0.62634	13.7418	2.07861e-13	6.78688e-11	20.6144	0.474184	0.715844	0.241661	13	31949086	R	II		IGR	opensea	IGR-opensea		NA	NA
1175	cg01558241	-0.169091	0.117666	-13.7378	2.0927e-13	6.82709e-11	20.6076	0.224131	0.0550399	-0.169091	9	99637671	R	II		IGR	shore	IGR-shore	chr9:99637845-99638281	NA	NA		rs2281952
1176	cg27111250	0.292705	0.837725	13.7359	2.09927e-13	6.8427e-11	20.6044	0.653429	0.946134	0.292705	4	81111177	F	II	PRDM8	5'UTR	shore	5'UTR-shore	chr4:81109887-81110460	NA	NA
1177	cg22930808	-0.473083	0.525459	-13.7295	2.12172e-13	6.91004e-11	20.5936	0.823327	0.350243	-0.473083	3	122281881	R	II	PARP9	5'UTR	shore	5'UTR-shore	chr3:122283002-122283594	NA	NA
1178	cg01780009	0.300953	0.654108	13.7287	2.12465e-13	6.91373e-11	20.5922	0.464619	0.765572	0.300953	17	80944193	R	II	B3GNTL1	Body	opensea	Body-opensea		TRUE	NA
1179	cg15355388	0.366612	0.437049	13.7246	2.13904e-13	6.95466e-11	20.5854	0.206219	0.572831	0.366612	11	57004919	R	II	APLNR	Body	opensea	Body-opensea		NA	NA		rs74349565
1180	cg08750504	0.342579	0.771806	13.7241	2.14105e-13	6.95532e-11	20.5844	0.556108	0.898687	0.342579	2	172946193	F	I		IGR	island	IGR-island	chr2:172945911-172946212	NA	TRUE
1181	cg15399533	0.264894	0.857761	13.7203	2.15445e-13	6.99295e-11	20.5781	0.690975	0.95587	0.264894	6	108497995	F	II	NR2E1	Body	island	Body-island	chr6:108497595-108497996	NA	NA		rs10563315
1182	cg27066122	0.241642	0.864812	13.7178	2.16355e-13	7.01656e-11	20.5738	0.712667	0.954309	0.241642	17	77230242	F	II	HRNBP3	5'UTR	opensea	5'UTR-opensea		NA	NA		rs4789962
1183	cg07505941	-0.324484	0.386072	-13.7152	2.17307e-13	7.0415e-11	20.5694	0.590377	0.265893	-0.324484	13	99135804	R	II	STK24	Body	opensea	Body-opensea		NA	TRUE
1184	cg21699330	0.391738	0.80321	13.7084	2.19775e-13	7.11547e-11	20.558	0.55656	0.948299	0.391738	7	26193032	R	II	NFE2L3	Body	shore	Body-shore	chr7:26191794-26192757	NA	NA
1185	cg03276785	0.439182	0.709611	13.7067	2.20402e-13	7.12979e-11	20.5551	0.433089	0.872271	0.439182	7	54956202	F	II		IGR	shore	IGR-shore	chr7:54956273-54956599	NA	NA
1186	cg15694585	0.191561	0.819673	13.704	2.21382e-13	7.15546e-11	20.5506	0.699061	0.890622	0.191561	13	20703389	F	II		IGR	shore	IGR-shore	chr13:20701817-20702634	NA	NA
1187	cg20435535	0.346386	0.770599	13.7011	2.22473e-13	7.18468e-11	20.5456	0.552504	0.89889	0.346386	6	31651151	R	II		IGR	island	IGR-island	chr6:31650648-31651292	TRUE	NA
1188	cg09304395	0.20714	0.755239	13.7004	2.22736e-13	7.18715e-11	20.5444	0.624818	0.831958	0.20714	16	1162497	F	II		IGR	opensea	IGR-opensea		NA	NA
1189	cg08200419	-0.273004	0.346627	-13.6981	2.23584e-13	7.20845e-11	20.5405	0.518518	0.245514	-0.273004	10	134261480	R	II	C10orf91	Body	opensea	Body-opensea		TRUE	NA
1190	cg23919549	-0.396264	0.491555	-13.6886	2.27174e-13	7.31808e-11	20.5244	0.741054	0.344791	-0.396264	19	576047	R	II	BSG	Body	shore	Body-shore	chr19:577755-578441	TRUE	TRUE
1191	cg15986030	0.484383	0.593699	13.6826	2.29456e-13	7.38447e-11	20.5143	0.288717	0.7731	0.484383	19	18902221	F	I	COMP	TSS200	island	TSS200-island	chr19:18899037-18902284	NA	NA
1192	cg20739013	0.330562	0.842994	13.6813	2.29965e-13	7.38447e-11	20.512	0.634862	0.965424	0.330562	3	27761677	F	II	EOMES	Body	shore	Body-shore	chr3:27762351-27763995	NA	NA
1193	cg01794929	-0.308318	0.4585	-13.6812	2.29983e-13	7.38447e-11	20.512	0.652625	0.344308	-0.308318	22	31500940	R	II	SELM	3'UTR	island	3'UTR-island	chr22:31500396-31501239	NA	TRUE
1194	cg10287137	0.188505	0.826776	13.6806	2.30214e-13	7.38447e-11	20.5109	0.708088	0.896593	0.188505	11	72929054	R	I	P2RY2	TSS1500	island	TSS1500-island	chr11:72928982-72929885	TRUE	TRUE
1195	cg02487233	0.206449	0.878848	13.6799	2.30493e-13	7.38447e-11	20.5097	0.748862	0.95531	0.206449	3	107810687	F	II	CD47	TSS1500	shore	TSS1500-shore	chr3:107809375-107810543	NA	NA
1196	cg19878076	-0.323564	0.357903	-13.6796	2.30596e-13	7.38447e-11	20.5093	0.561628	0.238064	-0.323564	17	38609634	R	II	IGFBP4	Body	opensea	Body-opensea		TRUE	NA
1197	cg06000330	0.249116	0.853197	13.6796	2.3062e-13	7.38447e-11	20.5092	0.696346	0.945462	0.249116	7	19183231	F	II		IGR	shore	IGR-shore	chr7:19184221-19184686	NA	NA
1198	cg08042258	0.2984	0.84168	13.6792	2.30771e-13	7.38447e-11	20.5085	0.653799	0.952199	0.2984	9	102591302	F	II	NR4A3	Body	island	Body-island	chr9:102590742-102591303	NA	TRUE
1199	cg22177286	0.340931	0.74715	13.6741	2.32722e-13	7.44069e-11	20.5	0.53249	0.873421	0.340931	2	231728967	R	II	ITM2C	TSS1500	shore	TSS1500-shore	chr2:231729631-231730821	NA	NA
1200	cg01223086	0.444708	0.625856	13.6685	2.34916e-13	7.50462e-11	20.4904	0.345854	0.790563	0.444708	15	96896680	F	II		IGR	shore	IGR-shore	chr15:96896928-96897301	NA	TRUE
1201	cg10207240	0.213669	0.875331	13.663	2.37109e-13	7.5684e-11	20.481	0.740799	0.954468	0.213669	12	122356781	R	II	WDR66	5'UTR	island	5'UTR-island	chr12:122356315-122356853	TRUE	NA
1202	cg02304584	0.386484	0.817681	13.6579	2.39139e-13	7.62686e-11	20.4724	0.574339	0.960823	0.386484	6	31650790	R	II		IGR	island	IGR-island	chr6:31650648-31651292	TRUE	NA
1203	cg02900034	-0.347314	0.464292	-13.6537	2.40833e-13	7.67452e-11	20.4652	0.682971	0.335658	-0.347314	8	145535640	F	II	HSF1	Body	opensea	Body-opensea		NA	NA
1204	cg09396704	0.260439	0.715457	13.6436	2.44937e-13	7.79884e-11	20.4481	0.551477	0.811915	0.260439	1	203045229	F	II	PPFIA4	Body	island	Body-island	chr1:203044722-203045390	NA	NA
1205	cg18108753	-0.289739	0.205494	-13.6285	2.51185e-13	7.99116e-11	20.4226	0.387922	0.0981831	-0.289739	7	155367436	F	I		IGR	shore	IGR-shore	chr7:155366306-155366670	NA	NA
1206	cg19908556	0.690298	0.540049	13.6269	2.51871e-13	8.00636e-11	20.4198	0.105417	0.795715	0.690298	11	32355022	R	I		IGR	island	IGR-island	chr11:32354760-32355484	TRUE	TRUE
1207	cg01833057	-0.462772	0.417355	-13.6262	2.52168e-13	8.00919e-11	20.4186	0.70873	0.245958	-0.462772	4	7893062	F	II	AFAP1	5'UTR	opensea	5'UTR-opensea		NA	TRUE
1208	cg04802221	0.209635	0.856698	13.623	2.53542e-13	8.04618e-11	20.4131	0.724706	0.934341	0.209635	16	67223955	F	II	EXOC3L	5'UTR	opensea	5'UTR-opensea		NA	NA
1209	cg07478501	-0.254707	0.289396	-13.622	2.53953e-13	8.05256e-11	20.4115	0.449767	0.19506	-0.254707	19	11305231	R	II	KANK2	5'UTR	shore	5'UTR-shore	chr19:11303697-11304609	NA	NA
1210	cg02806452	0.731824	0.570731	13.6179	2.55704e-13	8.1014e-11	20.4045	0.109953	0.841777	0.731824	2	233499070	F	II	EFHD1	Body	island	Body-island	chr2:233497826-233499727	TRUE	NA
1211	cg26829101	0.293282	0.743491	13.6171	2.56045e-13	8.10523e-11	20.4032	0.558832	0.852114	0.293282	12	119592094	R	I	SRRM4	Body	island	Body-island	chr12:119591856-119592176	TRUE	NA
1212	cg01218371	0.387943	0.772251	13.6166	2.56246e-13	8.10523e-11	20.4024	0.527991	0.915933	0.387943	16	48844292	F	II		IGR	shore	IGR-shore	chr16:48844551-48845264	NA	NA
1213	cg27090029	0.198663	0.873869	13.614	2.57389e-13	8.13126e-11	20.3979	0.748785	0.947448	0.198663	11	72408394	R	I	ARAP1	Body	island	Body-island	chr11:72408050-72408513	TRUE	TRUE
1214	cg15674219	0.176269	0.82035	13.6136	2.57554e-13	8.13126e-11	20.3972	0.709366	0.885634	0.176269	19	46308199	R	II	RSPH6A	Body	shore	Body-shore	chr19:46307477-46307966	NA	NA
1215	cg11985218	-0.653989	0.531989	-13.6133	2.57703e-13	8.13126e-11	20.3966	0.94376	0.289771	-0.653989	6	31626392	F	II	C6orf47	3'UTR	shore	3'UTR-shore	chr6:31628338-31628658	NA	NA
1216	cg26209990	0.441699	0.698375	13.6107	2.58797e-13	8.15908e-11	20.3923	0.420267	0.861967	0.441699	7	127911258	R	II		IGR	island	IGR-island	chr7:127910860-127911287	NA	NA
1217	cg19163067	0.272778	0.79169	13.6099	2.59167e-13	8.16404e-11	20.3909	0.619941	0.892719	0.272778	1	36042438	R	I	TFAP2E	Body	island	Body-island	chr1:36042432-36043444	NA	NA
1218	cg19595244	0.270941	0.691428	13.6048	2.61402e-13	8.22773e-11	20.3822	0.520835	0.791776	0.270941	1	110526158	F	II	AHCYL1	TSS1500	shore	TSS1500-shore	chr1:110527248-110528026	NA	NA
1219	cg21404980	-0.250646	0.221649	-13.6039	2.61808e-13	8.23378e-11	20.3806	0.379463	0.128817	-0.250646	8	144599027	F	II	ZC3H3	Body	shelf	Body-shelf	chr8:144601691-144601895	NA	NA			rs3058313
1220	cg20631750	0.525821	0.511698	13.6024	2.62466e-13	8.24498e-11	20.3781	0.180625	0.706446	0.525821	20	55839564	R	I	BMP7	Body	island	Body-island	chr20:55839287-55839766	NA	NA
1221	cg05821634	0.289572	0.788294	13.6021	2.62593e-13	8.24498e-11	20.3776	0.605971	0.895543	0.289572	1	16164109	F	II	FLJ37453	Body	island	Body-island	chr1:16163752-16164123	NA	NA		rs77695076
1222	cg23681599	-0.471323	0.468451	-13.6008	2.63154e-13	8.25585e-11	20.3754	0.76521	0.293887	-0.471323	10	711944	R	II	DIP2C	Body	island	Body-island	chr10:711896-712395	NA	TRUE
1223	cg18824446	0.21894	0.876479	13.6002	2.63401e-13	8.25685e-11	20.3745	0.738628	0.957568	0.21894	15	89154058	R	II	MIR7-2	TSS1500	opensea	TSS1500-opensea		NA	TRUE
1224	cg13844193	0.201664	0.878191	13.5982	2.643e-13	8.27139e-11	20.371	0.751218	0.952882	0.201664	1	91193193	R	II		IGR	shore	IGR-shore	chr1:91190489-91192804	NA	NA
1225	cg25344672	0.373915	0.723624	13.5978	2.64475e-13	8.27139e-11	20.3704	0.488196	0.862111	0.373915	9	135285207	R	II	C9orf171	TSS1500	shore	TSS1500-shore	chr9:135285310-135285897	NA	NA
1226	cg13445604	-0.306655	0.412611	-13.5977	2.6451e-13	8.27139e-11	20.3702	0.60569	0.299035	-0.306655	3	123340814	R	I	MYLK	TSS1500	opensea	TSS1500-opensea		NA	NA
1227	cg14259755	-0.31301	0.252942	-13.5956	2.65462e-13	8.29443e-11	20.3666	0.450022	0.137012	-0.31301	9	132696001	R	II	FNBP1	Body	opensea	Body-opensea		NA	TRUE
1228	cg26296337	0.446757	0.550904	13.5903	2.67844e-13	8.36206e-11	20.3575	0.269612	0.716369	0.446757	17	72931792	F	II	OTOP3	TSS200	island	TSS200-island	chr17:72931729-72932601	TRUE	NA
1229	cg25658463	0.42556	0.644923	13.5866	2.69492e-13	8.40668e-11	20.3513	0.376978	0.802538	0.42556	19	14543048	F	II	PKN1	TSS1500	island	TSS1500-island	chr19:14542768-14543102	TRUE	NA
1230	cg00560277	0.269602	0.723733	13.5822	2.71526e-13	8.46328e-11	20.3437	0.553984	0.823586	0.269602	7	42267269	R	II	GLI3	5'UTR	shore	5'UTR-shore	chr7:42267546-42267823	NA	TRUE
1231	cg11247378	0.256024	0.806052	13.5814	2.71864e-13	8.46693e-11	20.3424	0.644852	0.900876	0.256024	22	39784982	F	II		IGR	island	IGR-island	chr22:39784354-39785104	NA	NA
1232	cg01790274	-0.2986	0.361473	-13.5788	2.73055e-13	8.49715e-11	20.338	0.549481	0.250881	-0.2986	9	136241020	F	II	SURF4	Body	shore	Body-shore	chr9:136242306-136243549	NA	NA
1233	cg23082862	0.254657	0.785491	13.5722	2.76098e-13	8.58491e-11	20.3268	0.625152	0.879808	0.254657	10	128993115	F	II	FAM196A	5'UTR	shore	5'UTR-shore	chr10:128993505-128995167	NA	NA		rs12778868
1234	cg18151635	-0.312139	0.344126	-13.5711	2.76627e-13	8.5944e-11	20.3248	0.540658	0.228519	-0.312139	12	93972918	R	II		IGR	opensea	IGR-opensea		NA	TRUE
1235	cg15665967	-0.239368	0.49559	-13.5633	2.80265e-13	8.7004e-11	20.3116	0.646304	0.406936	-0.239368	3	47459257	F	I	SCAP	Body	shore	Body-shore	chr3:47459614-47460027	NA	NA
1236	cg23129930	0.325059	0.754675	13.5623	2.80757e-13	8.70864e-11	20.3098	0.550009	0.875068	0.325059	7	27186993	F	I	HOXA6	1stExon	island	1stExon-island	chr7:27186927-27187692	TRUE	NA		rs62454418
1237	cg22642485	0.329974	0.797522	13.5615	2.81135e-13	8.71334e-11	20.3084	0.58976	0.919734	0.329974	5	139089846	F	II		IGR	island	IGR-island	chr5:139088812-139091024	NA	NA
1238	cg08214423	0.667887	0.544589	13.5565	2.83524e-13	8.78032e-11	20.2999	0.124067	0.791955	0.667887	11	32354958	R	II		IGR	island	IGR-island	chr11:32354760-32355484	TRUE	TRUE
1239	cg04656042	0.618988	0.656565	13.5543	2.84565e-13	8.80547e-11	20.2962	0.266832	0.88582	0.618988	19	39755901	R	I		IGR	island	IGR-island	chr19:39754973-39756540	TRUE	TRUE
1240	cg09690103	0.360719	0.605217	13.5524	2.85446e-13	8.82564e-11	20.293	0.378098	0.738817	0.360719	4	14603924	R	II		IGR	opensea	IGR-opensea		NA	TRUE
1241	cg01425731	0.317809	0.759444	13.5483	2.87437e-13	8.88005e-11	20.286	0.559342	0.877151	0.317809	13	50202658	F	II	ARL11	5'UTR	opensea	5'UTR-opensea		TRUE	NA
1242	cg20386580	0.306661	0.694433	13.5465	2.88326e-13	8.89822e-11	20.2828	0.50135	0.808012	0.306661	10	105344807	R	I	NEURL	Body	island	Body-island	chr10:105344173-105345039	TRUE	NA	high-CpG:105334787-105334811
1243	cg04359418	0.305464	0.838839	13.5462	2.88488e-13	8.89822e-11	20.2823	0.64651	0.951974	0.305464	10	76573396	R	I		IGR	island	IGR-island	chr10:76573195-76573507	NA	TRUE
1244	cg13755204	0.411055	0.765714	13.5415	2.90744e-13	8.96063e-11	20.2744	0.506901	0.917956	0.411055	9	136844768	F	II	VAV2	Body	island	Body-island	chr9:136844420-136844775	TRUE	TRUE		rs435943
1245	cg18546437	0.213176	0.779015	13.5307	2.96086e-13	9.11794e-11	20.2559	0.644793	0.857969	0.213176	22	37308423	R	II	CSF2RB	TSS1500	opensea	TSS1500-opensea		NA	TRUE
1246	cg17680611	-0.407732	0.382411	-13.5254	2.98745e-13	9.19247e-11	20.2469	0.639131	0.231399	-0.407732	19	16191217	F	II	TPM4	Body	shelf	Body-shelf	chr19:16186789-16188275	NA	NA		rs12981648
1247	cg06599169	-0.211141	0.259543	-13.5237	2.99606e-13	9.20491e-11	20.244	0.392484	0.181343	-0.211141	19	17973311	R	II	RPL18AP3	Body	shelf	Body-shelf	chr19:17970454-17971123	NA	NA
1248	cg08775137	0.460571	0.727473	13.5233	2.99814e-13	9.20491e-11	20.2432	0.437484	0.898055	0.460571	4	41880319	R	I		IGR	island	IGR-island	chr4:41880224-41880500	NA	NA
1249	cg20781847	-0.350721	0.64656	-13.5232	2.99867e-13	9.20491e-11	20.2431	0.867385	0.516664	-0.350721	8	27510172	F	II	SCARA3	Body	opensea	Body-opensea		NA	TRUE		rs34071468
1250	cg08033127	0.342561	0.686302	13.5191	3.01961e-13	9.26181e-11	20.236	0.470615	0.813176	0.342561	1	55232442	F	II		IGR	shelf	IGR-shelf	chr1:55229992-55230369	NA	NA
1251	cg08194989	0.201606	0.849386	13.5169	3.03089e-13	9.28898e-11	20.2322	0.72245	0.924055	0.201606	8	41655154	R	I	ANK1	TSS200	island	TSS200-island	chr8:41654875-41655984	TRUE	NA
1252	cg20053110	0.304682	0.77142	13.5155	3.038e-13	9.30338e-11	20.2299	0.579584	0.884266	0.304682	6	37617864	F	I	MDGA1	Body	island	Body-island	chr6:37617863-37618147	TRUE	TRUE		rs804815
1253	cg13520651	0.186157	0.705559	13.5113	3.05966e-13	9.36225e-11	20.2227	0.588349	0.774506	0.186157	11	60789647	F	II		IGR	opensea	IGR-opensea		NA	TRUE		rs72928519
1254	cg00880157	0.333765	0.825052	13.5045	3.09471e-13	9.46197e-11	20.2111	0.614903	0.948669	0.333765	3	10492743	F	II	ATP2B2	5'UTR	opensea	5'UTR-opensea		NA	NA
1255	cg15083233	0.507133	0.669894	13.504	3.09754e-13	9.46308e-11	20.2102	0.350588	0.857722	0.507133	9	112810402	F	II	PALM2-AKAP2	Body	shore	Body-shore	chr9:112810858-112811128	NA	NA
1256	cg21953891	0.208133	0.881684	13.503	3.10267e-13	9.47126e-11	20.2085	0.750637	0.95877	0.208133	5	168271855	F	II	SLIT3	Body	opensea	Body-opensea		NA	NA	low-CpG:168204401-168204710	rs34685292
1257	cg17967059	0.217348	0.740475	13.5017	3.10973e-13	9.48526e-11	20.2062	0.603627	0.820974	0.217348	13	20763457	R	I	GJB2	Body	shelf	Body-shelf	chr13:20766208-20767779	NA	NA
1258	cg04585669	-0.259855	0.2407	-13.4948	3.14616e-13	9.58879e-11	20.1944	0.404312	0.144457	-0.259855	3	11599640	F	II	VGLL4	3'UTR	opensea	3'UTR-opensea		TRUE	NA
1259	cg22268510	0.41809	0.727107	13.4876	3.18434e-13	9.6911e-11	20.1822	0.463865	0.881955	0.41809	6	32118420	R	I	PRRT1	Body	island	Body-island	chr6:32118101-32118544	NA	NA
1260	cg01923099	0.429813	0.71097	13.4875	3.18477e-13	9.6911e-11	20.182	0.440347	0.87016	0.429813	11	2889875	F	II	KCNQ1DN	TSS1500	shore	TSS1500-shore	chr11:2890388-2891337	NA	NA
1261	cg12690127	0.317435	0.736071	13.4852	3.19716e-13	9.71436e-11	20.1781	0.536204	0.85364	0.317435	12	7055683	R	I	PTPN6	TSS200	shore	TSS200-shore	chr12:7053149-7053927	TRUE	NA
1262	cg25469800	-0.394038	0.413538	-13.4852	3.19746e-13	9.71436e-11	20.178	0.661636	0.267598	-0.394038	1	226175876	F	II	C1orf55	Body	opensea	Body-opensea		NA	NA		rs41268719
1263	cg00929606	0.54997	0.680653	13.4844	3.20185e-13	9.71999e-11	20.1766	0.334376	0.884345	0.54997	7	99680280	F	II	ZNF3	TSS1500	shore	TSS1500-shore	chr7:99678768-99679702	TRUE	NA	low-CpG:99518113-99518314
1264	cg06345789	0.28499	0.662957	13.4832	3.20803e-13	9.73108e-11	20.1747	0.483518	0.768509	0.28499	17	43325791	R	I	LOC100133991	Body	shore	Body-shore	chr17:43324689-43325729	NA	NA
1265	cg22941646	0.522849	0.624495	13.4807	3.22178e-13	9.7651e-11	20.1703	0.295294	0.818143	0.522849	1	235814339	F	II	GNG4	TSS1500	island	TSS1500-island	chr1:235814280-235814488	NA	NA
1266	cg19229182	0.527726	0.654102	13.4799	3.2262e-13	9.77078e-11	20.1689	0.32183	0.849556	0.527726	10	102998738	F	I		IGR	shelf	IGR-shelf	chr10:102996034-102996646	TRUE	NA
1267	cg07669776	-0.295798	0.399536	-13.4709	3.27552e-13	9.91236e-11	20.1536	0.585779	0.289981	-0.295798	13	110975691	F	II	COL4A2	Body	opensea	Body-opensea		TRUE	TRUE
1268	cg16003790	0.24173	0.811832	13.4693	3.28474e-13	9.93245e-11	20.1507	0.659631	0.901361	0.24173	1	205909935	R	II	SLC26A9	5'UTR	opensea	5'UTR-opensea		NA	TRUE
1269	cg17386213	0.589475	0.586158	13.4677	3.29327e-13	9.94402e-11	20.1481	0.215007	0.804482	0.589475	6	108488335	F	I	NR2E1	Body	island	Body-island	chr6:108485671-108490539	NA	NA		rs217540
1270	cg09716613	0.204855	0.828418	13.4676	3.29374e-13	9.94402e-11	20.1479	0.699435	0.90429	0.204855	13	33000534	R	II	N4BP2L1	Body	shore	Body-shore	chr13:33001249-33002078	NA	NA
1271	cg00868766	0.175716	0.776563	13.467	3.29762e-13	9.94793e-11	20.1467	0.665927	0.841643	0.175716	15	40364524	R	II		IGR	opensea	IGR-opensea		NA	NA
1272	cg14028015	0.279997	0.788703	13.4645	3.31136e-13	9.98155e-11	20.1425	0.612409	0.892406	0.279997	9	79638896	F	I		IGR	shore	IGR-shore	chr9:79637814-79638169	NA	NA
1273	cg07185287	-0.359566	0.369085	-13.4594	3.33983e-13	1.00595e-10	20.1339	0.595478	0.235912	-0.359566	10	79797844	F	II	RPS24	Body	shelf	Body-shelf	chr10:79793494-79793952	NA	NA
1274	cg04289385	0.330423	0.679182	13.4539	3.37153e-13	1.01432e-10	20.1243	0.471138	0.801561	0.330423	6	36355825	R	II	ETV7	TSS1500	island	TSS1500-island	chr6:36355277-36356016	TRUE	NA
1275	cg07019315	0.332583	0.754731	13.4536	3.37288e-13	1.01432e-10	20.1239	0.545327	0.87791	0.332583	14	93344381	F	II		IGR	opensea	IGR-opensea		NA	TRUE
1276	cg27485402	0.236635	0.791559	13.4525	3.37935e-13	1.01546e-10	20.1219	0.642566	0.879201	0.236635	16	66462924	R	II	BEAN	5'UTR	shore	5'UTR-shore	chr16:66461071-66462213	NA	TRUE
1277	cg25736251	0.246561	0.885696	13.4508	3.38893e-13	1.01713e-10	20.1191	0.730454	0.977015	0.246561	3	61235869	F	I	FHIT	5'UTR	shore	5'UTR-shore	chr3:61236606-61237227	TRUE	NA
1278	cg11135937	0.203731	0.906615	13.4506	3.39018e-13	1.01713e-10	20.1187	0.77834	0.982071	0.203731	14	24013847	R	II		IGR	opensea	IGR-opensea		NA	NA		rs74959070
1279	cg26995690	0.328838	0.782742	13.4457	3.41836e-13	1.02478e-10	20.1103	0.575696	0.904534	0.328838	13	36346376	F	II	DCLK1	3'UTR	opensea	3'UTR-opensea		TRUE	TRUE
1280	cg09715499	0.401132	0.38321	13.4401	3.45098e-13	1.03321e-10	20.1007	0.130645	0.531777	0.401132	7	100818038	R	II	C7orf52	Body	shore	Body-shore	chr7:100815484-100816995	NA	NA
1281	cg06766541	0.310527	0.78582	13.4394	3.45509e-13	1.03321e-10	20.0995	0.590304	0.90083	0.310527	7	128556540	R	II		IGR	island	IGR-island	chr7:128555329-128556650	NA	NA
1282	cg00247334	-0.3172	0.216097	-13.4391	3.45701e-13	1.03321e-10	20.0989	0.415816	0.0986152	-0.3172	3	8811543	F	II	OXTR	TSS1500	shore	TSS1500-shore	chr3:8808961-8811280	NA	NA			rs74911868
1283	cg13725752	0.258522	0.730194	13.439	3.45719e-13	1.03321e-10	20.0988	0.567421	0.825943	0.258522	9	34453817	R	II	C9orf25	Body	shelf	Body-shelf	chr9:34457375-34458892	NA	NA
1284	cg08576598	0.374281	0.333606	13.4348	3.48224e-13	1.03988e-10	20.0915	0.0979474	0.472229	0.374281	7	116962626	F	II	WNT2	Body	shore	Body-shore	chr7:116962841-116964803	NA	NA			rs3034485
1285	cg21784396	0.299211	0.816206	13.4331	3.49193e-13	1.04197e-10	20.0887	0.627815	0.927025	0.299211	7	127991421	R	I	PRRT4	Body	island	Body-island	chr7:127990926-127992616	NA	NA
1286	cg24978725	0.269093	0.833179	13.432	3.49886e-13	1.04323e-10	20.0867	0.66375	0.932843	0.269093	13	101173617	F	II	PCCA	Body	opensea	Body-opensea		NA	NA		rs80257919
1287	cg13830300	0.160105	0.886621	13.4311	3.50399e-13	1.04395e-10	20.0852	0.785814	0.945919	0.160105	17	41822900	F	II		IGR	opensea	IGR-opensea		NA	TRUE		rs17610252
1288	cg03199014	-0.333629	0.654362	-13.4298	3.51182e-13	1.04547e-10	20.083	0.864425	0.530796	-0.333629	1	226922948	F	II	ITPKB	Body	shore	Body-shore	chr1:226924560-226926553	NA	NA		rs12144034	rs12069797
1289	cg17406248	-0.41203	0.47856	-13.4282	3.52111e-13	1.04742e-10	20.0803	0.737986	0.325956	-0.41203	9	97807693	F	II	C9orf3	Body	island	Body-island	chr9:97807450-97807694	NA	TRUE
1290	cg20973210	0.526916	0.582244	13.4212	3.56328e-13	1.05915e-10	20.0682	0.250483	0.777398	0.526916	19	2282729	F	II	C19orf35	TSS1500	shelf	TSS1500-shelf	chr19:2278605-2278848	NA	TRUE		rs1476563
1291	cg00363312	0.288524	0.789719	13.4118	3.62094e-13	1.07546e-10	20.0519	0.608055	0.89658	0.288524	7	139333296	F	II	HIPK2	Body	opensea	Body-opensea		NA	NA		rs74883026
1292	cg01652514	-0.310066	0.250563	-13.4081	3.64362e-13	1.08092e-10	20.0456	0.44579	0.135723	-0.310066	13	114831142	F	II	RASA3	Body	opensea	Body-opensea		NA	TRUE		rs75159665
1293	cg17073306	-0.246647	0.314313	-13.4079	3.64494e-13	1.08092e-10	20.0452	0.46961	0.222963	-0.246647	4	671791	R	II	MYL5	1stExon	shelf	1stExon-shelf	chr4:674843-676091	TRUE	NA
1294	cg14576824	-0.156132	0.0971226	-13.4069	3.65103e-13	1.08189e-10	20.0435	0.195428	0.0392961	-0.156132	1	213224402	R	II	RPS6KC1	TSS200	shore	TSS200-shore	chr1:213224611-213224867	NA	NA
1295	cg20084184	-0.39556	0.313349	-13.4059	3.65698e-13	1.08282e-10	20.0419	0.562405	0.166845	-0.39556	4	1148524	F	II		IGR	opensea	IGR-opensea		NA	NA
1296	cg17133734	-0.422345	0.425244	-13.4015	3.68455e-13	1.08934e-10	20.0343	0.691165	0.26882	-0.422345	15	86042851	R	II	AKAP13	Body	opensea	Body-opensea		NA	TRUE
1297	cg13071569	0.260091	0.603964	13.4015	3.68466e-13	1.08934e-10	20.0343	0.440203	0.700295	0.260091	12	107296946	F	II		IGR	opensea	IGR-opensea		NA	NA		rs79829404
1298	cg06132862	0.2279	0.59626	13.3985	3.70364e-13	1.09411e-10	20.029	0.452768	0.680668	0.2279	10	128152075	R	II	C10orf90	Body	opensea	Body-opensea		NA	NA
1299	cg07792345	0.385592	0.622898	13.3977	3.70818e-13	1.09461e-10	20.0278	0.380118	0.76571	0.385592	2	222890993	R	II		IGR	opensea	IGR-opensea		NA	TRUE
1300	cg07669403	0.282658	0.675957	13.3972	3.71153e-13	1.09476e-10	20.0269	0.497987	0.780645	0.282658	18	19477059	R	I		IGR	island	IGR-island	chr18:19476852-19477103	NA	NA
1301	cg27060477	-0.274199	0.272286	-13.3955	3.72237e-13	1.09711e-10	20.0239	0.44493	0.170731	-0.274199	13	22400387	R	II		IGR	opensea	IGR-opensea		NA	TRUE
1302	cg04797957	-0.275307	0.239665	-13.3945	3.72894e-13	1.09821e-10	20.0221	0.413007	0.137699	-0.275307	17	76840488	R	II		IGR	shelf	IGR-shelf	chr17:76836060-76837438	NA	NA
1303	cg24377179	0.411232	0.747751	13.3935	3.73494e-13	1.09913e-10	20.0205	0.488827	0.900059	0.411232	3	55523815	F	II		IGR	shore	IGR-shore	chr3:55520226-55522344	NA	TRUE
1304	cg06440348	0.112053	0.931697	13.3921	3.74421e-13	1.10102e-10	20.018	0.861145	0.973198	0.112053	4	81111527	F	II	PRDM8	5'UTR	shore	5'UTR-shore	chr4:81109887-81110460	NA	NA
1305	cg18486235	0.458957	0.733621	13.3898	3.75825e-13	1.1043e-10	20.0142	0.444648	0.903605	0.458957	1	91300387	R	II		IGR	shore	IGR-shore	chr1:91300979-91301891	NA	TRUE
1306	cg02847766	-0.255068	0.182368	-13.3882	3.7688e-13	1.10656e-10	20.0114	0.342966	0.0878985	-0.255068	16	2470641	F	II	ABCA17P	Body	opensea	Body-opensea		NA	NA		rs73488264
1307	cg11462252	0.237143	0.860636	13.3875	3.77299e-13	1.10694e-10	20.0102	0.711323	0.948466	0.237143	5	168139607	F	II	SLIT3	Body	opensea	Body-opensea		TRUE	TRUE
1308	cg01724607	0.340339	0.490124	13.3869	3.77692e-13	1.10725e-10	20.0092	0.275837	0.616176	0.340339	6	99278360	F	II		IGR	shore	IGR-shore	chr6:99279317-99283842	NA	NA
1309	cg20811788	-0.194203	0.411183	-13.3856	3.7856e-13	1.10895e-10	20.0069	0.533459	0.339255	-0.194203	22	50721368	F	II	PLXNB2	Body	island	Body-island	chr22:50718979-50721884	NA	TRUE
1310	cg06738242	0.481689	0.666794	13.3816	3.81138e-13	1.11565e-10	20	0.363509	0.845197	0.481689	2	239755703	F	II	TWIST2	TSS1500	island	TSS1500-island	chr2:239755096-239758310	NA	NA		rs77269897
1311	cg12044828	0.385339	0.766753	13.3809	3.81574e-13	1.11608e-10	19.9988	0.524133	0.909472	0.385339	15	96901460	F	II		IGR	shore	IGR-shore	chr15:96903311-96903711	NA	NA
1312	cg27639662	0.277751	0.804927	13.3772	3.83965e-13	1.12222e-10	19.9925	0.630047	0.907797	0.277751	4	81111393	F	II	PRDM8	5'UTR	shore	5'UTR-shore	chr4:81109887-81110460	NA	NA
1313	cg13780614	0.285613	0.815121	13.373	3.86735e-13	1.12941e-10	19.9852	0.63529	0.920904	0.285613	15	49607868	R	II	GALK2	Body	opensea	Body-opensea		NA	TRUE
1314	cg13811240	-0.368756	0.354727	-13.3726	3.87014e-13	1.12941e-10	19.9845	0.586907	0.21815	-0.368756	9	97851374	F	II		IGR	shelf	IGR-shelf	chr9:97848140-97848525	NA	NA			rs72752314
1315	cg17998964	0.382612	0.46392	13.3716	3.87698e-13	1.13055e-10	19.9827	0.223016	0.605629	0.382612	11	63655903	R	II	MARK2	Body	opensea	Body-opensea		TRUE	TRUE
1316	cg11883836	0.144402	0.92604	13.366	3.91413e-13	1.14011e-10	19.973	0.83512	0.979522	0.144402	3	156838181	R	I		IGR	island	IGR-island	chr3:156837983-156838351	NA	NA
1317	cg06797253	-0.294346	0.259679	-13.3657	3.91568e-13	1.14011e-10	19.9726	0.445008	0.150662	-0.294346	22	45022475	F	II		IGR	opensea	IGR-opensea		TRUE	NA
1318	cg01782798	0.330178	0.609736	13.3645	3.92363e-13	1.14156e-10	19.9705	0.401847	0.732025	0.330178	16	70680365	R	I	IL34	TSS200	opensea	TSS200-opensea		NA	NA
1319	cg25478132	0.194456	0.863911	13.3601	3.95327e-13	1.14931e-10	19.9629	0.741476	0.935932	0.194456	10	102854188	F	I	TLX1NB	5'UTR	opensea	5'UTR-opensea		NA	TRUE
1320	cg14683380	0.194991	0.801451	13.3568	3.97588e-13	1.15501e-10	19.9571	0.678679	0.87367	0.194991	17	4498541	R	I	SMTNL2	Body	island	Body-island	chr17:4498421-4498659	NA	NA
1321	cg04264925	0.258518	0.777519	13.3545	3.99133e-13	1.15863e-10	19.9532	0.614749	0.873266	0.258518	5	134875554	F	II		IGR	shelf	IGR-shelf	chr5:134879443-134879819	NA	NA
1322	cg06138468	-0.227987	0.433144	-13.3522	4.00711e-13	1.16233e-10	19.9492	0.576691	0.348704	-0.227987	6	151335010	F	II	MTHFD1L	Body	opensea	Body-opensea		NA	TRUE
1323	cg26557617	-0.193802	0.185383	-13.3484	4.03285e-13	1.16892e-10	19.9427	0.307406	0.113604	-0.193802	17	53654271	F	II		IGR	opensea	IGR-opensea		NA	TRUE		rs78026476
1324	cg21658153	-0.40084	0.484666	-13.3425	4.07358e-13	1.17983e-10	19.9325	0.737047	0.336207	-0.40084	19	16178570	R	II	TPM4	Body	island	Body-island	chr19:16178396-16178609	NA	NA
1325	cg01263386	0.545648	0.589656	13.3408	4.0853e-13	1.18233e-10	19.9296	0.2461	0.791748	0.545648	19	47933586	F	I	SLC8A2	Body	island	Body-island	chr19:47933295-47933827	TRUE	NA
1326	cg12492504	0.483005	0.45847	13.3339	4.13366e-13	1.19543e-10	19.9177	0.154356	0.637361	0.483005	7	26416890	F	II		IGR	island	IGR-island	chr7:26415746-26416891	TRUE	NA
1327	cg19895786	0.300346	0.295812	13.3308	4.15582e-13	1.20094e-10	19.9123	0.106706	0.407051	0.300346	1	26373006	F	II	SLC30A2	TSS1500	island	TSS1500-island	chr1:26372281-26373313	NA	NA
1328	cg04377282	0.322137	0.653433	13.3238	4.20561e-13	1.21441e-10	19.9002	0.450606	0.772743	0.322137	10	72201417	F	II	NODAL	1stExon	shore	1stExon-shore	chr10:72200065-72201368	TRUE	TRUE	high-CpG:71871376-71871446
1329	cg02426414	0.184695	0.880566	13.3223	4.21634e-13	1.2166e-10	19.8976	0.764277	0.948972	0.184695	17	18265933	F	II	SHMT1	5'UTR	shore	5'UTR-shore	chr17:18266422-18267007	NA	NA
1330	cg01060444	0.161029	0.896172	13.3077	4.32293e-13	1.24642e-10	19.8723	0.794784	0.955813	0.161029	10	88100354	R	II	GRID1	Body	opensea	Body-opensea		NA	TRUE			rs75935203
1331	cg09251362	-0.213252	0.158296	-13.3051	4.34179e-13	1.25077e-10	19.8679	0.292565	0.0793136	-0.213252	12	110211325	F	I	MGC14436	TSS200	opensea	TSS200-opensea		NA	NA		rs12310773
1332	cg26391674	0.299061	0.705836	13.3048	4.34453e-13	1.25077e-10	19.8672	0.517538	0.8166	0.299061	20	3148934	F	II	ProSAPiP1	1stExon	island	1stExon-island	chr20:3148649-3149060	TRUE	TRUE
1333	cg07005055	0.624788	0.647725	13.3023	4.36289e-13	1.25512e-10	19.863	0.25434	0.879128	0.624788	1	113052167	R	I	WNT2B	Body	island	Body-island	chr1:113050813-113052301	TRUE	NA		rs3790605
1334	cg00795825	-0.186427	0.153093	-13.2991	4.38702e-13	1.26083e-10	19.8574	0.270473	0.0840459	-0.186427	17	39472114	R	II	KRTAP17-1	TSS200	opensea	TSS200-opensea		NA	NA
1335	cg23047236	0.167104	0.868184	13.2988	4.38928e-13	1.26083e-10	19.8568	0.76297	0.930075	0.167104	17	27369447	R	II	PIPOX	TSS1500	opensea	TSS1500-opensea		NA	NA
1336	cg22169523	0.155254	0.906873	13.2978	4.39607e-13	1.26144e-10	19.8553	0.80912	0.964374	0.155254	12	131273222	F	I		IGR	opensea	IGR-opensea		NA	NA
1337	cg22188571	0.192792	0.744932	13.2976	4.398e-13	1.26144e-10	19.8548	0.623545	0.816336	0.192792	6	34074955	F	II	GRM4	Body	opensea	Body-opensea		NA	NA		rs902203
1338	cg07560447	0.383666	0.323487	13.2948	4.41878e-13	1.26646e-10	19.8501	0.0819198	0.465585	0.383666	1	226150385	F	II		IGR	opensea	IGR-opensea		TRUE	NA		rs76042941
1339	cg09099868	0.38672	0.725721	13.2936	4.42813e-13	1.2682e-10	19.8479	0.482231	0.868951	0.38672	10	22622793	R	II		IGR	shore	IGR-shore	chr10:22623350-22625875	NA	NA
1340	cg11081272	-0.427134	0.368303	-13.2931	4.43203e-13	1.26837e-10	19.847	0.637239	0.210105	-0.427134	11	78130236	R	II	GAB2	TSS1500	shore	TSS1500-shore	chr11:78127965-78129400	NA	TRUE
1341	cg26750002	0.241811	0.81527	13.2923	4.43764e-13	1.26903e-10	19.8457	0.663019	0.904829	0.241811	19	49244674	R	II	IZUMO1	Body	shore	Body-shore	chr19:49242018-49242962	TRUE	NA
1342	cg24682036	0.310429	0.745941	13.2886	4.46592e-13	1.27617e-10	19.8393	0.550486	0.860914	0.310429	18	29077698	R	I	DSG2	TSS1500	island	TSS1500-island	chr18:29077552-29078526	TRUE	NA
1343	cg02190127	0.218607	0.75087	13.287	4.47821e-13	1.27873e-10	19.8365	0.613228	0.831835	0.218607	20	4229231	F	II	ADRA1D	1stExon	island	1stExon-island	chr20:4228532-4230496	TRUE	NA
1344	cg00286119	0.216663	0.843963	13.2866	4.48152e-13	1.27873e-10	19.8358	0.707546	0.924209	0.216663	8	29732574	F	II		IGR	opensea	IGR-opensea		NA	NA	low-CpG:29851989-29852311
1345	cg03339609	-0.14319	0.106828	-13.2809	4.52513e-13	1.28975e-10	19.8259	0.196985	0.053795	-0.14319	19	34662636	F	II	LSM14A	TSS1500	shore	TSS1500-shore	chr19:34662931-34664060	NA	NA			rs75088249
1346	cg26247880	0.317573	0.687214	13.2807	4.52704e-13	1.28975e-10	19.8255	0.48726	0.804833	0.317573	17	1131424	R	II		IGR	shore	IGR-shore	chr17:1131877-1133367	TRUE	NA
1347	cg15988320	-0.15222	0.138996	-13.2803	4.5302e-13	1.28975e-10	19.8248	0.234838	0.0826182	-0.15222	5	140868422	R	II	PCDHGA4	Body	shelf	Body-shelf	chr5:140871064-140872335	TRUE	TRUE
1348	cg17986992	0.172978	0.914834	13.2783	4.54565e-13	1.29319e-10	19.8214	0.805921	0.9789	0.172978	1	159825761	F	I	VSIG8	Body	shore	Body-shore	chr1:159824006-159825011	NA	NA
1349	cg15834395	-0.317258	0.375806	-13.2712	4.60094e-13	1.30795e-10	19.8091	0.575561	0.258303	-0.317258	10	134261413	F	II	C10orf91	Body	opensea	Body-opensea		TRUE	TRUE
1350	cg17583946	0.191766	0.860941	13.2704	4.6076e-13	1.30887e-10	19.8076	0.7402	0.931965	0.191766	2	63275034	F	II	LOC100132215	TSS200	island	TSS200-island	chr2:63274475-63279430	NA	NA
1351	cg13159388	0.301981	0.714249	13.2677	4.62898e-13	1.31398e-10	19.8029	0.524113	0.826094	0.301981	8	144451643	R	II	RHPN1	Body	shore	Body-shore	chr8:144450376-144451557	NA	NA
1352	cg04939673	0.500428	0.584637	13.2666	4.63771e-13	1.31548e-10	19.801	0.269552	0.76998	0.500428	4	184019125	F	II	C4orf38	Body	island	Body-island	chr4:184018830-184021379	NA	NA
1353	cg26010879	0.302664	0.563861	13.2572	4.71251e-13	1.33572e-10	19.7848	0.373295	0.675959	0.302664	7	73157217	F	II		IGR	shelf	IGR-shelf	chr7:73152564-73153716	TRUE	TRUE
1354	cg09335713	0.291476	0.734051	13.2526	4.75017e-13	1.3454e-10	19.7767	0.550529	0.842005	0.291476	22	42828418	R	I	NFAM1	TSS200	opensea	TSS200-opensea		NA	NA
1355	cg17769442	0.427593	0.487196	13.2487	4.78136e-13	1.35324e-10	19.7701	0.217971	0.645564	0.427593	19	45578863	F	II	ZNF296	Body	shore	Body-shore	chr19:45579321-45580018	NA	NA	low-CpG:50270703-50270775
1356	cg17631150	-0.281521	0.28314	-13.2453	4.80992e-13	1.36032e-10	19.7641	0.460394	0.178873	-0.281521	11	126173261	F	II	DCPS	TSS1500	shore	TSS1500-shore	chr11:126173539-126174042	NA	NA
1357	cg26818197	-0.219215	0.155293	-13.2446	4.81556e-13	1.36091e-10	19.7629	0.293318	0.0741023	-0.219215	6	110986361	F	II	CDK19	Body	opensea	Body-opensea		NA	TRUE
1358	cg26619624	-0.189452	0.137519	-13.2437	4.82306e-13	1.36203e-10	19.7613	0.256803	0.0673513	-0.189452	7	96339434	F	II	SHFM1	TSS1500	shore	TSS1500-shore	chr7:96338816-96339277	NA	NA
1359	cg20731469	0.582107	0.51288	13.2402	4.85147e-13	1.36905e-10	19.7553	0.146368	0.728476	0.582107	6	108495678	R	II	NR2E1	Body	island	Body-island	chr6:108495654-108495986	TRUE	NA
1360	cg05337806	0.262769	0.80908	13.2381	4.86909e-13	1.37301e-10	19.7517	0.643632	0.906401	0.262769	7	1775904	R	II	ELFN1	5'UTR	opensea	5'UTR-opensea		NA	NA
1361	cg24964694	0.442746	0.388468	13.2323	4.91803e-13	1.38492e-10	19.7415	0.109702	0.552448	0.442746	6	36308389	F	II		IGR	opensea	IGR-opensea		NA	TRUE
1362	cg14639185	0.116615	0.914112	13.2322	4.91852e-13	1.38492e-10	19.7414	0.840688	0.957303	0.116615	12	108634147	R	I	WSCD2	Body	opensea	Body-opensea		NA	NA
1363	cg19742470	0.442446	0.526043	13.2306	4.93254e-13	1.38785e-10	19.7385	0.247466	0.689912	0.442446	2	182850059	F	II	PPP1R1C	TSS1500	opensea	TSS1500-opensea		NA	NA
1364	cg01847021	0.211609	0.684015	13.2261	4.97039e-13	1.39673e-10	19.7308	0.55078	0.762389	0.211609	7	4877595	R	I	RADIL	Body	shore	Body-shore	chr7:4876024-4876229	NA	NA
1365	cg13708301	0.283006	0.720657	13.226	4.97136e-13	1.39673e-10	19.7306	0.542468	0.825474	0.283006	9	71735666	F	II	TJP2	TSS1500	shore	TSS1500-shore	chr9:71736074-71737367	NA	NA		rs77462930
1366	cg09941713	0.404629	0.710168	13.2234	4.99338e-13	1.4019e-10	19.7261	0.455402	0.860031	0.404629	8	61705332	R	II	CHD7	Body	opensea	Body-opensea		NA	TRUE
1367	cg01445163	-0.392548	0.510869	-13.2207	5.01699e-13	1.4075e-10	19.7213	0.758029	0.365481	-0.392548	17	41477300	R	I	ARL4D	Body	island	Body-island	chr17:41477270-41477482	NA	NA
1368	cg24516362	0.435397	0.66652	13.2202	5.02072e-13	1.40752e-10	19.7206	0.392381	0.827778	0.435397	15	91838184	R	II	SV2B	3'UTR	shore	3'UTR-shore	chr15:91839948-91840340	NA	NA
1369	cg06551161	-0.145177	0.128464	-13.2191	5.03054e-13	1.40924e-10	19.7186	0.219871	0.0746942	-0.145177	11	57424534	F	II	CLP1	TSS1500	shore	TSS1500-shore	chr11:57424937-57425262	NA	NA
1370	cg27305383	-0.230504	0.163733	-13.2163	5.05508e-13	1.41509e-10	19.7136	0.308865	0.0783611	-0.230504	4	57522795	R	II	HOPX	5'UTR	shore	5'UTR-shore	chr4:57521621-57522703	TRUE	NA
1371	cg12406703	-0.237109	0.181143	-13.2134	5.07997e-13	1.42102e-10	19.7087	0.330433	0.0933245	-0.237109	10	112258680	R	II	DUSP5	Body	island	Body-island	chr10:112257163-112258684	NA	NA
1372	cg25023684	0.319451	0.690039	13.2113	5.09813e-13	1.42507e-10	19.705	0.488904	0.808354	0.319451	7	155714868	F	II		IGR	opensea	IGR-opensea		NA	TRUE
1373	cg16389901	0.455631	0.743801	13.2102	5.10835e-13	1.42628e-10	19.703	0.456922	0.912553	0.455631	14	54423807	F	I	BMP4	TSS1500	shore	TSS1500-shore	chr14:54420184-54422958	TRUE	NA
1374	cg05976753	0.486975	0.373786	13.2099	5.11099e-13	1.42628e-10	19.7025	0.0671721	0.554147	0.486975	8	29205988	F	II	DUSP4	Body	island	Body-island	chr8:29205664-29209847	NA	NA
1375	cg14754581	0.433136	0.602685	13.2096	5.11359e-13	1.42628e-10	19.702	0.32997	0.763105	0.433136	3	46448753	F	II	CCRL2	TSS1500	opensea	TSS1500-opensea		NA	TRUE
1376	cg09219093	0.335668	0.640302	13.2007	5.19239e-13	1.4472e-10	19.6865	0.428956	0.764624	0.335668	3	184099259	R	II	CHRD	Body	island	Body-island	chr3:184099095-184099582	NA	NA
1377	cg26720545	0.232661	0.830941	13.2001	5.19752e-13	1.44759e-10	19.6855	0.68445	0.917112	0.232661	6	37618009	F	II	MDGA1	Body	island	Body-island	chr6:37617863-37618147	TRUE	NA
1378	cg18949415	0.289991	0.737084	13.1984	5.21252e-13	1.44968e-10	19.6825	0.554497	0.844488	0.289991	6	43969136	F	II	C6orf223	Body	shore	Body-shore	chr6:43970073-43970922	TRUE	TRUE
1379	cg02712322	-0.233842	0.723603	-13.1984	5.21256e-13	1.44968e-10	19.6825	0.870837	0.636995	-0.233842	16	15829293	R	II	MYH11	Body	opensea	Body-opensea		NA	NA	low-CpG:15736787-15736857
1380	cg00307066	0.305217	0.807409	13.1978	5.21772e-13	1.45006e-10	19.6815	0.615235	0.920452	0.305217	4	41880465	R	II		IGR	island	IGR-island	chr4:41880224-41880500	NA	NA			rs78294167
1381	cg16118592	-0.303407	0.243733	-13.1965	5.22941e-13	1.45226e-10	19.6793	0.434767	0.13136	-0.303407	4	1148569	F	II		IGR	opensea	IGR-opensea		NA	NA
1382	cg14097304	0.57508	0.544083	13.1955	5.23908e-13	1.4539e-10	19.6774	0.181995	0.757075	0.57508	7	156801587	R	I	MNX1	Body	island	Body-island	chr7:156801418-156801632	NA	NA
1383	cg02744046	-0.383287	0.297037	-13.1877	5.3097e-13	1.47243e-10	19.6638	0.538366	0.155079	-0.383287	15	58782685	R	II	LIPC	Body	opensea	Body-opensea		NA	NA
1384	cg05797178	-0.347064	0.659748	-13.1838	5.34504e-13	1.47878e-10	19.6571	0.878269	0.531205	-0.347064	1	201909218	R	II	LMOD1	Body	opensea	Body-opensea		NA	TRUE
1385	cg16226866	0.326955	0.781086	13.1836	5.34677e-13	1.47878e-10	19.6568	0.575225	0.90218	0.326955	6	110418140	F	II		IGR	opensea	IGR-opensea		NA	TRUE
1386	cg24900663	-0.126934	0.0883269	-13.1836	5.34733e-13	1.47878e-10	19.6566	0.168248	0.0413142	-0.126934	19	38810166	R	I	KCNK6	TSS1500	shore	TSS1500-shore	chr19:38810376-38810949	TRUE	NA
1387	cg22120095	0.398206	0.760277	13.1835	5.34796e-13	1.47878e-10	19.6565	0.509555	0.907761	0.398206	3	50488020	F	I	CACNA2D2	Body	opensea	Body-opensea		NA	NA		rs11714596
1388	cg03023152	0.271132	0.783394	13.1815	5.3666e-13	1.48287e-10	19.653	0.612682	0.883813	0.271132	8	102505556	R	I	GRHL2	Body	island	Body-island	chr8:102505512-102506430	NA	NA
1389	cg26882164	0.519694	0.719621	13.1807	5.37413e-13	1.48388e-10	19.6516	0.392406	0.9121	0.519694	8	24859367	R	II		IGR	shore	IGR-shore	chr8:24857509-24858427	NA	NA
1390	cg23193870	0.25406	0.601754	13.1798	5.38245e-13	1.48511e-10	19.65	0.44179	0.69585	0.25406	12	7055657	R	II	PTPN6	TSS200	shore	TSS200-shore	chr12:7053149-7053927	TRUE	NA
1391	cg06639320	-0.262702	0.172108	-13.179	5.38983e-13	1.48608e-10	19.6486	0.337513	0.0748114	-0.262702	2	106015739	R	II	FHL2	TSS200	island	TSS200-island	chr2:106014878-106015884	TRUE	NA
1392	cg07751669	0.29583	0.748127	13.1755	5.42208e-13	1.4939e-10	19.6426	0.561863	0.857694	0.29583	9	114546247	R	II	C9orf84	TSS1500	opensea	TSS1500-opensea		NA	NA
1393	cg16021896	0.493429	0.594198	13.1723	5.45163e-13	1.50097e-10	19.6371	0.28352	0.77695	0.493429	11	134147525	R	II	GLB1L3	Body	shore	Body-shore	chr11:134145559-134147180	NA	NA
1394	cg26188726	0.19233	0.890319	13.1654	5.51687e-13	1.51784e-10	19.625	0.769222	0.961552	0.19233	16	31225957	R	II	TRIM72	5'UTR	island	5'UTR-island	chr16:31225956-31228264	NA	NA
1395	cg00138407	-0.502926	0.403902	-13.1624	5.54555e-13	1.52407e-10	19.6197	0.720559	0.217633	-0.502926	3	47386505	R	II	KLHL18	3'UTR	opensea	3'UTR-opensea		NA	NA
1396	cg11640208	-0.147815	0.125972	-13.1621	5.5488e-13	1.52407e-10	19.6191	0.219041	0.0712258	-0.147815	17	42857157	F	I	ADAM11	3'UTR	shore	3'UTR-shore	chr17:42856596-42856847	NA	NA
1397	cg05969150	-0.26796	0.39243	-13.1618	5.55138e-13	1.52407e-10	19.6187	0.561145	0.293185	-0.26796	16	72882495	R	II	ZFHX3	Body	opensea	Body-opensea		TRUE	TRUE
1398	cg18912530	-0.534425	0.615812	-13.1601	5.56774e-13	1.52747e-10	19.6157	0.952302	0.417876	-0.534425	7	17736250	R	II		IGR	opensea	IGR-opensea		NA	TRUE
1399	cg00043564	0.373478	0.604811	13.1581	5.58696e-13	1.53148e-10	19.6122	0.369658	0.743137	0.373478	7	101005832	R	II	EMID2	TSS1500	shore	TSS1500-shore	chr7:101005899-101007443	NA	NA
1400	cg22979041	0.324153	0.75051	13.1577	5.5903e-13	1.53148e-10	19.6116	0.546414	0.870567	0.324153	5	134787907	F	II	TIFAB	1stExon	opensea	1stExon-opensea		NA	NA
1401	cg25196389	0.143109	0.848253	13.1564	5.60303e-13	1.53387e-10	19.6093	0.758148	0.901256	0.143109	19	46806999	R	II	HIF3A	5'UTR	island	5'UTR-island	chr19:46806998-46807617	NA	NA
1402	cg10123642	0.202822	0.649357	13.1545	5.62149e-13	1.53783e-10	19.6059	0.521654	0.724476	0.202822	1	38104517	R	II		IGR	shelf	IGR-shelf	chr1:38099677-38100864	NA	NA
1403	cg03370704	-0.226756	0.404904	-13.1512	5.65331e-13	1.54544e-10	19.6002	0.547676	0.32092	-0.226756	5	148785408	R	II	LOC728264	TSS1500	opensea	TSS1500-opensea		NA	NA
1404	cg22398226	0.272056	0.795946	13.1479	5.68558e-13	1.55315e-10	19.5944	0.624652	0.896708	0.272056	4	155662217	F	II		IGR	shore	IGR-shore	chr4:155663809-155664315	NA	NA
1405	cg01020758	0.268199	0.732343	13.1472	5.69225e-13	1.55387e-10	19.5933	0.563477	0.831675	0.268199	17	39643308	F	II	KRT36	Body	opensea	Body-opensea		NA	NA		rs11657323
1406	cg16657152	0.433574	0.538888	13.1406	5.75746e-13	1.57056e-10	19.5817	0.265897	0.699471	0.433574	8	125784769	F	II		IGR	opensea	IGR-opensea		NA	TRUE
1407	cg09140531	-0.502617	0.352091	-13.136	5.80367e-13	1.58204e-10	19.5736	0.668554	0.165937	-0.502617	6	48078914	F	II		IGR	opensea	IGR-opensea		NA	TRUE	low-CpG:48186868-48186893
1408	cg12664770	0.246149	0.714208	13.1348	5.81545e-13	1.58413e-10	19.5715	0.559225	0.805374	0.246149	3	14642025	R	II		IGR	shore	IGR-shore	chr3:14643718-14644830	NA	NA
1409	cg01755541	0.303264	0.842109	13.1337	5.82706e-13	1.58617e-10	19.5695	0.651165	0.954429	0.303264	16	67428324	F	II	TPPP3	TSS1500	island	TSS1500-island	chr16:67427284-67428950	NA	NA
1410	cg06778853	-0.169622	0.126887	-13.1329	5.83431e-13	1.58702e-10	19.5683	0.233686	0.0640639	-0.169622	1	6672620	R	II	PHF13	TSS1500	shore	TSS1500-shore	chr1:6672786-6675741	NA	NA
1411	cg07115110	0.435817	0.495222	13.1293	5.87058e-13	1.59576e-10	19.562	0.220819	0.656636	0.435817	3	46250024	F	II	CCR1	TSS200	opensea	TSS200-opensea		NA	NA
1412	cg17633576	0.19468	0.871645	13.1252	5.91247e-13	1.6054e-10	19.5548	0.749069	0.943749	0.19468	12	16726789	R	II	LMO3	Body	opensea	Body-opensea		NA	TRUE
1413	cg15408360	-0.267317	0.176236	-13.125	5.9144e-13	1.6054e-10	19.5544	0.344546	0.0772292	-0.267317	14	102432104	R	II	DYNC1H1	Body	shore	Body-shore	chr14:102430636-102431898	NA	NA
1414	cg26002632	0.495729	0.599188	13.1238	5.92731e-13	1.60777e-10	19.5522	0.287062	0.782791	0.495729	14	100625216	R	II	DEGS2	Body	shore	Body-shore	chr14:100625319-100626461	TRUE	TRUE
1415	cg01833122	-0.666477	0.525611	-13.121	5.95616e-13	1.61446e-10	19.5473	0.945245	0.278767	-0.666477	1	167436541	R	II	CD247	Body	opensea	Body-opensea		NA	TRUE
1416	cg05901357	0.439707	0.625815	13.1203	5.96309e-13	1.6152e-10	19.5461	0.348963	0.78867	0.439707	2	27529325	R	II	TRIM54	Body	island	Body-island	chr2:27529083-27531465	NA	NA
1417	cg12097330	0.226482	0.859973	13.1196	5.97028e-13	1.616e-10	19.5449	0.717373	0.943855	0.226482	17	79050221	R	II	BAIAP2	Body	shore	Body-shore	chr17:79051892-79052534	NA	NA
1418	cg20276677	0.2495	0.779784	13.1189	5.97784e-13	1.61677e-10	19.5436	0.622691	0.872191	0.2495	7	34697855	F	II	NPSR1	TSS200	opensea	TSS200-opensea		NA	NA
1419	cg03890691	0.38546	0.771044	13.1185	5.98153e-13	1.61677e-10	19.543	0.528347	0.913807	0.38546	16	30023615	F	I	DOC2A	TSS1500	shore	TSS1500-shore	chr16:30022651-30023007	NA	NA
1420	cg13916459	0.661753	0.63917	13.1178	5.9884e-13	1.61749e-10	19.5418	0.222511	0.884264	0.661753	12	85673221	F	I	ALX1	TSS1500	shore	TSS1500-shore	chr12:85673878-85674700	NA	NA
1421	cg09794680	-0.184284	0.301832	-13.1171	5.99628e-13	1.61849e-10	19.5405	0.417863	0.233579	-0.184284	14	24540452	F	II	CPNE6	TSS1500	opensea	TSS1500-opensea		NA	NA
1422	cg20947514	-0.369737	0.454756	-13.1014	6.1604e-13	1.66162e-10	19.5131	0.687553	0.317816	-0.369737	1	119874251	R	II		IGR	shelf	IGR-shelf	chr1:119870226-119870535	NA	TRUE
1423	cg13529291	0.209181	0.831623	13.0994	6.18246e-13	1.6664e-10	19.5095	0.699917	0.909098	0.209181	11	75922323	F	I		IGR	island	IGR-island	chr11:75922169-75922376	NA	NA
1424	cg16737267	-0.381197	0.704795	-13.0982	6.19455e-13	1.66849e-10	19.5075	0.944808	0.563611	-0.381197	4	169765205	F	II	PALLD	5'UTR	opensea	5'UTR-opensea		NA	TRUE
1425	cg24405951	-0.316022	0.423763	-13.0963	6.21488e-13	1.6728e-10	19.5042	0.62274	0.306718	-0.316022	1	19337477	F	I		IGR	opensea	IGR-opensea		TRUE	TRUE
1426	cg17208740	0.301319	0.720748	13.0957	6.22207e-13	1.67356e-10	19.503	0.531029	0.832348	0.301319	17	1011493	F	II	ABR	Body	shore	Body-shore	chr17:1011844-1012968	TRUE	NA		rs77131236
1427	cg24603408	0.257826	0.8161	13.0946	6.23338e-13	1.67543e-10	19.5012	0.653765	0.911591	0.257826	8	22562397	F	I		IGR	shore	IGR-shore	chr8:22560949-22561271	NA	TRUE
1428	cg03023089	0.334957	0.852413	13.0935	6.24533e-13	1.67747e-10	19.4992	0.641514	0.976471	0.334957	22	36806580	F	II		IGR	island	IGR-island	chr22:36806029-36806637	NA	NA		rs28368397
1429	cg03294424	0.310469	0.698372	13.087	6.31644e-13	1.69538e-10	19.4877	0.502892	0.813361	0.310469	8	127866047	F	II		IGR	opensea	IGR-opensea		NA	TRUE
1430	cg10920316	0.360552	0.73815	13.0853	6.33453e-13	1.69905e-10	19.4848	0.511136	0.871688	0.360552	5	137946599	F	II		IGR	opensea	IGR-opensea		NA	TRUE
1431	cg11439695	-0.270298	0.430128	-13.076	6.43695e-13	1.72532e-10	19.4686	0.600316	0.330017	-0.270298	12	2561024	R	II	CACNA1C	Body	opensea	Body-opensea		NA	TRUE
1432	cg17657459	-0.408635	0.425973	-13.069	6.51581e-13	1.74419e-10	19.4562	0.683262	0.274626	-0.408635	5	107167398	F	II		IGR	opensea	IGR-opensea		NA	TRUE
1433	cg00123478	0.36527	0.766813	13.0689	6.51642e-13	1.74419e-10	19.4561	0.536828	0.902098	0.36527	4	10458165	F	II	ZNF518B	5'UTR	island	5'UTR-island	chr4:10458129-10459353	NA	NA
1434	cg01165402	0.343189	0.802947	13.0685	6.52158e-13	1.74436e-10	19.4553	0.586866	0.930054	0.343189	5	115912383	F	II		IGR	island	IGR-island	chr5:115912001-115912384	NA	NA
1435	cg08066376	-0.286077	0.236226	-13.068	6.52727e-13	1.74467e-10	19.4544	0.416348	0.130271	-0.286077	11	59577361	R	II	MRPL16	Body	shore	Body-shore	chr11:59578090-59578379	NA	NA
1436	cg23891487	-0.234558	0.58473	-13.0664	6.54564e-13	1.74836e-10	19.4516	0.732414	0.497856	-0.234558	12	93969700	R	II	SOCS2	3'UTR	shelf	3'UTR-shelf	chr12:93963963-93967395	NA	NA			rs9767
1437	cg25190001	0.229023	0.60361	13.0583	6.63702e-13	1.77154e-10	19.4375	0.459411	0.688433	0.229023	12	49371310	R	II	WNT1	TSS1500	shore	TSS1500-shore	chr12:49371690-49375550	NA	NA
1438	cg20016411	0.398135	0.520198	13.056	6.66364e-13	1.77741e-10	19.4335	0.269521	0.667655	0.398135	11	113344987	F	I	DRD2	5'UTR	shore	5'UTR-shore	chr11:113345068-113346328	NA	NA
1439	cg00665374	0.357288	0.756127	13.0531	6.6976e-13	1.78523e-10	19.4283	0.531168	0.888456	0.357288	6	131602870	R	II	AKAP7	3'UTR	opensea	3'UTR-opensea		NA	TRUE
1440	cg03604367	0.531051	0.637431	13.0479	6.75874e-13	1.80028e-10	19.4191	0.303066	0.834116	0.531051	7	12610817	F	II	SCIN	Body	island	Body-island	chr7:12610165-12610834	NA	TRUE
1441	cg10930101	0.221118	0.73461	13.0472	6.76618e-13	1.80102e-10	19.418	0.595388	0.816505	0.221118	17	62085466	F	II	ICAM2	TSS1500	opensea	TSS1500-opensea		NA	TRUE
1442	cg14774755	0.164466	0.879547	13.0444	6.79994e-13	1.80875e-10	19.4129	0.775994	0.940461	0.164466	8	70980603	R	II	PRDM14	Body	shore	Body-shore	chr8:70981873-70984888	NA	NA
1443	cg17646250	0.315053	0.454732	13.0421	6.82633e-13	1.81452e-10	19.409	0.256365	0.571418	0.315053	6	6759768	R	II		IGR	opensea	IGR-opensea		TRUE	TRUE
1444	cg02443626	0.194591	0.859248	13.0407	6.84334e-13	1.81675e-10	19.4065	0.736728	0.931319	0.194591	11	44335060	R	II		IGR	shelf	IGR-shelf	chr11:44337697-44338783	NA	NA
1445	cg27342837	0.445978	0.635242	13.0406	6.84418e-13	1.81675e-10	19.4063	0.354441	0.800419	0.445978	2	188419568	F	II	TFPI	TSS1500	opensea	TSS1500-opensea		NA	TRUE		rs10153820
1446	cg19252218	-0.359299	0.39015	-13.035	6.91074e-13	1.83315e-10	19.3965	0.616375	0.257076	-0.359299	17	41477271	R	II	ARL4D	Body	island	Body-island	chr17:41477270-41477482	NA	NA
1447	cg20178976	0.25436	0.880058	13.034	6.92331e-13	1.83443e-10	19.3947	0.719905	0.974266	0.25436	20	52357117	F	II		IGR	opensea	IGR-opensea		NA	NA
1448	cg03016867	0.275044	0.801451	13.0338	6.92508e-13	1.83443e-10	19.3944	0.628276	0.90332	0.275044	5	148442890	F	II	SH3TC2	TSS200	opensea	TSS200-opensea		NA	TRUE
1449	cg00848945	0.319822	0.777937	13.0329	6.9363e-13	1.83613e-10	19.3928	0.576567	0.89639	0.319822	12	2800919	R	I	CACNA1C	3'UTR	island	3'UTR-island	chr12:2800139-2801062	NA	NA
1450	cg27147556	-0.318023	0.436431	-13.032	6.94761e-13	1.83786e-10	19.3911	0.636668	0.318645	-0.318023	17	41477350	F	I	ARL4D	Body	island	Body-island	chr17:41477270-41477482	NA	NA		rs11545626
1451	cg11891591	0.408683	0.661625	13.0279	6.9969e-13	1.84963e-10	19.384	0.404306	0.812989	0.408683	19	2302474	R	II	LINGO3	5'UTR	island	5'UTR-island	chr19:2302466-2302999	TRUE	NA
1452	cg07488141	-0.224073	0.205387	-13.0237	7.04825e-13	1.86193e-10	19.3765	0.34647	0.122396	-0.224073	7	47560215	F	II	TNS3	5'UTR	opensea	5'UTR-opensea		TRUE	TRUE
1453	cg08946601	0.218961	0.861871	13.0207	7.0846e-13	1.87024e-10	19.3713	0.724007	0.942968	0.218961	6	108489064	F	II	NR2E1	Body	island	Body-island	chr6:108485671-108490539	NA	NA
1454	cg13808083	0.389505	0.679686	13.0116	7.19691e-13	1.89859e-10	19.3554	0.434443	0.823948	0.389505	9	96716527	R	II	BARX1	Body	island	Body-island	chr9:96713326-96718186	NA	NA
1455	cg10130811	-0.175547	0.151205	-13.0101	7.21635e-13	1.90241e-10	19.3526	0.261734	0.0861875	-0.175547	11	66277720	R	II	BBS1	TSS1500	opensea	TSS1500-opensea		NA	NA
1456	cg20030711	-0.222184	0.252917	-12.9997	7.34804e-13	1.9358e-10	19.3343	0.39281	0.170627	-0.222184	17	75471308	F	II	2023-09-09	Body	opensea	Body-opensea		NA	NA
1457	cg21143428	0.21003	0.788024	12.998	7.36896e-13	1.93998e-10	19.3314	0.655783	0.865812	0.21003	5	136640472	F	II	SPOCK1	Body	opensea	Body-opensea		NA	TRUE
1458	cg00899659	0.335267	0.832815	12.9961	7.39411e-13	1.94458e-10	19.3279	0.621721	0.956988	0.335267	10	45495971	R	II	C10orf25	Body	shore	Body-shore	chr10:45496275-45496550	NA	NA
1459	cg10945917	0.391571	0.535672	12.9959	7.39654e-13	1.94458e-10	19.3276	0.289127	0.680698	0.391571	1	156400160	F	II	C1orf61	TSS1500	opensea	TSS1500-opensea		NA	TRUE
1460	cg05129568	-0.752701	0.49161	-12.9948	7.4112e-13	1.94711e-10	19.3256	0.965532	0.212831	-0.752701	6	30708009	R	I	FLOT1	Body	shelf	Body-shelf	chr6:30710307-30712440	NA	NA
1461	cg25556122	-0.22742	0.203801	-12.9936	7.42629e-13	1.9494e-10	19.3235	0.346992	0.119571	-0.22742	19	45721000	F	I	EXOC3L2	Body	island	Body-island	chr19:45720768-45721077	NA	TRUE
1462	cg17542408	0.520772	0.708656	12.9933	7.43007e-13	1.9494e-10	19.323	0.380762	0.901534	0.520772	11	78673100	F	I	ODZ4	Body	island	Body-island	chr11:78673007-78673213	NA	TRUE
1463	cg23586996	0.21562	0.761338	12.991	7.46009e-13	1.95594e-10	19.3189	0.625577	0.841197	0.21562	17	77893850	R	I		IGR	opensea	IGR-opensea		TRUE	NA
1464	cg02727484	-0.315387	0.279713	-12.9883	7.49438e-13	1.96359e-10	19.3143	0.47829	0.162903	-0.315387	10	79284013	F	II	KCNMA1	Body	opensea	Body-opensea		TRUE	TRUE
1465	cg07691152	0.53649	0.617786	12.9818	7.58054e-13	1.98347e-10	19.3027	0.279996	0.816486	0.53649	12	103355123	F	I		IGR	shelf	IGR-shelf	chr12:103351579-103352695	NA	NA
1466	cg00463767	0.503897	0.538987	12.9809	7.59236e-13	1.98521e-10	19.3011	0.221718	0.725615	0.503897	2	63282043	R	II	OTX1	Body	shore	Body-shore	chr2:63282514-63283122	NA	NA
1467	cg25749254	-0.29366	0.23971	-12.9767	7.64795e-13	1.99703e-10	19.2937	0.424608	0.130947	-0.29366	10	3823907	R	II	KLF6	Body	island	Body-island	chr10:3823789-3824017	NA	NA
1468	cg19227031	0.174981	0.882029	12.9746	7.6759e-13	2.00297e-10	19.29	0.771856	0.946837	0.174981	6	32118315	R	I	PRRT1	Body	island	Body-island	chr6:32118101-32118544	NA	NA
1469	cg20902817	0.248257	0.878354	12.973	7.69729e-13	2.00719e-10	19.2872	0.722044	0.970301	0.248257	15	30277796	F	II		IGR	opensea	IGR-opensea		NA	TRUE
1470	cg24379915	0.180066	0.843633	12.9708	7.72623e-13	2.01337e-10	19.2834	0.730257	0.910324	0.180066	8	29202958	R	I	DUSP4	Body	shelf	Body-shelf	chr8:29205664-29209847	NA	NA
1471	cg24250820	-0.503878	0.4097	-12.9627	7.83586e-13	2.04056e-10	19.2691	0.726957	0.223079	-0.503878	4	7887609	R	II	AFAP1	5'UTR	opensea	5'UTR-opensea		NA	TRUE
1472	cg25052312	0.441412	0.616187	12.9623	7.84158e-13	2.04066e-10	19.2683	0.338261	0.779673	0.441412	15	96895183	R	II		IGR	shore	IGR-shore	chr15:96895306-96895729	NA	NA
1473	cg27337176	0.286444	0.78201	12.9603	7.86907e-13	2.04643e-10	19.2648	0.601656	0.8881	0.286444	20	61151467	R	II	C20orf166	Body	shore	Body-shore	chr20:61151586-61151903	NA	NA
1474	cg21821982	0.313172	0.783004	12.9596	7.87876e-13	2.04757e-10	19.2635	0.585822	0.898993	0.313172	3	31547255	F	II		IGR	opensea	IGR-opensea		NA	TRUE
1475	cg20992002	-0.373053	0.291636	-12.955	7.94177e-13	2.06255e-10	19.2555	0.526521	0.153468	-0.373053	11	393328	F	I	PKP3	TSS1500	shore	TSS1500-shore	chr11:394257-394619	NA	NA
1476	cg21042276	0.204723	0.766982	12.9541	7.95521e-13	2.06464e-10	19.2537	0.638082	0.842805	0.204723	6	32038541	R	II	TNXB	Body	opensea	Body-opensea		NA	NA
1477	cg21297493	0.307557	0.816016	12.9498	8.01431e-13	2.07858e-10	19.2462	0.622369	0.929926	0.307557	1	156357905	R	I		IGR	shore	IGR-shore	chr1:156358050-156358252	TRUE	NA
1478	cg04622454	0.439443	0.678432	12.9491	8.02422e-13	2.0789e-10	19.245	0.401746	0.841189	0.439443	9	140349128	R	II	NELF	Body	shore	Body-shore	chr9:140349704-140349970	NA	NA
1479	cg11385249	-0.299657	0.443114	-12.9489	8.02635e-13	2.0789e-10	19.2447	0.631787	0.332129	-0.299657	19	17215602	F	II	MYO9B	Body	shelf	Body-shelf	chr19:17212479-17213332	NA	NA		rs12977269
1480	cg15237742	0.234874	0.836445	12.9464	8.06147e-13	2.08659e-10	19.2403	0.688562	0.923436	0.234874	17	44897024	F	II	WNT3	TSS1500	island	TSS1500-island	chr17:44895800-44897025	TRUE	TRUE		rs73314634
1481	cg26304297	0.364468	0.676105	12.9362	8.20659e-13	2.1213e-10	19.2222	0.446625	0.811093	0.364468	15	96902800	R	II		IGR	shore	IGR-shore	chr15:96903311-96903711	TRUE	NA
1482	cg18237548	-0.200747	0.12657	-12.9325	8.25949e-13	2.13354e-10	19.2157	0.252967	0.0522196	-0.200747	8	8860050	R	II	ERI1	TSS1500	shore	TSS1500-shore	chr8:8860200-8860742	NA	NA
1483	cg12231246	0.440305	0.722812	12.9315	8.2748e-13	2.13606e-10	19.2138	0.445583	0.885888	0.440305	17	27346732	F	II		IGR	shore	IGR-shore	chr17:27346853-27347222	NA	TRUE		rs7503063
1484	cg01144965	-0.334575	0.400262	-12.9308	8.28414e-13	2.13704e-10	19.2126	0.610921	0.276346	-0.334575	8	1811760	F	II	ARHGEF10	Body	opensea	Body-opensea		TRUE	NA
1485	cg16129200	0.282507	0.723551	12.9293	8.30537e-13	2.14108e-10	19.21	0.545676	0.828183	0.282507	8	98879893	R	II	MATN2	TSS1500	shore	TSS1500-shore	chr8:98881311-98881843	NA	NA
1486	cg01637482	-0.260824	0.265941	-12.9248	8.37132e-13	2.15663e-10	19.202	0.430164	0.16934	-0.260824	16	1880436	F	II	FAHD1	Body	shelf	Body-shelf	chr16:1876113-1877633	NA	NA
1487	cg23719318	0.396049	0.783668	12.9185	8.46369e-13	2.17897e-10	19.1909	0.534304	0.930353	0.396049	2	20865651	F	I	GDF7	TSS1500	island	TSS1500-island	chr2:20865289-20867589	NA	TRUE
1488	cg25424419	0.162061	0.888594	12.9172	8.48365e-13	2.18265e-10	19.1885	0.786555	0.948616	0.162061	17	26284491	R	II		IGR	opensea	IGR-opensea		NA	TRUE
1489	cg25123521	0.131959	0.897407	12.9125	8.55261e-13	2.19892e-10	19.1803	0.814322	0.946281	0.131959	5	150040884	R	II	MYOZ3	1stExon	opensea	1stExon-opensea		NA	NA
1490	cg16691158	0.160829	0.857136	12.9119	8.56238e-13	2.19996e-10	19.1791	0.755873	0.916703	0.160829	5	139140550	R	II		IGR	shore	IGR-shore	chr5:139138875-139139242	TRUE	NA
1491	cg11077171	0.310206	0.59405	12.9064	8.64529e-13	2.21978e-10	19.1693	0.398734	0.708941	0.310206	15	74881051	R	I	ARID3B	Body	opensea	Body-opensea		TRUE	TRUE
1492	cg25093503	0.445944	0.681789	12.9058	8.65401e-13	2.22054e-10	19.1683	0.401009	0.846954	0.445944	5	174163341	F	II		IGR	shore	IGR-shore	chr5:174162366-174162843	TRUE	TRUE		rs36100588
1493	cg11056604	-0.175924	0.139834	-12.9017	8.71672e-13	2.23514e-10	19.161	0.250601	0.0746775	-0.175924	19	7797100	F	II	CLEC4G	TSS200	shore	TSS200-shore	chr19:7794793-7796410	NA	NA
1494	cg16076328	0.478689	0.610197	12.9012	8.72394e-13	2.2355e-10	19.1602	0.3088	0.78749	0.478689	2	47597118	R	II	EPCAM	Body	island	Body-island	chr2:47596629-47597256	TRUE	TRUE			rs78328381
1495	cg07813445	0.319022	0.807371	12.8998	8.74583e-13	2.23961e-10	19.1576	0.606505	0.925527	0.319022	1	175937945	R	II	SCARNA3	TSS1500	opensea	TSS1500-opensea		NA	TRUE
1496	cg23163573	0.405833	0.700987	12.8968	8.79118e-13	2.24973e-10	19.1524	0.445462	0.851295	0.405833	2	108905468	R	II	SULT1C2	5'UTR	opensea	5'UTR-opensea		NA	TRUE
1497	cg19821713	0.191564	0.834038	12.8961	8.8022e-13	2.25105e-10	19.1511	0.713423	0.904987	0.191564	15	96909816	R	I		IGR	island	IGR-island	chr15:96909815-96910030	NA	NA
1498	cg02272993	0.594546	0.612352	12.8946	8.82548e-13	2.25551e-10	19.1484	0.238008	0.832554	0.594546	2	45159972	R	II		IGR	island	IGR-island	chr2:45159893-45160112	NA	NA
1499	cg15026998	0.26821	0.837382	12.8916	8.87148e-13	2.26576e-10	19.1431	0.668509	0.936719	0.26821	2	160761622	R	II	LY75	TSS1500	shore	TSS1500-shore	chr2:160760604-160761452	TRUE	NA
1500	cg24491784	0.432663	0.690172	12.8891	8.90998e-13	2.27408e-10	19.1387	0.417755	0.850417	0.432663	15	96887824	F	II		IGR	island	IGR-island	chr15:96887793-96888030	NA	TRUE		rs76890238
1501	cg03234775	-0.353344	0.646066	-12.8855	8.96677e-13	2.28705e-10	19.1323	0.868542	0.515198	-0.353344	6	32138260	F	I	AGPAT1	Body	shelf	Body-shelf	chr6:32134460-32135196	NA	NA
1502	cg26050734	0.211625	0.525	12.8848	8.97672e-13	2.28808e-10	19.1312	0.391754	0.60338	0.211625	1	151689032	F	II	TNRC4	5'UTR	opensea	5'UTR-opensea		TRUE	NA
1503	cg20473374	0.16251	0.85282	12.8826	9.01203e-13	2.29555e-10	19.1272	0.750499	0.913009	0.16251	2	25354401	R	I	EFR3B	Body	island	Body-island	chr2:25354283-25354777	NA	NA
1504	cg12120359	-0.293035	0.295646	-12.8816	9.02799e-13	2.2981e-10	19.1254	0.480149	0.187114	-0.293035	14	65006041	R	II	HSPA2	TSS1500	shore	TSS1500-shore	chr14:65006874-65009197	NA	NA
1505	cg04181528	0.414864	0.472906	12.8751	9.13158e-13	2.32293e-10	19.1138	0.211695	0.626559	0.414864	15	89943836	R	II		IGR	island	IGR-island	chr15:89942592-89943853	TRUE	TRUE
1506	cg12446246	0.335869	0.37958	12.8722	9.17806e-13	2.33321e-10	19.1087	0.168107	0.503976	0.335869	1	208418552	F	II	PLXNA2	TSS1500	shore	TSS1500-shore	chr1:208416489-208418016	NA	NA		rs1615146
1507	cg10859789	-0.207512	0.472928	-12.8702	9.20898e-13	2.33953e-10	19.1053	0.603583	0.396071	-0.207512	2	238252417	R	II	COL6A3	Body	opensea	Body-opensea		NA	TRUE
1508	cg03888064	-0.271507	0.223761	-12.869	9.22878e-13	2.34301e-10	19.1031	0.39471	0.123203	-0.271507	1	156305656	R	II	CCT3	Body	shelf	Body-shelf	chr1:156308173-156308442	NA	NA
1509	cg05973772	-0.19435	0.15894	-12.8675	9.25302e-13	2.34761e-10	19.1004	0.281308	0.086958	-0.19435	4	154178277	R	II	TRIM2	Body	opensea	Body-opensea		TRUE	TRUE
1510	cg20960642	-0.327878	0.339464	-12.8665	9.26942e-13	2.3489e-10	19.0986	0.545905	0.218027	-0.327878	17	39472237	F	II	KRTAP17-1	TSS1500	opensea	TSS1500-opensea		NA	NA
1511	cg23172911	0.152838	0.904992	12.8665	9.27031e-13	2.3489e-10	19.0985	0.808761	0.961599	0.152838	1	165880082	R	II		IGR	opensea	IGR-opensea		NA	TRUE
1512	cg07294734	-0.240356	0.290048	-12.865	9.29462e-13	2.35351e-10	19.0959	0.441383	0.201027	-0.240356	19	1242323	F	II	ATP5D	Body	island	Body-island	chr19:1241619-1242569	NA	NA
1513	cg00222053	0.185565	0.878621	12.857	9.42555e-13	2.38509e-10	19.0817	0.761784	0.947349	0.185565	20	35886417	F	II	GHRH	TSS1500	opensea	TSS1500-opensea		NA	NA
1514	cg22244192	0.48228	0.649904	12.8533	9.48626e-13	2.39888e-10	19.0752	0.346246	0.828526	0.48228	6	33943837	R	II		IGR	island	IGR-island	chr6:33943604-33944027	NA	NA
1515	cg21809624	0.181664	0.916599	12.8518	9.51099e-13	2.40355e-10	19.0725	0.802218	0.983881	0.181664	17	63569403	F	II		IGR	opensea	IGR-opensea		NA	TRUE
1516	cg00994250	0.385748	0.696874	12.8512	9.52153e-13	2.40463e-10	19.0714	0.453996	0.839743	0.385748	6	151087821	F	II	PLEKHG1	Body	opensea	Body-opensea		NA	TRUE
1517	cg14836018	-0.314212	0.257282	-12.8446	9.63186e-13	2.4309e-10	19.0597	0.45512	0.140907	-0.314212	14	51706425	R	II	TMX1	TSS1500	shore	TSS1500-shore	chr14:51706791-51707499	NA	NA
1518	cg25800753	0.285518	0.79614	12.8421	9.67474e-13	2.44012e-10	19.0552	0.616369	0.901887	0.285518	10	94891725	R	II		IGR	opensea	IGR-opensea		NA	TRUE
1519	cg19965300	-0.300819	0.251353	-12.8389	9.72912e-13	2.44972e-10	19.0495	0.440757	0.139939	-0.300819	5	113388886	F	II		IGR	shelf	IGR-shelf	chr5:113391071-113392005	NA	NA
1520	cg13258453	-0.330974	0.361099	-12.8387	9.7328e-13	2.44972e-10	19.0491	0.56949	0.238516	-0.330974	6	25180502	R	II		IGR	opensea	IGR-opensea		NA	TRUE
1521	cg13710297	0.421554	0.488762	12.8386	9.73358e-13	2.44972e-10	19.049	0.22334	0.644893	0.421554	3	55752980	R	II	ERC2	Body	opensea	Body-opensea		NA	TRUE
1522	cg04211175	0.456769	0.541011	12.8382	9.74089e-13	2.44972e-10	19.0483	0.253416	0.710184	0.456769	2	149895877	R	II	LYPD6B	5'UTR	shore	5'UTR-shore	chr2:149895022-149895808	TRUE	NA
1523	cg18176312	-0.408676	0.707341	-12.838	9.74465e-13	2.44972e-10	19.0479	0.964655	0.555979	-0.408676	17	43111632	R	II	DCAKD	Body	island	Body-island	chr17:43111525-43111732	NA	NA		rs17850104
1524	cg20761810	-0.434924	0.385278	-12.8374	9.75391e-13	2.45045e-10	19.0469	0.659119	0.224195	-0.434924	8	140723642	F	I		IGR	opensea	IGR-opensea		NA	NA
1525	cg00198586	-0.294522	0.490712	-12.8352	9.79308e-13	2.45856e-10	19.0429	0.676152	0.38163	-0.294522	3	123861151	F	II	KALRN	Body	opensea	Body-opensea		NA	TRUE
1526	cg16725305	0.352512	0.729346	12.8346	9.80211e-13	2.45856e-10	19.0419	0.507394	0.859906	0.352512	2	18780617	R	II		IGR	opensea	IGR-opensea		NA	TRUE
1527	cg22549408	0.279204	0.851594	12.8343	9.80865e-13	2.45856e-10	19.0413	0.675799	0.955003	0.279204	18	57566300	R	II	PMAIP1	TSS1500	shore	TSS1500-shore	chr18:57566866-57567723	NA	NA
1528	cg11186754	-0.378437	0.701248	-12.8341	9.81177e-13	2.45856e-10	19.0409	0.939523	0.561086	-0.378437	5	176919655	F	II	PDLIM7	Body	island	Body-island	chr5:176918574-176919659	NA	TRUE		rs71732854
1529	cg06204948	0.388164	0.690553	12.8304	9.87445e-13	2.47266e-10	19.0345	0.446153	0.834317	0.388164	11	63656090	F	II	MARK2	Body	opensea	Body-opensea		TRUE	TRUE	low-CpG:63412605-63412680
1530	cg18240703	0.391542	0.576294	12.8265	9.94306e-13	2.48822e-10	19.0274	0.329768	0.72131	0.391542	17	77093866	R	II	HRNBP3	Body	shore	Body-shore	chr17:77093291-77093805	NA	TRUE
1531	cg12910087	0.197465	0.870722	12.825	9.96945e-13	2.4932e-10	19.0248	0.746392	0.943857	0.197465	4	175140004	R	II		IGR	opensea	IGR-opensea		NA	NA
1532	cg01137471	0.473438	0.561377	12.8195	1.00652e-12	2.51552e-10	19.015	0.263287	0.736725	0.473438	9	841340	R	II	DMRT1	TSS1500	shore	TSS1500-shore	chr9:841374-843364	NA	TRUE
1533	cg26979504	0.415914	0.659953	12.8184	1.00862e-12	2.51911e-10	19.0129	0.398082	0.813996	0.415914	10	94451518	F	I	HHEX	Body	island	Body-island	chr10:94451329-94451737	NA	NA
1534	cg14712657	0.207596	0.865768	12.8171	1.0109e-12	2.52318e-10	19.0106	0.735059	0.942656	0.207596	7	93888413	F	II		IGR	opensea	IGR-opensea		NA	TRUE
1535	cg02872373	0.396088	0.574985	12.816	1.01279e-12	2.52627e-10	19.0087	0.325596	0.721684	0.396088	7	129418058	R	II		IGR	shore	IGR-shore	chr7:129418286-129422509	NA	NA
1536	cg14766620	0.238256	0.836472	12.8142	1.01595e-12	2.53251e-10	19.0056	0.686459	0.924715	0.238256	3	5018860	F	II		IGR	shore	IGR-shore	chr3:5019876-5022223	NA	NA
1537	cg12640482	-0.244056	0.52302	-12.8137	1.01688e-12	2.53316e-10	19.0047	0.676686	0.432629	-0.244056	1	28905573	F	II	SNHG12	Body	shelf	Body-shelf	chr1:28908069-28908799	NA	NA
1538	cg19564212	0.433709	0.604277	12.8121	1.01983e-12	2.53726e-10	19.0017	0.3312	0.76491	0.433709	12	129252220	R	II		IGR	opensea	IGR-opensea		NA	TRUE
1539	cg03797115	0.497329	0.489683	12.8121	1.01984e-12	2.53726e-10	19.0017	0.17655	0.673879	0.497329	4	110625010	R	II	CASP6	TSS1500	shore	TSS1500-shore	chr4:110623959-110624831	NA	NA
1540	cg11526198	0.365157	0.374404	12.8104	1.02279e-12	2.54295e-10	18.9988	0.14449	0.509647	0.365157	1	23854847	F	II	E2F2	Body	shelf	Body-shelf	chr1:23857033-23858089	TRUE	NA		rs76411021
1541	cg12205230	-0.405041	0.283946	-12.8074	1.02816e-12	2.55465e-10	18.9935	0.538972	0.133931	-0.405041	1	154164951	R	II	TPM3	TSS1500	opensea	TSS1500-opensea		NA	NA
1542	cg04520704	-0.3981	0.347655	-12.8004	1.04099e-12	2.58173e-10	18.9809	0.59831	0.20021	-0.3981	22	18325160	F	II	MICAL3	Body	shore	Body-shore	chr22:18324563-18324788	NA	NA
1543	cg18866792	0.278781	0.807106	12.8003	1.04118e-12	2.58173e-10	18.9807	0.631577	0.910358	0.278781	2	217152056	F	II	2023-03-04	Body	opensea	Body-opensea		NA	TRUE
1544	cg09256964	-0.344415	0.474034	-12.8001	1.04151e-12	2.58173e-10	18.9804	0.690888	0.346473	-0.344415	16	3548171	F	II		IGR	shore	IGR-shore	chr16:3550108-3550346	NA	NA		rs62031814
1545	cg21566771	0.126562	0.900629	12.8	1.04174e-12	2.58173e-10	18.9802	0.820942	0.947503	0.126562	2	7169401	R	II	RNF144A	Body	shelf	Body-shelf	chr2:7172296-7172512	NA	NA
1546	cg08226300	0.201824	0.840249	12.7976	1.04598e-12	2.59057e-10	18.976	0.713174	0.914999	0.201824	3	49695806	F	II	BSN	Body	opensea	Body-opensea		NA	NA
1547	cg04759376	0.296005	0.799424	12.7933	1.05392e-12	2.60856e-10	18.9684	0.613051	0.909056	0.296005	10	77190437	R	II		IGR	shore	IGR-shore	chr10:77191061-77191571	TRUE	TRUE
1548	cg17363540	0.161761	0.752676	12.7922	1.05599e-12	2.61198e-10	18.9664	0.650826	0.812588	0.161761	11	57001479	R	II	APLNR	Body	opensea	Body-opensea		NA	NA
1549	cg14640621	0.266338	0.594291	12.7913	1.05779e-12	2.61476e-10	18.9646	0.426597	0.692935	0.266338	10	124906748	R	II	HMX2	TSS1500	shore	TSS1500-shore	chr10:124907283-124911035	NA	NA
1550	cg04513006	0.520334	0.43925	12.7896	1.0609e-12	2.62077e-10	18.9617	0.111632	0.631966	0.520334	16	68270252	F	I	ESRP2	TSS200	island	TSS200-island	chr16:68269010-68272143	NA	NA		rs12932327
1551	cg20337028	0.187196	0.855441	12.7887	1.06261e-12	2.62331e-10	18.96	0.737577	0.924773	0.187196	17	75181836	F	II	SEC14L1	Body	opensea	Body-opensea		NA	TRUE
1552	cg13445854	0.197679	0.811814	12.7844	1.07069e-12	2.64155e-10	18.9523	0.68735	0.885028	0.197679	9	133399398	R	II		IGR	opensea	IGR-opensea		NA	TRUE
1553	cg08875503	-0.508456	0.449418	-12.7836	1.07218e-12	2.64354e-10	18.9509	0.769557	0.261101	-0.508456	21	18980308	F	II	BTG3	Body	shelf	Body-shelf	chr21:18984005-18984298	NA	NA
1554	cg26426938	0.423498	0.576136	12.7828	1.07366e-12	2.64468e-10	18.9495	0.309489	0.732987	0.423498	1	10948457	F	II		IGR	opensea	IGR-opensea		NA	NA
1555	cg21646392	-0.232317	0.192985	-12.7826	1.07402e-12	2.64468e-10	18.9492	0.339259	0.106942	-0.232317	3	23710303	F	II		IGR	opensea	IGR-opensea		NA	TRUE
1556	cg04283926	-0.258034	0.363866	-12.7758	1.08704e-12	2.67503e-10	18.937	0.526332	0.268298	-0.258034	1	42924245	F	II	PPCS	Body	shore	Body-shore	chr1:42921716-42922575	NA	NA
1557	cg14209399	0.271614	0.546365	12.7732	1.09199e-12	2.6855e-10	18.9323	0.375349	0.646963	0.271614	3	10370507	F	II	ATP2B2	Body	island	Body-island	chr3:10370438-10370806	NA	NA		rs6790640
1558	cg08822118	-0.250128	0.297016	-12.7723	1.09376e-12	2.68813e-10	18.9307	0.454504	0.204376	-0.250128	3	184037481	F	II	EIF4G1	Body	opensea	Body-opensea		TRUE	TRUE	low-CpG:185520077-185520238
1559	cg21279207	-0.532944	0.545176	-12.7685	1.1011e-12	2.70444e-10	18.9239	0.880733	0.347789	-0.532944	6	30707966	R	II	FLOT1	Body	shelf	Body-shelf	chr6:30710307-30712440	NA	NA
1560	cg10052840	-0.186755	0.215591	-12.768	1.10196e-12	2.70483e-10	18.9231	0.333177	0.146422	-0.186755	19	4558119	R	II	SEMA6B	Body	shore	Body-shore	chr19:4558363-4558579	NA	NA
1561	cg18351683	0.274933	0.667397	12.766	1.10589e-12	2.71273e-10	18.9195	0.494291	0.769224	0.274933	13	31926752	R	II		IGR	opensea	IGR-opensea		NA	NA
1562	cg14476745	0.301002	0.865761	12.7643	1.10923e-12	2.71919e-10	18.9165	0.676241	0.977243	0.301002	9	124979356	R	I	LHX6	Body	island	Body-island	chr9:124979329-124979599	NA	NA
1563	cg13913011	-0.393852	0.540791	-12.7626	1.11252e-12	2.72553e-10	18.9134	0.788772	0.39492	-0.393852	9	132711808	R	I	FNBP1	Body	opensea	Body-opensea		NA	TRUE
1564	cg01166253	0.286765	0.457474	12.7611	1.11545e-12	2.73096e-10	18.9108	0.276918	0.563683	0.286765	8	1762177	F	II		IGR	shelf	IGR-shelf	chr8:1764328-1765171	TRUE	TRUE		rs78431123
1565	cg07018087	0.199063	0.644204	12.7589	1.11982e-12	2.73989e-10	18.9068	0.518868	0.717931	0.199063	5	170860508	F	II	FGF18	Body	opensea	Body-opensea		NA	TRUE
1566	cg14236976	0.463655	0.591634	12.7585	1.12052e-12	2.73989e-10	18.9062	0.299703	0.763358	0.463655	9	129377989	R	I	LMX1B	Body	island	Body-island	chr9:129372737-129378106	NA	TRUE
1567	cg19387750	0.362945	0.648188	12.7574	1.12273e-12	2.74355e-10	18.9042	0.419667	0.782612	0.362945	6	150390624	F	II	ULBP3	TSS1500	shore	TSS1500-shore	chr6:150389943-150390558	NA	NA		rs932744
1568	cg14748455	-0.17326	0.346549	-12.7523	1.13289e-12	2.76607e-10	18.895	0.455639	0.282379	-0.17326	19	3966907	R	II	DAPK3	Body	shore	Body-shore	chr19:3964645-3964989	NA	NA
1569	cg13806741	0.348841	0.773381	12.7521	1.13338e-12	2.76607e-10	18.8946	0.55374	0.902581	0.348841	11	82443436	R	II	FAM181B	1stExon	island	1stExon-island	chr11:82443435-82444976	NA	NA
1570	cg07222243	0.192789	0.778159	12.7475	1.14256e-12	2.78669e-10	18.8864	0.656773	0.849562	0.192789	3	9920615	R	II	CIDEC	5'UTR	opensea	5'UTR-opensea		NA	NA	low-CpG:9895496-9895639
1571	cg02052762	-0.302457	0.347274	-12.7458	1.14602e-12	2.79337e-10	18.8833	0.53771	0.235253	-0.302457	17	4090525	F	II	ANKFY1	Body	opensea	Body-opensea		NA	TRUE
1572	cg16258223	0.264769	0.744328	12.7447	1.14808e-12	2.79662e-10	18.8815	0.577621	0.84239	0.264769	5	134377058	F	II		IGR	shore	IGR-shore	chr5:134374385-134376751	NA	NA
1573	cg01953615	-0.334382	0.488239	-12.7415	1.15459e-12	2.8105e-10	18.8758	0.698776	0.364394	-0.334382	16	87102366	F	I		IGR	opensea	IGR-opensea		NA	TRUE
1574	cg07697321	0.313679	0.679565	12.7412	1.15524e-12	2.8105e-10	18.8752	0.482063	0.795742	0.313679	17	72921103	R	I	OTOP2	Body	shore	Body-shore	chr17:72918995-72921019	NA	NA
1575	cg15952586	-0.40721	0.619381	-12.7392	1.1594e-12	2.81809e-10	18.8716	0.875772	0.468562	-0.40721	7	18459971	F	II		IGR	opensea	IGR-opensea		NA	TRUE		rs10281407
1576	cg20603162	-0.529394	0.448919	-12.739	1.15983e-12	2.81809e-10	18.8712	0.782241	0.252847	-0.529394	4	123326231	R	II	ADAD1	Body	opensea	Body-opensea		NA	NA			rs77070509
1577	cg18072687	-0.3341	0.422794	-12.7383	1.1612e-12	2.81964e-10	18.87	0.633153	0.299053	-0.3341	11	2406272	R	II	CD81	Body	shore	Body-shore	chr11:2406711-2406927	NA	NA
1578	cg06578825	0.352167	0.666186	12.7376	1.16267e-12	2.82142e-10	18.8687	0.444451	0.796618	0.352167	11	69520186	F	II	FGF19	TSS1500	shore	TSS1500-shore	chr11:69517840-69519929	NA	NA
1579	cg10020883	-0.389513	0.405056	-12.7349	1.16814e-12	2.8329e-10	18.8639	0.650305	0.260792	-0.389513	19	4517722	R	II	PLIN4	TSS200	opensea	TSS200-opensea		TRUE	TRUE
1580	cg23978968	0.157246	0.895338	12.7341	1.16993e-12	2.83547e-10	18.8624	0.796331	0.953577	0.157246	1	101704656	F	II	S1PR1	Body	shore	Body-shore	chr1:101702445-101702745	TRUE	NA
1581	cg08618451	0.266066	0.805368	12.7328	1.17246e-12	2.83968e-10	18.8602	0.637845	0.90391	0.266066	5	96117388	R	II	ERAP1	Body	opensea	Body-opensea		NA	TRUE
1582	cg03340964	-0.346526	0.255125	-12.7325	1.17314e-12	2.83968e-10	18.8596	0.473308	0.126782	-0.346526	20	17552529	F	II	DSTN	Body	shore	Body-shore	chr20:17550330-17551317	NA	NA
1583	cg03919942	-0.254849	0.645795	-12.7317	1.17483e-12	2.84197e-10	18.8581	0.806256	0.551407	-0.254849	3	123352864	R	II	MYLK	Body	opensea	Body-opensea		NA	TRUE
1584	cg05044291	0.218162	0.809041	12.728	1.1826e-12	2.85898e-10	18.8515	0.67168	0.889842	0.218162	1	202172867	F	II	LGR6	TSS200	opensea	TSS200-opensea		NA	NA
1585	cg26307926	0.466248	0.507776	12.7228	1.19348e-12	2.88346e-10	18.8422	0.214212	0.680461	0.466248	2	71116765	F	I		IGR	shore	IGR-shore	chr2:71114733-71115474	NA	NA
1586	cg24125269	-0.427838	0.52104	-12.7217	1.19578e-12	2.88719e-10	18.8402	0.790419	0.362582	-0.427838	18	76825313	F	II		IGR	shelf	IGR-shelf	chr18:76828638-76829796	NA	NA
1587	cg08730239	0.203764	0.888991	12.72	1.19933e-12	2.89395e-10	18.8372	0.760695	0.964459	0.203764	12	47226453	F	II		IGR	shore	IGR-shore	chr12:47224912-47225664	NA	NA
1588	cg27071460	0.468124	0.626837	12.7187	1.20208e-12	2.89827e-10	18.8349	0.332092	0.800216	0.468124	5	40681893	F	II	PTGER4	Body	island	Body-island	chr5:40679502-40682081	NA	NA
1589	cg27316939	0.183465	0.758432	12.7184	1.20262e-12	2.89827e-10	18.8344	0.642917	0.826382	0.183465	16	302852	R	I	ITFG3	5'UTR	opensea	5'UTR-opensea		NA	NA
1590	cg22902532	-0.442964	0.382115	-12.7175	1.20454e-12	2.90107e-10	18.8328	0.661019	0.218054	-0.442964	11	74440516	R	II	CHRDL2	Body	shore	Body-shore	chr11:74442260-74442874	NA	NA
1591	cg08214029	-0.269121	0.244174	-12.7159	1.20812e-12	2.90788e-10	18.8298	0.41362	0.1445	-0.269121	17	34391478	R	II	CCL18	TSS200	opensea	TSS200-opensea		NA	NA
1592	cg22336806	0.418313	0.660933	12.7144	1.21121e-12	2.91101e-10	18.8272	0.39755	0.815864	0.418313	6	2903704	R	II	SERPINB9	TSS200	island	TSS200-island	chr6:2903175-2903906	TRUE	NA
1593	cg15138125	0.383997	0.609885	12.7144	1.21122e-12	2.91101e-10	18.8272	0.368109	0.752106	0.383997	1	157948893	F	I		IGR	island	IGR-island	chr1:157948720-157949053	NA	NA
1594	cg16115627	0.272545	0.833481	12.7142	1.21169e-12	2.91101e-10	18.8268	0.661878	0.934424	0.272545	7	154684433	F	I	DPP6	3'UTR	island	3'UTR-island	chr7:154684402-154684630	NA	NA		rs3807298
1595	cg19092981	0.482178	0.75415	12.712	1.21648e-12	2.92067e-10	18.8228	0.450557	0.932735	0.482178	22	19751654	F	I	TBX1	Body	island	Body-island	chr22:19751653-19751909	NA	TRUE		rs72646960	rs45561334
1596	cg05759150	0.333985	0.541955	12.7107	1.21917e-12	2.92532e-10	18.8205	0.331668	0.665653	0.333985	10	124906565	R	II	HMX2	TSS1500	shore	TSS1500-shore	chr10:124907283-124911035	NA	NA			rs79610989
1597	cg13921921	-0.3582	0.18941	-12.7101	1.22049e-12	2.92546e-10	18.8195	0.414944	0.0567434	-0.3582	1	155931763	F	II	ARHGEF2	Body	opensea	Body-opensea		TRUE	TRUE
1598	cg08537660	-0.250782	0.201064	-12.71	1.22075e-12	2.92546e-10	18.8192	0.358964	0.108182	-0.250782	11	12699661	F	II	TEAD1	5'UTR	shelf	5'UTR-shelf	chr11:12695414-12696981	NA	NA
1599	cg04714787	0.514448	0.596964	12.7091	1.22268e-12	2.92825e-10	18.8176	0.273053	0.7875	0.514448	4	3881512	R	II		IGR	shelf	IGR-shelf	chr4:3878078-3878281	NA	TRUE
1600	cg21563219	-0.39282	0.464498	-12.7059	1.22968e-12	2.94318e-10	18.8118	0.711829	0.319009	-0.39282	12	69867411	F	II	FRS2	5'UTR	shelf	5'UTR-shelf	chr12:69863994-69864473	NA	NA
1601	cg11532418	-0.373017	0.415114	-12.7019	1.23823e-12	2.96153e-10	18.8048	0.649977	0.27696	-0.373017	10	78647178	F	II	KCNMA1	Body	opensea	Body-opensea		NA	NA
1602	cg19907305	0.513549	0.542584	12.7016	1.23888e-12	2.96153e-10	18.8043	0.219238	0.732787	0.513549	19	18902117	R	I	COMP	TSS200	island	TSS200-island	chr19:18899037-18902284	NA	NA	high-CpG:18763111-18763118
1603	cg24147428	0.189608	0.875459	12.6995	1.24353e-12	2.97079e-10	18.8005	0.756076	0.945684	0.189608	11	65409760	R	I	SIPA1	Body	island	Body-island	chr11:65409636-65410127	NA	NA
1604	cg15514896	0.240275	0.827622	12.6969	1.24938e-12	2.98291e-10	18.7957	0.676337	0.916612	0.240275	1	229074115	F	II		IGR	opensea	IGR-opensea		NA	TRUE
1605	cg00456892	0.31765	0.597518	12.6947	1.25423e-12	2.99263e-10	18.7918	0.397516	0.715166	0.31765	11	124629925	R	I	ESAM	Body	island	Body-island	chr11:124629723-124629926	NA	NA
1606	cg03304763	0.259459	0.88073	12.6942	1.25534e-12	2.99343e-10	18.7909	0.717367	0.976826	0.259459	11	112037427	F	II	TEX12	TSS1500	opensea	TSS1500-opensea		NA	NA
1607	cg01437571	0.481556	0.518532	12.6884	1.26833e-12	3.02254e-10	18.7804	0.21533	0.696886	0.481556	19	33792148	R	II	CEBPA	3'UTR	island	3'UTR-island	chr19:33792061-33794944	NA	NA
1608	cg06888698	-0.182629	0.133296	-12.6877	1.26978e-12	3.02412e-10	18.7793	0.248284	0.0656553	-0.182629	14	100204149	R	II		IGR	island	IGR-island	chr14:100204040-100204262	TRUE	TRUE
1609	cg19501902	0.14136	0.916821	12.6788	1.28991e-12	3.06825e-10	18.7633	0.827817	0.969177	0.14136	3	111268051	F	II	CD96	Body	opensea	Body-opensea		NA	TRUE
1610	cg23633905	0.120343	0.518516	12.6781	1.29156e-12	3.07027e-10	18.762	0.442745	0.563088	0.120343	6	33262579	R	II	RGL2	Body	shelf	Body-shelf	chr6:33266302-33267582	NA	NA
1611	cg11107657	-0.283148	0.194307	-12.6764	1.29537e-12	3.07744e-10	18.759	0.372585	0.0894374	-0.283148	5	167687025	R	II	ODZ2	Body	shelf	Body-shelf	chr5:167689227-167689738	NA	NA
1612	cg27250634	0.401314	0.751042	12.6725	1.30434e-12	3.09684e-10	18.752	0.498362	0.899677	0.401314	6	168597617	F	II		IGR	opensea	IGR-opensea		NA	NA
1613	cg27648216	-0.384002	0.30169	-12.6715	1.30681e-12	3.10077e-10	18.7501	0.543469	0.159467	-0.384002	22	46460338	F	II		IGR	shelf	IGR-shelf	chr22:46457095-46458028	NA	NA		rs58662512
1614	cg22059812	0.516958	0.422469	12.6705	1.30906e-12	3.10422e-10	18.7483	0.0969775	0.613935	0.516958	1	19992564	F	II	HTR6	1stExon	island	1stExon-island	chr1:19991146-19992788	NA	NA
1615	cg10587449	0.256957	0.869021	12.6685	1.31362e-12	3.1131e-10	18.7448	0.707233	0.96419	0.256957	17	2654874	F	II		IGR	shore	IGR-shore	chr17:2652454-2653372	NA	NA
1616	cg03463948	0.362983	0.699608	12.6664	1.31866e-12	3.12115e-10	18.7409	0.471063	0.834046	0.362983	11	122612858	F	II	UBASH3B	Body	opensea	Body-opensea		NA	TRUE
1617	cg20037575	0.409363	0.484169	12.6662	1.3191e-12	3.12115e-10	18.7406	0.226422	0.635785	0.409363	15	96886839	R	I		IGR	shore	IGR-shore	chr15:96887415-96887616	NA	NA
1618	cg05621843	-0.459448	0.335283	-12.666	1.31945e-12	3.12115e-10	18.7403	0.624564	0.165117	-0.459448	9	97806397	F	II	C9orf3	Body	shore	Body-shore	chr9:97807450-97807694	NA	NA
1619	cg14164099	0.435227	0.708298	12.6635	1.32545e-12	3.13341e-10	18.7357	0.434266	0.869493	0.435227	15	95870475	R	II		IGR	shore	IGR-shore	chr15:95869955-95870322	NA	TRUE
1620	cg11981700	0.175116	0.866464	12.6608	1.33173e-12	3.14632e-10	18.7309	0.756206	0.931322	0.175116	19	475035	R	II	ODF3L2	TSS200	opensea	TSS200-opensea		NA	NA
1621	cg03140421	0.194598	0.885396	12.6584	1.33739e-12	3.15777e-10	18.7266	0.762871	0.957469	0.194598	16	67200181	R	II	HSF4	Body	shore	Body-shore	chr16:67196792-67199988	NA	TRUE
1622	cg17755610	-0.166215	0.163707	-12.6579	1.3385e-12	3.15845e-10	18.7258	0.268361	0.102146	-0.166215	2	231688740	R	II		IGR	shelf	IGR-shelf	chr2:231692697-231693496	NA	NA
1623	cg00006459	0.320638	0.813229	12.6549	1.34565e-12	3.17207e-10	18.7204	0.611346	0.931983	0.320638	4	148635716	F	II		IGR	opensea	IGR-opensea		NA	TRUE
1624	cg26273417	-0.397782	0.360356	-12.6548	1.34592e-12	3.17207e-10	18.7202	0.610812	0.21303	-0.397782	13	107146164	R	II	EFNB2	Body	shore	Body-shore	chr13:107145408-107145787	NA	NA
1625	cg06016394	0.263226	0.665919	12.6538	1.34838e-12	3.17591e-10	18.7183	0.500185	0.763411	0.263226	12	68383203	R	II		IGR	opensea	IGR-opensea		NA	NA
1626	cg24009881	0.372179	0.544379	12.6518	1.35312e-12	3.18513e-10	18.7148	0.310044	0.682223	0.372179	8	29719552	F	II		IGR	opensea	IGR-opensea		NA	TRUE		rs74971072
1627	cg15225091	0.399338	0.61216	12.6447	1.37036e-12	3.22244e-10	18.7019	0.360725	0.760063	0.399338	10	119001590	R	II	SLC18A2	Body	shore	Body-shore	chr10:119000435-119001530	TRUE	NA
1628	cg00333679	0.310474	0.737423	12.6446	1.37065e-12	3.22244e-10	18.7017	0.541939	0.852413	0.310474	6	33943783	F	II		IGR	island	IGR-island	chr6:33943604-33944027	NA	NA
1629	cg22858394	0.307989	0.783232	12.6435	1.37324e-12	3.22523e-10	18.6998	0.589313	0.897302	0.307989	2	237069779	F	II		IGR	shore	IGR-shore	chr2:237068071-237068834	NA	NA
1630	cg17705066	-0.538542	0.320779	-12.6434	1.37351e-12	3.22523e-10	18.6996	0.659861	0.12132	-0.538542	19	3587038	R	I	GIPC3	Body	island	Body-island	chr19:3586742-3587104	NA	NA
1631	cg10537807	-0.157714	0.160092	-12.6425	1.37562e-12	3.22821e-10	18.698	0.259393	0.101679	-0.157714	17	56415478	R	II		IGR	opensea	IGR-opensea		TRUE	TRUE
1632	cg06730678	0.147483	0.924256	12.6415	1.37817e-12	3.23135e-10	18.6961	0.831396	0.978879	0.147483	12	6166943	F	I	VWF	Body	island	Body-island	chr12:6166873-6167258	NA	TRUE
1633	cg20704442	0.216577	0.720448	12.6413	1.37864e-12	3.23135e-10	18.6958	0.584085	0.800662	0.216577	13	36052768	R	II	MIR548F5	Body	island	Body-island	chr13:36052553-36053119	NA	NA
1634	cg09601505	0.310069	0.685604	12.6389	1.38454e-12	3.24321e-10	18.6915	0.490375	0.800445	0.310069	12	109162445	F	I		IGR	island	IGR-island	chr12:109162408-109162722	TRUE	NA
1635	cg18113295	-0.261721	0.305974	-12.6382	1.38617e-12	3.24505e-10	18.6903	0.470761	0.20904	-0.261721	2	232135730	F	II	ARMC9	Body	opensea	Body-opensea		NA	NA
1636	cg09589308	-0.294776	0.279279	-12.6372	1.38871e-12	3.24707e-10	18.6884	0.464879	0.170103	-0.294776	3	19307629	R	II	KCNH8	Body	opensea	Body-opensea		NA	TRUE
1637	cg17328514	-0.345274	0.371273	-12.6368	1.38961e-12	3.24707e-10	18.6877	0.588668	0.243394	-0.345274	10	102290094	R	II	NDUFB8	TSS1500	shore	TSS1500-shore	chr10:102289150-102289742	NA	NA
1638	cg23068621	0.531669	0.603549	12.6367	1.38992e-12	3.24707e-10	18.6875	0.268794	0.800463	0.531669	5	77139964	R	II		IGR	shore	IGR-shore	chr5:77140542-77140914	NA	NA
1639	cg27176614	0.25472	0.630814	12.6365	1.39041e-12	3.24707e-10	18.6872	0.470435	0.725154	0.25472	16	88717989	R	II	CYBA	TSS1500	shore	TSS1500-shore	chr16:88716989-88717606	NA	NA
1640	cg01071966	0.467888	0.516326	12.6357	1.39226e-12	3.24941e-10	18.6858	0.22173	0.689618	0.467888	5	76248923	F	II	CRHBP	1stExon	shore	1stExon-shore	chr5:76249435-76250528	NA	TRUE
1641	cg16692439	0.338687	0.752977	12.6352	1.39364e-12	3.25066e-10	18.6848	0.53973	0.878417	0.338687	22	26831446	R	II	ASPHD2	Body	shore	Body-shore	chr22:26829718-26830128	NA	NA
1642	cg12613618	0.418082	0.52352	12.6347	1.39491e-12	3.25165e-10	18.6839	0.260283	0.678365	0.418082	11	63656088	F	II	MARK2	Body	opensea	Body-opensea		TRUE	TRUE	low-CpG:63412605-63412680
1643	cg08355863	0.193393	0.8455	12.6335	1.39774e-12	3.25627e-10	18.6818	0.723734	0.917127	0.193393	6	33587496	R	II		IGR	shore	IGR-shore	chr6:33588617-33589909	NA	NA
1644	cg08310581	0.339731	0.790521	12.6303	1.4058e-12	3.272e-10	18.676	0.576617	0.916347	0.339731	2	131797438	R	I	ARHGEF4	Body	island	Body-island	chr2:131797362-131798088	NA	NA
1645	cg23861541	-0.312381	0.269582	-12.6301	1.40619e-12	3.272e-10	18.6757	0.466266	0.153885	-0.312381	2	62934207	F	II	EHBP1	5'UTR	shore	5'UTR-shore	chr2:62932595-62933353	NA	NA
1646	cg00481350	0.542693	0.611591	12.6278	1.41197e-12	3.28347e-10	18.6715	0.269896	0.812589	0.542693	4	113432595	F	II		IGR	island	IGR-island	chr4:113431825-113432596	NA	NA		rs75055618
1647	cg11401784	-0.231951	0.600391	-12.6256	1.41764e-12	3.29467e-10	18.6675	0.746434	0.514484	-0.231951	1	16092264	R	II	FBLIM1	Body	opensea	Body-opensea		TRUE	NA
1648	cg20480274	0.43321	0.760602	12.6252	1.41862e-12	3.29495e-10	18.6668	0.48784	0.92105	0.43321	17	27313125	F	II	SEZ6	Body	island	Body-island	chr17:27312969-27313283	NA	TRUE		rs3941115
1649	cg03168947	0.316154	0.556552	12.6217	1.42729e-12	3.31307e-10	18.6606	0.357492	0.673646	0.316154	3	42201649	F	II	TRAK1	Body	opensea	Body-opensea		TRUE	TRUE
1650	cg01446515	0.278587	0.808176	12.6167	1.44006e-12	3.34071e-10	18.6515	0.632769	0.911356	0.278587	13	20805443	R	II	GJB6	5'UTR	shore	5'UTR-shore	chr13:20806016-20806867	NA	TRUE
1651	cg18145937	-0.363262	0.21738	-12.6154	1.44351e-12	3.34199e-10	18.6491	0.446101	0.0828385	-0.363262	5	132010740	F	I	IL4	Body	opensea	Body-opensea		TRUE	NA		rs2243253
1652	cg22720029	-0.196055	0.108268	-12.6153	1.44376e-12	3.34199e-10	18.6489	0.23171	0.0356551	-0.196055	22	32058579	F	II		IGR	shore	IGR-shore	chr22:32057922-32058323	NA	NA		rs77852777
1653	cg17936564	-0.108517	0.0802887	-12.6152	1.44385e-12	3.34199e-10	18.6489	0.148614	0.0400971	-0.108517	13	33113331	R	II	N4BP2L2	TSS1500	opensea	TSS1500-opensea		TRUE	NA
1654	cg21904329	0.17409	0.884002	12.6151	1.44409e-12	3.34199e-10	18.6487	0.77439	0.94848	0.17409	15	66549307	R	II		IGR	shelf	IGR-shelf	chr15:66544432-66546134	NA	NA
1655	cg04156293	0.640124	0.525857	12.6129	1.44979e-12	3.35315e-10	18.6447	0.122816	0.76294	0.640124	7	100488942	R	I	ACHE	Body	shore	Body-shore	chr7:100489981-100490365	NA	NA
1656	cg08634318	0.489721	0.587882	12.6087	1.46083e-12	3.37667e-10	18.637	0.279539	0.76926	0.489721	3	13323642	F	II		IGR	island	IGR-island	chr3:13323438-13324929	NA	NA
1657	cg24145595	-0.469661	0.393307	-12.6065	1.46648e-12	3.38768e-10	18.6331	0.689019	0.219359	-0.469661	5	10778241	F	II		IGR	opensea	IGR-opensea		NA	TRUE
1658	cg19203333	0.128354	0.914488	12.6048	1.4709e-12	3.39586e-10	18.63	0.833672	0.962026	0.128354	6	134175398	R	II		IGR	opensea	IGR-opensea		NA	NA
1659	cg02410867	-0.391953	0.482821	-12.6028	1.476e-12	3.4056e-10	18.6265	0.729606	0.337653	-0.391953	19	16198843	R	II	TPM4	Body	opensea	Body-opensea		NA	NA	low-CpG:16059836-16059885
1660	cg10021819	0.336486	0.621048	12.595	1.49665e-12	3.45116e-10	18.6124	0.409187	0.745673	0.336486	16	81856835	F	II	PLCG2	Body	opensea	Body-opensea		NA	NA
1661	cg13980799	0.437431	0.695028	12.5937	1.50023e-12	3.45565e-10	18.61	0.419608	0.85704	0.437431	10	119000215	F	II	SLC18A2	TSS1500	shore	TSS1500-shore	chr10:119000435-119001530	NA	NA
1662	cg09015774	0.333956	0.746993	12.5936	1.50039e-12	3.45565e-10	18.6099	0.536724	0.87068	0.333956	1	7022284	R	II	CAMTA1	Body	island	Body-island	chr1:7022001-7022308	TRUE	NA
1663	cg03302822	0.164875	0.86732	12.5926	1.50302e-12	3.45964e-10	18.6081	0.76351	0.928385	0.164875	10	99928067	F	II	C10orf28	5'UTR	opensea	5'UTR-opensea		NA	TRUE
1664	cg07908755	0.325648	0.699462	12.5909	1.50757e-12	3.46804e-10	18.605	0.494425	0.820073	0.325648	7	51385729	R	II	COBL	TSS1500	shore	TSS1500-shore	chr7:51383311-51384938	NA	NA
1665	cg19241679	0.389941	0.753684	12.59	1.51003e-12	3.47161e-10	18.6034	0.508166	0.898107	0.389941	19	2302401	F	I	LINGO3	5'UTR	shore	5'UTR-shore	chr19:2302466-2302999	TRUE	NA
1666	cg07196426	0.195367	0.875709	12.5895	1.51138e-12	3.47262e-10	18.6025	0.7527	0.948067	0.195367	1	36042433	R	II	TFAP2E	Body	island	Body-island	chr1:36042432-36043444	NA	NA
1667	cg21890667	0.374294	0.717734	12.5892	1.51227e-12	3.47262e-10	18.6019	0.482067	0.856361	0.374294	22	30476089	F	I	HORMAD2	TSS1500	island	TSS1500-island	chr22:30476012-30476530	NA	NA
1668	cg20928238	-0.307453	0.25378	-12.5874	1.51713e-12	3.4817e-10	18.5986	0.447361	0.139908	-0.307453	14	71284925	R	II		IGR	shelf	IGR-shelf	chr14:71288403-71288957	NA	NA
1669	cg14598976	0.486028	0.528896	12.5858	1.52142e-12	3.48946e-10	18.5958	0.222878	0.708906	0.486028	20	13200685	R	II		IGR	island	IGR-island	chr20:13200670-13202616	TRUE	NA
1670	cg05745871	-0.473212	0.464242	-12.5785	1.54128e-12	3.53291e-10	18.5826	0.76219	0.288978	-0.473212	17	78125475	R	II		IGR	shelf	IGR-shelf	chr17:78120322-78121543	NA	TRUE
1671	cg17751776	0.323235	0.506389	12.5726	1.55754e-12	3.56804e-10	18.572	0.302871	0.626105	0.323235	17	27370117	F	II	PIPOX	5'UTR	opensea	5'UTR-opensea		NA	TRUE
1672	cg12828729	0.299131	0.827634	12.5708	1.56252e-12	3.57732e-10	18.5687	0.639293	0.938423	0.299131	5	134823969	R	II		IGR	shore	IGR-shore	chr5:134824503-134824779	NA	TRUE
1673	cg12573002	0.286456	0.734815	12.5695	1.5662e-12	3.58362e-10	18.5663	0.554454	0.84091	0.286456	6	31560624	F	II	NCR3	5'UTR	opensea	5'UTR-opensea		NA	NA		rs56336924
1674	cg17426192	0.397049	0.556747	12.5628	1.58507e-12	3.62463e-10	18.5542	0.306754	0.703802	0.397049	10	105344747	F	II	NEURL	Body	island	Body-island	chr10:105344173-105345039	TRUE	NA			rs2236209
1675	cg25749107	0.343048	0.69308	12.562	1.58727e-12	3.6275e-10	18.5528	0.477087	0.820135	0.343048	12	23252261	F	II		IGR	opensea	IGR-opensea		NA	TRUE
1676	cg02555807	0.246836	0.784992	12.5602	1.5924e-12	3.63707e-10	18.5495	0.629577	0.876413	0.246836	15	40615100	R	II		IGR	island	IGR-island	chr15:40615099-40616913	NA	NA
1677	cg20948486	0.48221	0.571304	12.5498	1.62222e-12	3.70298e-10	18.5307	0.26769	0.7499	0.48221	1	156863129	R	II	PEAR1	TSS1500	shore	TSS1500-shore	chr1:156863415-156863711	NA	NA
1678	cg20734996	-0.262121	0.304292	-12.5492	1.62389e-12	3.7046e-10	18.5296	0.469331	0.20721	-0.262121	17	7234027	F	II	NEURL4	TSS1500	shore	TSS1500-shore	chr17:7232330-7233151	NA	NA		rs76379527
1679	cg03153397	0.191111	0.879616	12.5417	1.64597e-12	3.75213e-10	18.5159	0.759287	0.950398	0.191111	17	17910235	R	II	LRRC48	Body	island	Body-island	chr17:17910139-17910468	NA	NA
1680	cg10372829	0.261153	0.840667	12.5414	1.64668e-12	3.75213e-10	18.5155	0.676237	0.93739	0.261153	13	20751257	R	II		IGR	island	IGR-island	chr13:20751256-20751946	NA	NA
1681	cg14785609	0.469592	0.590147	12.5367	1.66059e-12	3.7816e-10	18.5069	0.294478	0.76407	0.469592	1	157948816	F	II		IGR	island	IGR-island	chr1:157948720-157949053	NA	NA		rs34038512
1682	cg24520538	0.580556	0.510838	12.5351	1.66523e-12	3.78768e-10	18.5041	0.145303	0.725859	0.580556	6	42739049	F	I		IGR	opensea	IGR-opensea		NA	NA			rs36017549
1683	cg14472366	0.488126	0.557904	12.5351	1.66523e-12	3.78768e-10	18.5041	0.250565	0.738692	0.488126	13	20875915	F	I		IGR	island	IGR-island	chr13:20875518-20876214	NA	TRUE
1684	cg20722210	0.490864	0.689476	12.5344	1.66726e-12	3.79006e-10	18.5028	0.380414	0.871277	0.490864	5	134827136	R	II		IGR	shore	IGR-shore	chr5:134827285-134827644	NA	TRUE
1685	cg12117658	0.39331	0.309104	12.5338	1.6692e-12	3.79223e-10	18.5017	0.061464	0.454774	0.39331	17	56406294	R	II	BZRAP1	TSS200	shelf	TSS200-shelf	chr17:56401728-56402343	TRUE	NA	low-CpG:53761293-53761299
1686	cg13215869	0.451911	0.315313	12.5301	1.6803e-12	3.81519e-10	18.4949	0.0307762	0.482687	0.451911	2	47499680	F	I		IGR	island	IGR-island	chr2:47499464-47499813	NA	NA
1687	cg26690304	0.4012	0.644924	12.529	1.68347e-12	3.81924e-10	18.493	0.392316	0.793516	0.4012	5	5887435	F	II		IGR	island	IGR-island	chr5:5887062-5887528	TRUE	NA
1688	cg06396119	0.423177	0.733228	12.5286	1.68465e-12	3.81924e-10	18.4923	0.466783	0.88996	0.423177	13	49792767	R	II		IGR	shore	IGR-shore	chr13:49794125-49795542	NA	NA
1689	cg26304948	0.271859	0.811226	12.5285	1.68507e-12	3.81924e-10	18.4921	0.640056	0.911915	0.271859	2	36905302	F	II		IGR	opensea	IGR-opensea		NA	TRUE
1690	cg07272566	-0.369794	0.675202	-12.5254	1.69456e-12	3.83835e-10	18.4864	0.908035	0.538241	-0.369794	16	66854254	R	II	NAE1	Body	opensea	Body-opensea		NA	NA
1691	cg06624527	0.289351	0.681523	12.525	1.69549e-12	3.83835e-10	18.4858	0.499339	0.78869	0.289351	12	6898647	F	I	CD4	TSS200	opensea	TSS200-opensea		NA	NA	low-CpG:6768866-6769051	rs71445125
1692	cg25125060	0.473154	0.664772	12.5236	1.69989e-12	3.84604e-10	18.4832	0.36686	0.840015	0.473154	6	108488915	R	II	NR2E1	Body	island	Body-island	chr6:108485671-108490539	NA	NA
1693	cg04231636	0.267079	0.709269	12.5226	1.70282e-12	3.84761e-10	18.4814	0.541108	0.808187	0.267079	6	18186411	F	II	KDM1B	Body	opensea	Body-opensea		NA	TRUE
1694	cg10372121	0.220612	0.832924	12.5225	1.70335e-12	3.84761e-10	18.4811	0.69402	0.914632	0.220612	13	30945876	R	II	LOC100188949	Body	opensea	Body-opensea		NA	TRUE
1695	cg14395444	0.225676	0.831333	12.5177	1.718e-12	3.87561e-10	18.4724	0.689241	0.914917	0.225676	12	2800182	F	I	CACNA1C	Body	island	Body-island	chr12:2800139-2801062	NA	NA
1696	cg14099468	0.269769	0.826098	12.5115	1.73708e-12	3.91636e-10	18.4612	0.656244	0.926013	0.269769	1	235814814	R	II	GNG4	TSS1500	shore	TSS1500-shore	chr1:235811841-235814066	NA	NA
1697	cg25227936	-0.310995	0.469108	-12.5108	1.73915e-12	3.91775e-10	18.46	0.66492	0.353924	-0.310995	11	469636	F	II	PTDSS2	Body	shelf	Body-shelf	chr11:471871-472145	TRUE	TRUE
1698	cg03582285	0.437387	0.699975	12.5106	1.73973e-12	3.91775e-10	18.4597	0.424583	0.86197	0.437387	17	40700314	F	II		IGR	island	IGR-island	chr17:40700164-40700859	TRUE	NA
1699	cg23526676	0.289308	0.481689	12.5101	1.74125e-12	3.91888e-10	18.4588	0.299532	0.58884	0.289308	6	31734458	F	II	C6orf27	Body	opensea	Body-opensea		TRUE	NA
1700	cg17250160	0.22134	0.870559	12.508	1.74778e-12	3.92909e-10	18.455	0.731196	0.952536	0.22134	6	156919811	R	I		IGR	opensea	IGR-opensea		NA	TRUE
1701	cg25387812	0.165709	0.90985	12.508	1.74783e-12	3.92909e-10	18.4549	0.805515	0.971224	0.165709	1	44554657	F	II		IGR	opensea	IGR-opensea		NA	TRUE
1702	cg08594554	0.496956	0.74009	12.5034	1.76228e-12	3.95924e-10	18.4466	0.427192	0.924148	0.496956	17	72231318	F	II	TTYH2	Body	opensea	Body-opensea		NA	NA
1703	cg08510930	-0.348812	0.437483	-12.5025	1.76516e-12	3.96341e-10	18.4449	0.657106	0.308294	-0.348812	17	74035616	R	II	SRP68	3'UTR	opensea	3'UTR-opensea		NA	NA
1704	cg22542901	-0.411516	0.627976	-12.4999	1.77341e-12	3.97961e-10	18.4402	0.887079	0.475563	-0.411516	12	68052319	F	I	DYRK2	Body	opensea	Body-opensea		NA	NA
1705	cg24341452	0.563288	0.475722	12.498	1.77959e-12	3.99114e-10	18.4367	0.121059	0.684347	0.563288	1	182911633	F	II	C1orf14	Body	opensea	Body-opensea		NA	NA
1706	cg00182893	-0.355017	0.329705	-12.4896	1.80626e-12	4.04859e-10	18.4216	0.553235	0.198218	-0.355017	6	139861189	R	II		IGR	opensea	IGR-opensea		TRUE	TRUE
1707	cg16019558	0.185449	0.886176	12.4785	1.84268e-12	4.12599e-10	18.4013	0.769412	0.954861	0.185449	6	110104633	R	II	FIG4	Body	opensea	Body-opensea		NA	TRUE
1708	cg10322254	0.302165	0.783126	12.4784	1.84293e-12	4.12599e-10	18.4012	0.592874	0.895039	0.302165	4	2813542	R	II	SH3BP2	TSS1500	opensea	TSS1500-opensea		TRUE	TRUE
1709	cg10207553	0.388037	0.697541	12.4757	1.85205e-12	4.14399e-10	18.3961	0.453222	0.841259	0.388037	15	65277977	F	I	SPG21	5'UTR	shelf	5'UTR-shelf	chr15:65281928-65282375	NA	NA
1710	cg05609335	0.229319	0.808196	12.4659	1.88457e-12	4.2143e-10	18.3785	0.66381	0.893129	0.229319	17	75789393	R	II		IGR	island	IGR-island	chr17:75789326-75789553	NA	NA
1711	cg10186131	0.484479	0.643961	12.464	1.8912e-12	4.22667e-10	18.3749	0.338919	0.823398	0.484479	15	96887560	F	I		IGR	island	IGR-island	chr15:96887415-96887616	NA	TRUE		rs74326752
1712	cg12161971	0.259425	0.887495	12.4626	1.89575e-12	4.23439e-10	18.3725	0.724153	0.983579	0.259425	11	77907332	R	I	USP35	Body	island	Body-island	chr11:77907211-77908088	NA	NA
1713	cg03816851	-0.220193	0.683119	-12.4621	1.89749e-12	4.2358e-10	18.3715	0.821759	0.601566	-0.220193	22	18324769	F	II	MICAL3	Body	island	Body-island	chr22:18324563-18324788	NA	NA
1714	cg08804892	0.281763	0.806861	12.4612	1.90069e-12	4.24049e-10	18.3698	0.629454	0.911218	0.281763	3	42201374	R	II	TRAK1	TSS1500	opensea	TSS1500-opensea		TRUE	TRUE
1715	cg13809095	0.182087	0.821267	12.457	1.91507e-12	4.2701e-10	18.3622	0.70662	0.888706	0.182087	10	65647092	R	I		IGR	opensea	IGR-opensea		NA	NA
1716	cg08880115	0.232047	0.853676	12.4551	1.9217e-12	4.28055e-10	18.3587	0.707573	0.939619	0.232047	6	108481559	F	II		IGR	shelf	IGR-shelf	chr6:108478523-108479558	NA	NA
1717	cg22972055	-0.39519	0.372081	-12.455	1.92199e-12	4.28055e-10	18.3585	0.620905	0.225715	-0.39519	7	872293	F	II	UNC84A	5'UTR	opensea	5'UTR-opensea		TRUE	NA
1718	cg10964944	-0.397243	0.376457	-12.4535	1.92706e-12	4.28938e-10	18.3558	0.626573	0.22933	-0.397243	8	142384901	R	I		IGR	opensea	IGR-opensea		NA	TRUE			rs66520550
1719	cg12550600	-0.556152	0.495608	-12.452	1.93235e-12	4.29866e-10	18.3531	0.845778	0.289626	-0.556152	7	1971169	F	II	MAD1L1	Body	shore	Body-shore	chr7:1970627-1970924	TRUE	NA
1720	cg23172480	0.347203	0.557352	12.4516	1.93381e-12	4.29941e-10	18.3523	0.338743	0.685946	0.347203	6	117802786	R	II	DCBLD1	TSS1500	shore	TSS1500-shore	chr6:117803497-117804671	NA	NA
1721	cg01883408	0.294722	0.800264	12.4507	1.93668e-12	4.30332e-10	18.3508	0.614698	0.90942	0.294722	5	132083691	F	II	CCNI2	Body	island	Body-island	chr5:132082873-132083911	TRUE	NA
1722	cg03453449	0.188984	0.885185	12.4481	1.94599e-12	4.32151e-10	18.3459	0.766195	0.955179	0.188984	12	95945120	R	II	USP44	1stExon	shelf	1stExon-shelf	chr12:95941906-95942979	NA	NA
1723	cg05222995	0.275217	0.845995	12.4438	1.9608e-12	4.35188e-10	18.3382	0.672711	0.947928	0.275217	12	115124973	F	I		IGR	island	IGR-island	chr12:115124729-115125152	NA	TRUE
1724	cg27098470	0.281278	0.718892	12.4425	1.96542e-12	4.35962e-10	18.3358	0.541792	0.823069	0.281278	22	42828411	R	I	NFAM1	TSS200	opensea	TSS200-opensea		NA	NA
1725	cg00532502	0.155908	0.819429	12.4404	1.97289e-12	4.37365e-10	18.332	0.721265	0.877172	0.155908	1	246953273	F	II	LOC149134	Body	shore	Body-shore	chr1:246952214-246952511	NA	NA		rs10802444
1726	cg03797380	0.149542	0.76086	12.4371	1.98456e-12	4.39446e-10	18.326	0.666704	0.816246	0.149542	13	31926795	F	II		IGR	opensea	IGR-opensea		NA	NA		rs17075895
1727	cg27075917	0.126723	0.878604	12.4361	1.98837e-12	4.39898e-10	18.324	0.798815	0.925538	0.126723	17	38596324	R	II		IGR	shelf	IGR-shelf	chr17:38599270-38599524	NA	NA
1728	cg19790640	0.393656	0.658144	12.4359	1.98889e-12	4.39898e-10	18.3238	0.410286	0.803942	0.393656	8	104153829	F	II	BAALC	Body	shore	Body-shore	chr8:104152726-104153390	NA	NA
1729	cg14844341	0.550126	0.531078	12.4351	1.9917e-12	4.40268e-10	18.3223	0.184703	0.734829	0.550126	5	139089549	R	I		IGR	island	IGR-island	chr5:139088812-139091024	NA	NA
1730	cg02267270	0.207764	0.830969	12.4342	1.99508e-12	4.40762e-10	18.3206	0.700154	0.907918	0.207764	6	37616410	R	II	MDGA1	Body	island	Body-island	chr6:37616393-37616621	TRUE	NA
1731	cg07421287	0.335902	0.656645	12.433	1.99925e-12	4.41429e-10	18.3185	0.445151	0.781053	0.335902	1	111218287	F	II	KCNA3	TSS1500	shore	TSS1500-shore	chr1:111216244-111217937	NA	NA
1732	cg13546414	0.377335	0.683659	12.4309	2.00697e-12	4.42879e-10	18.3146	0.446078	0.823413	0.377335	14	37053664	F	I		IGR	island	IGR-island	chr14:37053134-37053690	NA	NA
1733	cg22540514	0.282547	0.683525	12.4283	2.01633e-12	4.44689e-10	18.3099	0.505625	0.788172	0.282547	8	41050652	F	I		IGR	opensea	IGR-opensea		NA	TRUE
1734	cg19772092	0.228993	0.747242	12.426	2.02459e-12	4.46026e-10	18.3057	0.603062	0.832054	0.228993	2	45177632	R	II		IGR	shore	IGR-shore	chr2:45179364-45180394	NA	NA
1735	cg22681784	0.399784	0.611415	12.426	2.02471e-12	4.46026e-10	18.3057	0.3597	0.759483	0.399784	4	57687546	F	II	SPINK2	Body	shore	Body-shore	chr4:57687610-57687906	NA	TRUE
1736	cg27434368	0.327525	0.711217	12.4255	2.02652e-12	4.4617e-10	18.3047	0.504998	0.832523	0.327525	19	19650978	R	II	CILP2	Body	island	Body-island	chr19:19650683-19651274	NA	NA
1737	cg20320624	0.369273	0.682228	12.4235	2.03379e-12	4.47134e-10	18.3011	0.449722	0.818995	0.369273	17	77216455	R	II	HRNBP3	5'UTR	opensea	5'UTR-opensea		TRUE	TRUE
1738	cg10316525	0.335239	0.79193	12.4233	2.03426e-12	4.47134e-10	18.3009	0.580853	0.916092	0.335239	15	40572137	F	I		IGR	island	IGR-island	chr15:40572078-40572758	NA	TRUE
1739	cg06239191	0.202117	0.713933	12.4233	2.03439e-12	4.47134e-10	18.3008	0.586675	0.788791	0.202117	8	145163136	F	I	KIAA1875	Body	island	Body-island	chr8:145163068-145165467	TRUE	NA
1740	cg21361094	0.268534	0.740687	12.4222	2.03846e-12	4.4752e-10	18.2988	0.57161	0.840144	0.268534	12	58021917	F	I	B4GALNT1	Body	island	Body-island	chr12:58021294-58022037	NA	TRUE		rs61649746
1741	cg02529035	0.319954	0.591821	12.4222	2.03847e-12	4.4752e-10	18.2988	0.390368	0.710323	0.319954	2	220377885	R	II	ACCN4	TSS1500	island	TSS1500-island	chr2:220377743-220377946	NA	TRUE
1742	cg06469895	-0.256055	0.598768	-12.4178	2.05473e-12	4.50832e-10	18.2907	0.759988	0.503933	-0.256055	16	69418206	R	II	TERF2	Body	shore	Body-shore	chr16:69419316-69420086	NA	NA
1743	cg05122453	0.225564	0.807728	12.4174	2.05599e-12	4.50851e-10	18.2901	0.665706	0.891271	0.225564	9	130532879	R	II	SH2D3C	Body	shore	Body-shore	chr9:130533453-130533882	NA	NA
1744	cg07184988	0.18158	0.723355	12.4135	2.07051e-12	4.53776e-10	18.2829	0.609027	0.790607	0.18158	6	33363057	F	II	KIFC1	Body	shelf	Body-shelf	chr6:33359097-33359975	NA	NA
1745	cg05020252	0.598386	0.461887	12.4081	2.09073e-12	4.57947e-10	18.2731	0.0851259	0.683512	0.598386	2	233499283	R	I	EFHD1	Body	island	Body-island	chr2:233497826-233499727	TRUE	NA
1746	cg15594471	0.355772	0.688296	12.4047	2.1036e-12	4.60505e-10	18.2668	0.464291	0.820063	0.355772	11	94883474	R	II		IGR	island	IGR-island	chr11:94883335-94883565	NA	TRUE
1747	cg19463349	0.374489	0.782739	12.4008	2.11849e-12	4.6309e-10	18.2597	0.546949	0.921439	0.374489	13	27316791	F	II		IGR	opensea	IGR-opensea		NA	NA			rs2182879
1748	cg21526750	0.553169	0.507676	12.4006	2.11902e-12	4.6309e-10	18.2594	0.159384	0.712553	0.553169	14	23291749	F	I		IGR	island	IGR-island	chr14:23291689-23292278	TRUE	NA
1749	cg01003448	0.607237	0.51083	12.4	2.1216e-12	4.63266e-10	18.2582	0.128496	0.735733	0.607237	16	745685	R	I	FBXL16	Body	island	Body-island	chr16:743924-745943	TRUE	TRUE
1750	cg24339574	-0.481281	0.621201	-12.3998	2.12224e-12	4.63266e-10	18.2579	0.92423	0.442949	-0.481281	1	234764068	R	II		IGR	opensea	IGR-opensea		NA	TRUE
1751	cg03908927	0.304799	0.754771	12.3992	2.12443e-12	4.63481e-10	18.2568	0.562861	0.86766	0.304799	16	87211280	F	I		IGR	opensea	IGR-opensea		NA	NA
1752	cg08299299	0.128	0.895611	12.3989	2.12567e-12	4.63489e-10	18.2563	0.815018	0.943018	0.128	12	132546772	F	I	EP400	Body	opensea	Body-opensea		NA	NA		rs4075351
1753	cg11420761	-0.20231	0.152784	-12.3983	2.12787e-12	4.63705e-10	18.2552	0.280164	0.0778539	-0.20231	11	105958762	R	II	AASDHPPT	Body	opensea	Body-opensea		NA	TRUE
1754	cg17150651	0.234027	0.802867	12.3966	2.13439e-12	4.64863e-10	18.2521	0.655517	0.889544	0.234027	3	195886898	F	II		IGR	opensea	IGR-opensea		TRUE	TRUE
1755	cg17681750	0.214898	0.617158	12.3926	2.14976e-12	4.67945e-10	18.2448	0.481852	0.69675	0.214898	11	63768665	F	II	MACROD1	Body	island	Body-island	chr11:63766058-63768666	NA	TRUE
1756	cg06865119	-0.261936	0.512744	-12.3923	2.15116e-12	4.67954e-10	18.2442	0.677666	0.41573	-0.261936	16	12072256	F	II	RUNDC2A	Body	shore	Body-shore	chr16:12070257-12070870	NA	NA
1757	cg00790970	-0.236427	0.552145	-12.392	2.15223e-12	4.67954e-10	18.2436	0.701007	0.46458	-0.236427	1	39920621	F	II	MACF1	Body	opensea	Body-opensea		NA	NA	low-CpG:39693168-39693297
1758	cg26653990	0.343924	0.745227	12.3908	2.15683e-12	4.68688e-10	18.2415	0.528682	0.872606	0.343924	5	72510846	R	II		IGR	shore	IGR-shore	chr5:72511720-72512442	NA	TRUE
1759	cg19601035	0.311123	0.734765	12.3844	2.18183e-12	4.73854e-10	18.2298	0.538873	0.849996	0.311123	12	48399140	R	II	COL2A1	TSS1500	shore	TSS1500-shore	chr12:48399168-48399372	NA	NA
1760	cg12438413	-0.216643	0.380314	-12.3832	2.18663e-12	4.74627e-10	18.2275	0.516719	0.300076	-0.216643	17	38510643	F	I	RARA	Body	opensea	Body-opensea		NA	NA			rs35163502
1761	cg21834604	-0.310417	0.238758	-12.3826	2.18898e-12	4.7487e-10	18.2265	0.434205	0.123789	-0.310417	3	11610595	F	II	VGLL4	Body	shore	Body-shore	chr3:11610137-11610370	TRUE	NA
1762	cg08351100	0.443982	0.635285	12.3777	2.20818e-12	4.78765e-10	18.2176	0.355741	0.799723	0.443982	2	200331917	R	I	FLJ32063	TSS1500	shore	TSS1500-shore	chr2:200333687-200334172	NA	NA
1763	cg19241744	-0.106534	0.0894732	-12.3753	2.21788e-12	4.80597e-10	18.2131	0.15655	0.0500161	-0.106534	10	73078790	F	II	SLC29A3	TSS1500	shore	TSS1500-shore	chr10:73078857-73079181	NA	NA
1764	cg27664530	0.362868	0.725481	12.3729	2.22743e-12	4.82396e-10	18.2088	0.497009	0.859877	0.362868	10	98479703	F	II	PIK3AP1	Body	shore	Body-shore	chr10:98479725-98480487	TRUE	NA
1765	cg10762199	0.120018	0.908767	12.3722	2.23021e-12	4.82725e-10	18.2075	0.8332	0.953219	0.120018	14	61934948	F	II	PRKCH	Body	opensea	Body-opensea		NA	TRUE
1766	cg13457515	0.196575	0.822949	12.3689	2.24345e-12	4.85319e-10	18.2015	0.69918	0.895755	0.196575	17	45934681	F	II	SP6	TSS1500	opensea	TSS1500-opensea		NA	NA
1767	cg04189591	0.33563	0.666613	12.3681	2.24677e-12	4.85763e-10	18.2	0.455291	0.790921	0.33563	22	42309398	R	II		IGR	shore	IGR-shore	chr22:42310057-42311669	NA	NA
1768	cg18045685	0.494974	0.62045	12.3668	2.25223e-12	4.86669e-10	18.1975	0.3088	0.803773	0.494974	7	22629474	F	II		IGR	opensea	IGR-opensea		NA	TRUE
1769	cg16479633	0.523587	0.510385	12.365	2.25947e-12	4.87864e-10	18.1943	0.180719	0.704306	0.523587	8	20080666	R	II		IGR	opensea	IGR-opensea		NA	TRUE
1770	cg27557829	0.22175	0.796857	12.3648	2.26029e-12	4.87864e-10	18.1939	0.657237	0.878987	0.22175	1	7022041	F	II	CAMTA1	Body	island	Body-island	chr1:7022001-7022308	NA	NA
1771	cg09570214	0.386792	0.544687	12.3644	2.26195e-12	4.87895e-10	18.1932	0.301151	0.687943	0.386792	12	110326108	R	II		IGR	opensea	IGR-opensea		TRUE	TRUE
1772	cg07584855	0.231375	0.828401	12.3641	2.26297e-12	4.87895e-10	18.1927	0.68272	0.914095	0.231375	1	221055545	F	I	HLX	Body	island	Body-island	chr1:221055492-221055800	NA	NA
1773	cg02637031	0.276392	0.741833	12.3626	2.26921e-12	4.88965e-10	18.1899	0.567808	0.8442	0.276392	5	114887230	R	II		IGR	opensea	IGR-opensea		NA	TRUE
1774	cg12194336	-0.171213	0.123294	-12.3616	2.27352e-12	4.89427e-10	18.188	0.231094	0.0598814	-0.171213	3	58067906	F	II	FLNB	Body	opensea	Body-opensea		NA	TRUE
1775	cg12160664	-0.174577	0.132699	-12.3615	2.2739e-12	4.89427e-10	18.1878	0.242618	0.0680405	-0.174577	1	114521853	R	II	OLFML3	TSS200	opensea	TSS200-opensea		NA	NA
1776	cg09451320	0.12936	0.918117	12.3588	2.2848e-12	4.915e-10	18.183	0.836668	0.966028	0.12936	12	132639764	R	I		IGR	island	IGR-island	chr12:132639460-132639949	NA	NA
1777	cg15390413	0.273559	0.432365	12.3563	2.29521e-12	4.93462e-10	18.1783	0.260124	0.533683	0.273559	17	7349197	F	I	CHRNB1	Body	shore	Body-shore	chr17:7348274-7348830	TRUE	NA
1778	cg03697173	0.228161	0.703264	12.3489	2.3261e-12	4.99823e-10	18.1648	0.559607	0.787768	0.228161	7	4877433	R	II	RADIL	Body	shore	Body-shore	chr7:4876024-4876229	NA	NA
1779	cg27608102	0.223369	0.863673	12.3462	2.33741e-12	5.01975e-10	18.1598	0.723033	0.946402	0.223369	17	39680504	F	II	KRT19	Body	shelf	Body-shelf	chr17:39683908-39684599	NA	NA
1780	cg02607059	0.292834	0.657682	12.3435	2.34863e-12	5.04103e-10	18.155	0.473305	0.766139	0.292834	15	101632053	R	I		IGR	shelf	IGR-shelf	chr15:101629128-101629458	TRUE	TRUE
1781	cg16811108	0.35401	0.683623	12.3428	2.35162e-12	5.04334e-10	18.1537	0.460728	0.814737	0.35401	17	7905840	R	II	GUCY2D	TSS200	shore	TSS200-shore	chr17:7905927-7907445	NA	NA
1782	cg03308839	-0.304062	0.682953	-12.3427	2.35233e-12	5.04334e-10	18.1534	0.8744	0.570338	-0.304062	16	15797297	R	II	NDE1	Body	opensea	Body-opensea		NA	NA
1783	cg00884805	0.206084	0.842942	12.3389	2.36835e-12	5.07486e-10	18.1465	0.713185	0.919269	0.206084	1	68296607	R	II	GNG12	5'UTR	shore	5'UTR-shore	chr1:68298371-68299315	NA	NA
1784	cg14288903	-0.459142	0.393474	-12.3383	2.37103e-12	5.07777e-10	18.1453	0.682564	0.223422	-0.459142	17	7260326	F	II	TMEM95	3'UTR	opensea	3'UTR-opensea		NA	TRUE
1785	cg25104437	0.189107	0.778108	12.3366	2.37837e-12	5.09065e-10	18.1422	0.659041	0.848148	0.189107	2	45170725	F	II	SIX3	Body	island	Body-island	chr2:45169505-45171884	NA	NA
1786	cg14462485	0.173094	0.889143	12.3353	2.38377e-12	5.09844e-10	18.1399	0.780158	0.953251	0.173094	14	76565763	F	I		IGR	opensea	IGR-opensea		NA	NA		rs72727815	rs76551659
1787	cg18556455	0.231388	0.896011	12.3351	2.38466e-12	5.09844e-10	18.1395	0.750322	0.98171	0.231388	2	45178474	R	II		IGR	shore	IGR-shore	chr2:45179364-45180394	NA	NA
1788	cg18264562	0.208015	0.785381	12.3345	2.38723e-12	5.1011e-10	18.1384	0.654409	0.862423	0.208015	1	26253412	R	II		IGR	shelf	IGR-shelf	chr1:26249205-26249613	NA	NA
1789	cg05091997	0.31848	0.449463	12.3288	2.41193e-12	5.15101e-10	18.128	0.248939	0.567419	0.31848	17	60897721	F	II		IGR	opensea	IGR-opensea		NA	TRUE
1790	cg20396069	-0.17284	0.373086	-12.3278	2.41642e-12	5.15774e-10	18.1261	0.481911	0.309072	-0.17284	17	46908122	F	II	CALCOCO2	TSS1500	shore	TSS1500-shore	chr17:46908301-46908844	NA	NA
1791	cg01251835	0.241547	0.835698	12.3254	2.4267e-12	5.17431e-10	18.1218	0.683613	0.92516	0.241547	22	20783963	R	II	SCARF2	Body	island	Body-island	chr22:20783466-20786201	NA	NA
1792	cg02449166	0.427496	0.683477	12.3254	2.42687e-12	5.17431e-10	18.1217	0.414313	0.841809	0.427496	10	131748481	F	II	EBF3	Body	opensea	Body-opensea		TRUE	TRUE
1793	cg09384937	0.155666	0.891316	12.3239	2.43324e-12	5.18502e-10	18.119	0.793304	0.94897	0.155666	12	49359996	F	II	WNT10B	Body	shelf	Body-shelf	chr12:49363664-49364443	NA	NA
1794	cg17952262	0.255411	0.790909	12.3194	2.45337e-12	5.22502e-10	18.1107	0.630095	0.885505	0.255411	4	683240	F	II	MFSD7	TSS1500	shore	TSS1500-shore	chr4:681313-681514	NA	TRUE	high-CpG:672938-673293
1795	cg08263647	0.237067	0.836464	12.317	2.46402e-12	5.24478e-10	18.1063	0.687199	0.924266	0.237067	3	158390769	R	II	LXN	TSS1500	opensea	TSS1500-opensea		TRUE	NA
1796	cg09846054	0.181165	0.889362	12.3114	2.48901e-12	5.29505e-10	18.096	0.775295	0.95646	0.181165	15	62993387	F	II	TLN2	Body	shelf	Body-shelf	chr15:62989914-62990192	NA	NA
1797	cg27543571	-0.2378	0.444389	-12.3101	2.49497e-12	5.3048e-10	18.0936	0.594115	0.356315	-0.2378	1	222788795	F	II		IGR	shelf	IGR-shelf	chr1:222790947-222791220	NA	NA
1798	cg08241939	0.300148	0.82123	12.3097	2.49654e-12	5.3052e-10	18.093	0.632249	0.932396	0.300148	1	204700816	F	I		IGR	opensea	IGR-opensea		NA	TRUE
1799	cg07921371	0.341091	0.830849	12.3069	2.50928e-12	5.32764e-10	18.0878	0.616088	0.957179	0.341091	13	20768536	R	II	GJB2	TSS1500	shore	TSS1500-shore	chr13:20766208-20767779	NA	NA
1800	cg10287485	0.270064	0.590648	12.3068	2.50987e-12	5.32764e-10	18.0876	0.420607	0.690672	0.270064	11	69473145	R	I		IGR	shelf	IGR-shelf	chr11:69468810-69469152	NA	TRUE
1801	cg08433492	0.198475	0.90563	12.305	2.51799e-12	5.34193e-10	18.0843	0.780664	0.979139	0.198475	5	172673299	F	II		IGR	shore	IGR-shore	chr5:172670829-172671824	NA	TRUE		rs6884881
1802	cg24899750	-0.368488	0.349895	-12.3033	2.52583e-12	5.3556e-10	18.0811	0.581906	0.213417	-0.368488	20	16710314	F	II	SNRPB2	TSS1500	shore	TSS1500-shore	chr20:16710507-16711115	NA	NA
1803	cg24636944	-0.326572	0.588621	-12.3027	2.52856e-12	5.35844e-10	18.08	0.79424	0.467669	-0.326572	5	92615296	R	II		IGR	opensea	IGR-opensea		NA	TRUE
1804	cg10276400	-0.360438	0.666427	-12.302	2.53163e-12	5.36199e-10	18.0788	0.89337	0.532932	-0.360438	16	17481251	R	II	XYLT1	Body	opensea	Body-opensea		NA	TRUE
1805	cg06889108	-0.26788	0.205979	-12.2997	2.54242e-12	5.38188e-10	18.0745	0.374644	0.106764	-0.26788	5	173317342	R	II	CPEB4	1stExon	shore	1stExon-shore	chr5:173314931-173315979	NA	TRUE	low-CpG:173249920-173250104
1806	cg03774463	0.484261	0.50085	12.298	2.55032e-12	5.3945e-10	18.0713	0.195945	0.680206	0.484261	7	96636616	R	I	DLX6AS	Body	shore	Body-shore	chr7:96634622-96634915	NA	NA
1807	cg22561757	-0.371956	0.588244	-12.2978	2.55119e-12	5.3945e-10	18.071	0.822439	0.450482	-0.371956	8	27529643	F	II	SCARA3	Body	opensea	Body-opensea		NA	NA		rs34362688
1808	cg21342636	0.158118	0.845571	12.2968	2.55584e-12	5.39991e-10	18.0691	0.746015	0.904133	0.158118	6	32064671	F	II	TNXB	Body	island	Body-island	chr6:32063533-32065044	TRUE	NA		rs34181010
1809	cg11770664	-0.194562	0.311057	-12.2966	2.55655e-12	5.39991e-10	18.0688	0.433559	0.238997	-0.194562	10	45470023	R	II	RASSF4	Body	island	Body-island	chr10:45470022-45470291	NA	NA
1810	cg18957070	0.125374	0.909257	12.2951	2.56365e-12	5.41194e-10	18.066	0.830318	0.955692	0.125374	17	19648970	R	II	ALDH3A1	5'UTR	shore	5'UTR-shore	chr17:19648139-19648492	NA	TRUE
1811	cg10285466	0.247124	0.801242	12.2943	2.56729e-12	5.41664e-10	18.0646	0.645645	0.89277	0.247124	14	38725710	F	I	CLEC14A	TSS200	shore	TSS200-shore	chr14:38724254-38725537	NA	NA
1812	cg10605137	0.125865	0.645939	12.2935	2.57088e-12	5.42123e-10	18.0632	0.566691	0.692556	0.125865	12	58016356	R	II	SLC26A10	Body	shore	Body-shore	chr12:58014708-58015697	NA	NA
1813	cg09905973	0.259323	0.765021	12.2923	2.57676e-12	5.43067e-10	18.0608	0.601743	0.861066	0.259323	2	219028181	F	II	CXCR1	3'UTR	opensea	3'UTR-opensea		NA	NA
1814	cg09761367	0.245199	0.670585	12.2908	2.58353e-12	5.44194e-10	18.0582	0.516201	0.7614	0.245199	1	25360712	F	II		IGR	opensea	IGR-opensea		NA	NA
1815	cg26388152	0.478276	0.398858	12.289	2.59196e-12	5.45671e-10	18.0549	0.097721	0.575997	0.478276	17	27944453	R	II	CORO6	Body	island	Body-island	chr17:27942532-27945388	TRUE	NA
1816	cg26101485	0.198567	0.868614	12.2875	2.59905e-12	5.46866e-10	18.0521	0.743591	0.942157	0.198567	8	142264769	F	I		IGR	shore	IGR-shore	chr8:142262456-142263238	TRUE	NA
1817	cg02363677	-0.442048	0.407753	-12.2866	2.60326e-12	5.47451e-10	18.0505	0.68608	0.244032	-0.442048	10	29811530	R	II	SVIL	Body	opensea	Body-opensea		NA	TRUE
1818	cg12547085	0.340385	0.678909	12.2858	2.60692e-12	5.47829e-10	18.049	0.464592	0.804977	0.340385	7	150689873	R	II	NOS3	5'UTR	opensea	5'UTR-opensea		TRUE	NA
1819	cg22137471	0.328249	0.596319	12.2856	2.6079e-12	5.47829e-10	18.0486	0.389644	0.717893	0.328249	2	46768030	R	II		IGR	shore	IGR-shore	chr2:46769471-46769676	NA	TRUE
1820	cg18664514	0.22262	0.894731	12.2834	2.61857e-12	5.49688e-10	18.0445	0.754563	0.977183	0.22262	2	219851181	R	II	FEV	TSS1500	shore	TSS1500-shore	chr2:219848919-219850541	NA	NA
1821	cg16050897	0.469284	0.473397	12.2831	2.61995e-12	5.49688e-10	18.044	0.177922	0.647206	0.469284	17	71361894	R	I	SDK2	Body	opensea	Body-opensea		NA	TRUE
1822	cg17830682	0.177817	0.878969	12.2829	2.62104e-12	5.49688e-10	18.0435	0.76701	0.944827	0.177817	1	202182642	F	II	LGR6	TSS1500	shore	TSS1500-shore	chr1:202183193-202183526	TRUE	NA
1823	cg23739746	-0.330212	0.203814	-12.2774	2.647e-12	5.5483e-10	18.0335	0.411726	0.0815134	-0.330212	13	114905867	F	I		IGR	opensea	IGR-opensea		NA	NA
1824	cg08206881	0.572267	0.421734	12.2752	2.65778e-12	5.56785e-10	18.0294	0.0614176	0.633684	0.572267	2	12317357	F	II		IGR	opensea	IGR-opensea		TRUE	TRUE		rs13421453
1825	cg10409981	0.152576	0.907455	12.2682	2.69144e-12	5.63408e-10	18.0166	0.811388	0.963964	0.152576	8	99984763	R	I		IGR	island	IGR-island	chr8:99984584-99985072	NA	NA
1826	cg06461708	0.266021	0.70135	12.268	2.69232e-12	5.63408e-10	18.0163	0.533855	0.799876	0.266021	7	27292322	F	II		IGR	shore	IGR-shore	chr7:27291119-27292197	NA	NA		rs78263335
1827	cg06399135	0.307015	0.459136	12.2666	2.69935e-12	5.64572e-10	18.0137	0.26583	0.572845	0.307015	19	47951565	F	II	SLC8A2	Body	island	Body-island	chr19:47950869-47951566	NA	NA		rs73568282
1828	cg02111951	0.198856	0.795571	12.2655	2.70475e-12	5.65173e-10	18.0116	0.670365	0.869222	0.198856	11	61544854	F	II	C11orf9	Body	island	Body-island	chr11:61544727-61545563	NA	TRUE
1829	cg08954353	-0.282541	0.20151	-12.2654	2.70516e-12	5.65173e-10	18.0115	0.379406	0.0968657	-0.282541	8	22925656	R	II	TNFRSF10B	Body	island	Body-island	chr8:22925655-22926912	NA	NA
1830	cg08890067	0.303739	0.39034	12.2649	2.7079e-12	5.65301e-10	18.0104	0.199097	0.502835	0.303739	17	77478927	R	II	HRNBP3	TSS1500	opensea	TSS1500-opensea		NA	NA
1831	cg12744758	-0.552	0.333179	-12.2647	2.70871e-12	5.65301e-10	18.0101	0.680735	0.128735	-0.552	13	113568090	R	I		IGR	opensea	IGR-opensea		NA	NA
1832	cg03991297	0.48112	0.537813	12.2627	2.7187e-12	5.67077e-10	18.0064	0.234886	0.716006	0.48112	16	30429837	F	I	ZNF771	3'UTR	shore	3'UTR-shore	chr16:30428870-30429799	NA	NA
1833	cg02482730	-0.307381	0.308385	-12.2623	2.72074e-12	5.67196e-10	18.0056	0.501921	0.19454	-0.307381	17	75473577	R	II	2023-09-09	Body	opensea	Body-opensea		TRUE	NA
1834	cg01165661	-0.342493	0.362701	-12.2616	2.72418e-12	5.67605e-10	18.0044	0.578345	0.235852	-0.342493	3	49157146	F	II	USP19	5'UTR	shore	5'UTR-shore	chr3:49157768-49158463	NA	NA		rs77551102
1835	cg10783797	-0.222128	0.20514	-12.2601	2.73155e-12	5.68663e-10	18.0016	0.344999	0.122871	-0.222128	7	150930536	F	I	CHPF2	5'UTR	shore	5'UTR-shore	chr7:150929388-150930151	NA	NA		rs76065000
1836	cg00455386	0.352593	0.603605	12.2599	2.73251e-12	5.68663e-10	18.0013	0.381602	0.734195	0.352593	7	140104086	F	II	RAB19	5'UTR	opensea	5'UTR-opensea		TRUE	TRUE		rs73163252
1837	cg26787863	0.277368	0.785247	12.2595	2.73434e-12	5.68663e-10	18.0006	0.610608	0.887976	0.277368	1	204286467	F	II	PLEKHA6	5'UTR	opensea	5'UTR-opensea		NA	TRUE
1838	cg13602274	0.290505	0.610189	12.2593	2.73517e-12	5.68663e-10	18.0003	0.427278	0.717783	0.290505	6	37667518	F	II		IGR	shore	IGR-shore	chr6:37663761-37667102	NA	NA		rs9470672
1839	cg17639959	-0.243168	0.273689	-12.2502	2.7808e-12	5.77788e-10	17.9835	0.426795	0.183627	-0.243168	2	73297338	R	II	SFXN5	Body	shore	Body-shore	chr2:73297630-73299155	NA	NA
1840	cg06806891	0.10475	0.870506	12.25	2.78206e-12	5.77788e-10	17.983	0.804552	0.909302	0.10475	3	128323079	F	II		IGR	shelf	IGR-shelf	chr3:128326937-128327507	NA	NA
1841	cg04369957	-0.288228	0.295349	-12.2491	2.78622e-12	5.78338e-10	17.9815	0.476826	0.188597	-0.288228	11	8754756	R	II	ST5	Body	shelf	Body-shelf	chr11:8752302-8752549	TRUE	TRUE			rs77785633
1842	cg16742873	0.25867	0.816082	12.2475	2.79439e-12	5.79722e-10	17.9785	0.653216	0.911886	0.25867	4	13544632	F	II	NKX3-2	Body	island	Body-island	chr4:13543562-13546494	NA	NA
1843	cg20391126	0.180993	0.875924	12.2467	2.7985e-12	5.80261e-10	17.977	0.761966	0.942958	0.180993	7	127831430	R	II		IGR	opensea	IGR-opensea		NA	TRUE
1844	cg22507772	0.330314	0.696387	12.2431	2.81719e-12	5.83823e-10	17.9703	0.488412	0.818726	0.330314	6	6759831	R	I		IGR	opensea	IGR-opensea		TRUE	TRUE
1845	cg14349667	0.64244	0.563447	12.2407	2.8294e-12	5.86037e-10	17.9659	0.158947	0.801387	0.64244	4	81189706	R	I	FGF5	Body	shore	Body-shore	chr4:81187494-81187913	NA	NA
1846	cg22255773	0.183691	0.878186	12.2402	2.83176e-12	5.86082e-10	17.965	0.762529	0.94622	0.183691	7	154557556	R	II	DPP6	Body	opensea	Body-opensea		NA	TRUE
1847	cg04314652	0.305648	0.70856	12.24	2.83267e-12	5.86082e-10	17.9647	0.516115	0.821763	0.305648	16	69597925	F	II	NFAT5	TSS1500	shore	TSS1500-shore	chr16:69599437-69600736	NA	NA			rs36115787
1848	cg27087650	-0.212775	0.200806	-12.2389	2.83858e-12	5.86989e-10	17.9626	0.334776	0.122	-0.212775	19	45255796	R	II	BCL3	Body	shore	Body-shore	chr19:45257703-45257918	NA	NA
1849	cg15119221	-0.162403	0.14397	-12.2371	2.84782e-12	5.88584e-10	17.9593	0.246224	0.0838209	-0.162403	17	19290755	F	II	MFAP4	TSS1500	opensea	TSS1500-opensea		TRUE	TRUE
1850	cg12199221	0.463585	0.716452	12.2357	2.85493e-12	5.89736e-10	17.9567	0.424566	0.88815	0.463585	5	83017078	F	II	HAPLN1	TSS200	shore	TSS200-shore	chr5:83017894-83018358	NA	NA
1851	cg21151017	0.195712	0.868828	12.2345	2.86129e-12	5.90732e-10	17.9545	0.745601	0.941314	0.195712	2	45508166	F	II		IGR	opensea	IGR-opensea		NA	NA
1852	cg11991824	0.305489	0.568837	12.2281	2.895e-12	5.97371e-10	17.9426	0.376492	0.681981	0.305489	6	31651283	F	II		IGR	island	IGR-island	chr6:31650648-31651292	TRUE	NA
1853	cg21484940	0.230872	0.827988	12.2267	2.90203e-12	5.98502e-10	17.9401	0.682625	0.913497	0.230872	7	48129992	R	I	UPP1	5'UTR	shore	5'UTR-shore	chr7:48128046-48128499	NA	NA
1854	cg15010006	-0.20777	0.318883	-12.2262	2.90469e-12	5.98729e-10	17.9392	0.449701	0.241931	-0.20777	6	31937973	R	II	STK19	TSS1500	shore	TSS1500-shore	chr6:31939730-31940559	NA	NA
1855	cg27552378	0.146324	0.867654	12.2218	2.92794e-12	6.03199e-10	17.9311	0.775524	0.921848	0.146324	16	3702776	F	I	DNASE1	TSS200	opensea	TSS200-opensea		NA	NA
1856	cg23941394	-0.470586	0.56625	-12.2215	2.92985e-12	6.03268e-10	17.9304	0.862545	0.391959	-0.470586	10	133746711	F	II	PPP2R2D	TSS1500	opensea	TSS1500-opensea		NA	NA		rs78934460
1857	cg18009710	0.25038	0.799278	12.2204	2.93533e-12	6.04074e-10	17.9285	0.641632	0.892012	0.25038	5	154092619	F	II	LARP1	1stExon	opensea	1stExon-opensea		NA	TRUE		rs75867017
1858	cg04521510	0.495123	0.570708	12.2187	2.94473e-12	6.05683e-10	17.9253	0.258964	0.754087	0.495123	7	27242044	F	I		IGR	shore	IGR-shore	chr7:27238690-27240311	NA	NA		rs74419332
1859	cg15442907	0.227012	0.875924	12.2121	2.98018e-12	6.12648e-10	17.9131	0.73299	0.960002	0.227012	12	2800463	R	II	CACNA1C	3'UTR	island	3'UTR-island	chr12:2800139-2801062	NA	NA
1860	cg01930356	0.435634	0.546848	12.2116	2.98268e-12	6.12833e-10	17.9123	0.27256	0.708194	0.435634	2	149645934	R	II	KIF5C	Body	shore	Body-shore	chr2:149645536-149645834	NA	TRUE
1861	cg07338782	0.375402	0.76414	12.2113	2.9848e-12	6.12942e-10	17.9116	0.527775	0.903177	0.375402	12	101480470	R	II	ANO4	Body	opensea	Body-opensea		NA	NA
1862	cg24358846	0.170914	0.82391	12.2105	2.9887e-12	6.13416e-10	17.9102	0.716298	0.887212	0.170914	8	99984680	R	II		IGR	island	IGR-island	chr8:99984584-99985072	NA	NA
1863	cg01363324	0.330682	0.800386	12.2093	2.9954e-12	6.14463e-10	17.908	0.592179	0.922861	0.330682	9	124979353	R	II	LHX6	Body	island	Body-island	chr9:124979329-124979599	NA	NA
1864	cg16724332	-0.270446	0.357842	-12.2074	3.00572e-12	6.16252e-10	17.9045	0.528123	0.257677	-0.270446	16	75149501	F	II	LDHD	Body	shore	Body-shore	chr16:75148398-75148864	NA	TRUE
1865	cg08288561	0.375008	0.601322	12.2068	3.00882e-12	6.16558e-10	17.9034	0.365206	0.740214	0.375008	16	66462307	F	II	BEAN	5'UTR	shore	5'UTR-shore	chr16:66460503-66460850	TRUE	TRUE
1866	cg08208460	0.536456	0.445836	12.2063	3.01172e-12	6.16737e-10	17.9025	0.108067	0.644524	0.536456	19	39687865	F	II	NCCRP1	1stExon	island	1stExon-island	chr19:39687597-39687964	NA	NA
1867	cg20235099	-0.25671	0.413999	-12.2061	3.0129e-12	6.16737e-10	17.9021	0.575632	0.318922	-0.25671	13	111288438	R	II	CARKD	Body	shelf	Body-shelf	chr13:111290666-111290970	NA	NA
1868	cg03969696	0.250912	0.501588	12.2056	3.01545e-12	6.1693e-10	17.9012	0.343606	0.594518	0.250912	1	150229580	R	I	CA14	TSS1500	opensea	TSS1500-opensea		NA	TRUE
1869	cg02718825	0.603602	0.685141	12.2029	3.03068e-12	6.19465e-10	17.8961	0.305095	0.908697	0.603602	20	55202842	R	II		IGR	island	IGR-island	chr20:55200279-55206789	NA	NA
1870	cg17238325	0.411173	0.420965	12.2027	3.0318e-12	6.19465e-10	17.8957	0.162078	0.573251	0.411173	7	27292554	R	II		IGR	shore	IGR-shore	chr7:27291119-27292197	NA	NA
1871	cg14525458	0.201938	0.655275	12.2025	3.03267e-12	6.19465e-10	17.8954	0.528129	0.730067	0.201938	19	48896100	F	II	KDELR1	TSS1500	shore	TSS1500-shore	chr19:48896890-48897199	NA	TRUE
1872	cg02779535	-0.308046	0.295908	-12.2012	3.03974e-12	6.2058e-10	17.893	0.489862	0.181817	-0.308046	20	34652280	R	II		IGR	shore	IGR-shore	chr20:34652454-34653500	NA	TRUE
1873	cg18011078	-0.386744	0.317667	-12.1998	3.04793e-12	6.21923e-10	17.8903	0.561172	0.174428	-0.386744	7	1971098	R	II	MAD1L1	Body	shore	Body-shore	chr7:1970627-1970924	TRUE	NA
1874	cg16365064	0.363613	0.573716	12.1962	3.06787e-12	6.25658e-10	17.8837	0.344774	0.708388	0.363613	5	172984486	F	II		IGR	opensea	IGR-opensea		NA	TRUE
1875	cg01465169	0.593451	0.427381	12.1953	3.07257e-12	6.26284e-10	17.8821	0.0537267	0.647178	0.593451	17	27944849	F	I	CORO6	Body	island	Body-island	chr17:27942532-27945388	TRUE	NA
1876	cg14856585	-0.124246	0.11307	-12.1927	3.08742e-12	6.28853e-10	17.8772	0.191299	0.0670535	-0.124246	14	94425764	R	II		IGR	opensea	IGR-opensea		TRUE	TRUE
1877	cg18014109	-0.281643	0.562831	-12.1923	3.08967e-12	6.28853e-10	17.8765	0.740161	0.458519	-0.281643	11	68769498	F	II		IGR	shelf	IGR-shelf	chr11:68772796-68773109	NA	TRUE
1878	cg04956511	0.200174	0.818912	12.1922	3.09008e-12	6.28853e-10	17.8764	0.692877	0.893051	0.200174	12	7056008	R	I	PTPN6	Body	shelf	Body-shelf	chr12:7053149-7053927	TRUE	NA
1879	cg00876678	-0.185492	0.195959	-12.1904	3.10048e-12	6.30637e-10	17.873	0.31275	0.127258	-0.185492	16	2319586	F	II	RNPS1	TSS1500	shore	TSS1500-shore	chr16:2317445-2319000	TRUE	NA
1880	cg24083720	-0.283602	0.313122	-12.1901	3.10221e-12	6.30656e-10	17.8724	0.491687	0.208085	-0.283602	2	124445420	F	II		IGR	opensea	IGR-opensea		NA	NA
1881	cg07292235	0.294279	0.803778	12.1869	3.12012e-12	6.33961e-10	17.8665	0.618491	0.91277	0.294279	16	48844170	F	II		IGR	shore	IGR-shore	chr16:48844551-48845264	NA	NA			rs9923414
1882	cg09578568	0.509468	0.639299	12.1849	3.13163e-12	6.35964e-10	17.8628	0.318523	0.827991	0.509468	4	113432770	F	II		IGR	shore	IGR-shore	chr4:113431825-113432596	NA	NA
1883	cg00383793	0.345201	0.839508	12.1833	3.14039e-12	6.37407e-10	17.86	0.622159	0.967361	0.345201	3	50488162	R	II	CACNA2D2	Body	opensea	Body-opensea		NA	NA			rs79309466
1884	cg11237852	0.275655	0.860201	12.1828	3.14367e-12	6.37735e-10	17.8589	0.686641	0.962296	0.275655	8	20316262	F	II		IGR	opensea	IGR-opensea		NA	TRUE
1885	cg14523734	0.102147	0.93281	12.1817	3.14965e-12	6.38611e-10	17.857	0.868495	0.970643	0.102147	7	128020864	R	II		IGR	opensea	IGR-opensea		NA	TRUE
1886	cg08420135	0.190501	0.905776	12.1798	3.16061e-12	6.40497e-10	17.8534	0.785831	0.976332	0.190501	12	52717725	F	II		IGR	shelf	IGR-shelf	chr12:52714800-52715051	NA	NA		rs74093170
1887	cg03291099	0.222301	0.614953	12.1787	3.16726e-12	6.41217e-10	17.8513	0.474986	0.697287	0.222301	22	50498209	R	II	MLC1	3'UTR	shore	3'UTR-shore	chr22:50496441-50497393	NA	TRUE
1888	cg23922520	0.251474	0.597534	12.1786	3.1675e-12	6.41217e-10	17.8512	0.439199	0.690672	0.251474	2	236580152	F	II	AGAP1	Body	island	Body-island	chr2:236578080-236580153	NA	NA			rs74916718
1889	cg21541638	0.201334	0.866651	12.1781	3.1707e-12	6.41527e-10	17.8502	0.739886	0.941219	0.201334	3	61236016	R	II	FHIT	5'UTR	shore	5'UTR-shore	chr3:61236606-61237227	TRUE	NA
1890	cg24123311	0.140387	0.921658	12.1769	3.17768e-12	6.42602e-10	17.848	0.833266	0.973653	0.140387	19	48675164	F	I		IGR	island	IGR-island	chr19:48675065-48675352	NA	NA
1891	cg11992241	0.364389	0.736838	12.1743	3.19228e-12	6.44876e-10	17.8433	0.507407	0.871796	0.364389	17	7036993	R	II		IGR	opensea	IGR-opensea		NA	NA
1892	cg14064503	0.250795	0.644676	12.1727	3.20169e-12	6.46438e-10	17.8403	0.486768	0.737563	0.250795	11	8094152	R	II	TUB	Body	opensea	Body-opensea		NA	TRUE
1893	cg19375140	0.334359	0.81854	12.1723	3.20438e-12	6.46641e-10	17.8395	0.608018	0.942377	0.334359	4	35568046	R	II		IGR	opensea	IGR-opensea		NA	TRUE
1894	cg22732253	0.238863	0.720739	12.17	3.21791e-12	6.48874e-10	17.8352	0.570344	0.809207	0.238863	2	63280164	R	II	OTX1	Body	shore	Body-shore	chr2:63281034-63281347	NA	NA
1895	cg02557652	0.140937	0.891445	12.1698	3.21882e-12	6.48874e-10	17.8349	0.802707	0.943643	0.140937	15	89741016	F	II	ABHD2	3'UTR	opensea	3'UTR-opensea		TRUE	TRUE
1896	cg16848072	0.304217	0.664641	12.1665	3.23848e-12	6.52495e-10	17.8287	0.473097	0.777314	0.304217	3	134182665	F	II		IGR	opensea	IGR-opensea		NA	TRUE
1897	cg19061112	0.351435	0.616443	12.1651	3.24672e-12	6.53813e-10	17.8261	0.395169	0.746604	0.351435	12	106491043	R	II	NUAK1	Body	opensea	Body-opensea		NA	TRUE
1898	cg25793736	0.166992	0.854224	12.1637	3.25503e-12	6.55144e-10	17.8236	0.749081	0.916073	0.166992	4	4629206	F	II		IGR	opensea	IGR-opensea		NA	TRUE
1899	cg05131526	0.237004	0.612014	12.1632	3.2581e-12	6.55388e-10	17.8226	0.46279	0.699793	0.237004	15	91447195	R	II	MAN2A2	TSS1500	shore	TSS1500-shore	chr15:91445563-91446768	NA	NA
1900	cg02383173	-0.403805	0.435113	-12.1629	3.25965e-12	6.55388e-10	17.8221	0.689361	0.285556	-0.403805	4	95372196	R	II	PDLIM5	TSS1500	shore	TSS1500-shore	chr4:95372801-95373535	NA	NA
1901	cg19837259	0.441676	0.612022	12.1616	3.26719e-12	6.5656e-10	17.8198	0.33393	0.775605	0.441676	13	28527437	F	I		IGR	shore	IGR-shore	chr13:28527755-28528996	NA	NA
1902	cg27652350	0.376098	0.770058	12.1603	3.27527e-12	6.5784e-10	17.8173	0.533255	0.909354	0.376098	15	101420989	R	II	ALDH1A3	Body	island	Body-island	chr15:101419261-101421133	NA	TRUE
1903	cg04706338	0.137174	0.91471	12.1583	3.28701e-12	6.59854e-10	17.8136	0.828341	0.965515	0.137174	17	26697052	F	II	VTN	Body	shore	Body-shore	chr17:26698359-26699557	NA	NA
1904	cg12109740	-0.465024	0.663588	-12.1572	3.29341e-12	6.60793e-10	17.8116	0.956381	0.491357	-0.465024	11	72084034	R	II	CLPB	Body	opensea	Body-opensea		NA	TRUE
1905	cg23517752	0.159275	0.846521	12.1569	3.29551e-12	6.6087e-10	17.811	0.746237	0.905511	0.159275	12	2021945	R	II	CACNA2D4	Body	shelf	Body-shelf	chr12:2017133-2018161	TRUE	NA
1906	cg09932436	-0.206592	0.615237	-12.1557	3.3026e-12	6.61947e-10	17.8088	0.745314	0.538721	-0.206592	19	11280655	R	I	KANK2	Body	island	Body-island	chr19:11280654-11280914	NA	NA
1907	cg05708536	0.179397	0.875024	12.1543	3.31146e-12	6.63376e-10	17.8061	0.76207	0.941468	0.179397	1	113285118	F	I		IGR	shore	IGR-shore	chr1:113286332-113287172	NA	NA
1908	cg13839849	0.184642	0.75701	12.1539	3.31374e-12	6.63475e-10	17.8054	0.640754	0.825395	0.184642	9	132200921	F	II		IGR	shore	IGR-shore	chr9:132199361-132199984	NA	NA			rs35395659
1909	cg27346988	0.135582	0.792435	12.1536	3.3154e-12	6.63475e-10	17.8049	0.707068	0.842651	0.135582	17	73719693	R	II	ITGB4	TSS1500	shore	TSS1500-shore	chr17:73717023-73717847	TRUE	NA
1910	cg02895698	0.196824	0.790793	12.1527	3.32099e-12	6.64248e-10	17.8032	0.666866	0.863691	0.196824	16	303165	R	II	ITFG3	5'UTR	opensea	5'UTR-opensea		NA	NA
1911	cg00652846	-0.195276	0.195428	-12.1518	3.3266e-12	6.65024e-10	17.8015	0.31838	0.123103	-0.195276	3	112934087	F	II	BOC	5'UTR	shelf	5'UTR-shelf	chr3:112930437-112931506	NA	NA
1912	cg12188560	0.320354	0.49822	12.1502	3.3362e-12	6.66598e-10	17.7985	0.296516	0.61687	0.320354	9	34591192	F	II	CNTFR	TSS1500	island	TSS1500-island	chr9:34589113-34591978	NA	NA
1913	cg20506347	0.437141	0.746387	12.1461	3.36136e-12	6.71276e-10	17.7909	0.47115	0.908292	0.437141	3	71355161	F	II	FOXP1	5'UTR	opensea	5'UTR-opensea		NA	NA	low-CpG:71437744-71437895
1914	cg19048403	-0.263032	0.308151	-12.1438	3.37507e-12	6.73665e-10	17.7868	0.473764	0.210732	-0.263032	19	7942488	R	II		IGR	shelf	IGR-shelf	chr19:7938332-7939779	NA	NA
1915	cg18576335	-0.476056	0.531497	-12.1424	3.38413e-12	6.75122e-10	17.784	0.831236	0.35518	-0.476056	17	8110165	R	I	AURKB	Body	shelf	Body-shelf	chr17:8113632-8113966	NA	NA			rs1059456
1916	cg21056706	0.488156	0.425991	12.1412	3.39128e-12	6.76197e-10	17.7819	0.118634	0.60679	0.488156	7	139929714	R	I		IGR	shore	IGR-shore	chr7:139930065-139930356	NA	NA
1917	cg14040358	0.378618	0.516058	12.1394	3.40228e-12	6.78039e-10	17.7786	0.277669	0.656287	0.378618	19	4369393	F	I	SH3GL1	Body	shelf	Body-shelf	chr19:4371729-4371952	TRUE	TRUE
1918	cg26103179	0.331766	0.561596	12.1366	3.42017e-12	6.81251e-10	17.7733	0.352706	0.684472	0.331766	12	119591664	R	II	SRRM4	Body	shore	Body-shore	chr12:119591856-119592176	TRUE	NA			rs77312752
1919	cg14323834	-0.243727	0.262445	-12.135	3.43024e-12	6.82568e-10	17.7703	0.415902	0.172175	-0.243727	11	114702841	R	II		IGR	opensea	IGR-opensea		NA	TRUE
1920	cg21781964	0.606609	0.683734	12.1348	3.43088e-12	6.82568e-10	17.7701	0.301795	0.908404	0.606609	20	49708657	F	II		IGR	opensea	IGR-opensea		NA	TRUE
1921	cg16150381	0.197916	0.874497	12.1347	3.43211e-12	6.82568e-10	17.7698	0.749883	0.9478	0.197916	20	61151446	R	II	C20orf166	Body	shore	Body-shore	chr20:61151586-61151903	NA	NA
1922	cg18644653	0.210689	0.674658	12.1319	3.44973e-12	6.85719e-10	17.7646	0.542002	0.752691	0.210689	3	49696053	R	II	BSN	Body	opensea	Body-opensea		NA	NA
1923	cg18162670	0.24951	0.775406	12.1291	3.4669e-12	6.88776e-10	17.7595	0.618307	0.867817	0.24951	14	103686567	R	I		IGR	island	IGR-island	chr14:103686558-103687376	TRUE	NA
1924	cg09010107	0.630292	0.608498	12.1243	3.4975e-12	6.94497e-10	17.7506	0.211647	0.84194	0.630292	1	170638807	F	II	PRRX1	Body	opensea	Body-opensea		NA	NA
1925	cg02696327	0.342284	0.824121	12.1198	3.52659e-12	6.99911e-10	17.7422	0.608609	0.950893	0.342284	16	49312543	F	II	CBLN1	3'UTR	shore	3'UTR-shore	chr16:49314037-49316543	NA	NA		rs74641028
1926	cg24748191	0.491308	0.664445	12.1169	3.54557e-12	7.03316e-10	17.7367	0.355103	0.846411	0.491308	14	76604613	R	II		IGR	shore	IGR-shore	chr14:76604999-76605268	NA	NA
1927	cg21245816	0.49753	0.688394	12.1164	3.54881e-12	7.03595e-10	17.7358	0.375135	0.872665	0.49753	5	43044675	R	II	LOC153684	Body	shore	Body-shore	chr5:43042107-43043477	NA	NA
1928	cg05590274	0.234831	0.774841	12.1158	3.55256e-12	7.03977e-10	17.7347	0.626985	0.861816	0.234831	11	113262625	F	II	ANKK1	Body	shelf	Body-shelf	chr11:113258443-113258821	NA	NA
1929	cg00920395	0.160048	0.852592	12.1112	3.58238e-12	7.09519e-10	17.7262	0.751821	0.911869	0.160048	1	158689263	R	II	OR6K3	TSS1500	opensea	TSS1500-opensea		NA	NA			rs2852641
1930	cg06039392	0.255742	0.792352	12.1103	3.58822e-12	7.10163e-10	17.7246	0.631329	0.887071	0.255742	4	187476953	R	II	MTNR1A	TSS1500	shore	TSS1500-shore	chr4:187476279-187476844	NA	NA
1931	cg26749414	0.226363	0.883901	12.1102	3.58932e-12	7.10163e-10	17.7243	0.741376	0.967739	0.226363	19	46807272	F	II	HIF3A	5'UTR	island	5'UTR-island	chr19:46806998-46807617	TRUE	NA
1932	cg26715559	0.313491	0.730813	12.1074	3.60744e-12	7.13055e-10	17.7191	0.53343	0.846921	0.313491	6	30419491	R	I		IGR	island	IGR-island	chr6:30418844-30419630	NA	NA
1933	cg00054210	0.384705	0.759495	12.1074	3.60764e-12	7.13055e-10	17.7191	0.517273	0.901978	0.384705	8	65711644	R	I	CYP7B1	TSS1500	island	TSS1500-island	chr8:65710990-65711722	NA	NA
1934	cg16176694	-0.462463	0.447729	-12.1014	3.64708e-12	7.20109e-10	17.708	0.73891	0.276447	-0.462463	10	134236453	F	II		IGR	opensea	IGR-opensea		NA	NA		rs77374060
1935	cg14623989	0.406958	0.605166	12.1	3.65658e-12	7.21604e-10	17.7054	0.348933	0.755891	0.406958	18	10456115	F	I	APCDD1	Body	shore	Body-shore	chr18:10454082-10454296	NA	NA		rs33999763
1936	cg26558287	0.364898	0.741851	12.0997	3.6584e-12	7.21604e-10	17.7049	0.5121	0.876998	0.364898	16	67428155	R	II	TPPP3	TSS1500	island	TSS1500-island	chr16:67427284-67428950	NA	NA
1937	cg10528989	-0.41667	0.329426	-12.0984	3.66722e-12	7.22972e-10	17.7025	0.591773	0.175103	-0.41667	14	96722306	F	II	BDKRB1	TSS1500	opensea	TSS1500-opensea		NA	NA
1938	cg22289115	0.242391	0.78697	12.0953	3.68862e-12	7.26818e-10	17.6965	0.634354	0.876745	0.242391	11	625796	F	II	MUPCDH	TSS1500	shore	TSS1500-shore	chr11:626728-628037	NA	TRUE		rs73402945
1939	cg22918700	0.249905	0.823393	12.0945	3.69381e-12	7.27469e-10	17.6951	0.666045	0.915951	0.249905	14	24600067	R	II	FITM1	TSS1500	shore	TSS1500-shore	chr14:24601498-24601700	NA	NA
1940	cg26414257	-0.213207	0.230517	-12.0934	3.70143e-12	7.28597e-10	17.693	0.364759	0.151552	-0.213207	4	6888038	F	II		IGR	opensea	IGR-opensea		TRUE	TRUE
1941	cg10203922	0.339014	0.834661	12.0914	3.71487e-12	7.30868e-10	17.6893	0.621208	0.960222	0.339014	4	145566200	R	II	HHIP	TSS1500	shore	TSS1500-shore	chr4:145566242-145567413	NA	NA
1942	cg22889887	-0.395104	0.354186	-12.0898	3.72547e-12	7.32578e-10	17.6864	0.602955	0.207852	-0.395104	11	113433931	R	II		IGR	opensea	IGR-opensea		NA	TRUE
1943	cg27292099	-0.212733	0.277344	-12.0874	3.74192e-12	7.35438e-10	17.682	0.411287	0.198554	-0.212733	1	39853529	F	II	MACF1	Body	opensea	Body-opensea		TRUE	NA
1944	cg10719970	-0.471231	0.520852	-12.0822	3.77809e-12	7.42167e-10	17.6722	0.817553	0.346322	-0.471231	6	41529932	R	I	FOXP4	5'UTR	shore	5'UTR-shore	chr6:41528266-41528900	NA	TRUE
1945	cg06755427	0.220522	0.782296	12.0763	3.81874e-12	7.49769e-10	17.6613	0.643449	0.863971	0.220522	2	223824319	R	II		IGR	opensea	IGR-opensea		TRUE	TRUE
1946	cg16164619	0.249359	0.706944	12.0744	3.83213e-12	7.52015e-10	17.6578	0.549941	0.7993	0.249359	12	57871855	F	II	ARHGAP9	Body	shore	Body-shore	chr12:57869075-57870182	NA	NA
1947	cg24932449	-0.20562	0.745044	-12.0741	3.83424e-12	7.52045e-10	17.6572	0.874509	0.668889	-0.20562	11	2672613	R	I	KCNQ1	Body	opensea	Body-opensea		NA	NA
1948	cg08457421	0.399249	0.721472	12.0734	3.83922e-12	7.52638e-10	17.6559	0.470093	0.869342	0.399249	22	31536431	R	I	PLA2G3	5'UTR	opensea	5'UTR-opensea		TRUE	TRUE
1949	cg10139742	-0.179858	0.208165	-12.0725	3.84537e-12	7.5346e-10	17.6543	0.321409	0.141551	-0.179858	16	56352151	F	II	GNAO1	Body	opensea	Body-opensea		NA	NA
1950	cg16572910	0.119135	0.720133	12.0722	3.84802e-12	7.53596e-10	17.6536	0.645122	0.764257	0.119135	1	43880657	F	II		IGR	opensea	IGR-opensea		TRUE	NA
1951	cg16402715	0.291846	0.782547	12.0714	3.85317e-12	7.53887e-10	17.6522	0.598792	0.890638	0.291846	2	45640532	R	II	SRBD1	Body	opensea	Body-opensea		NA	TRUE
1952	cg15749858	0.16039	0.882309	12.0714	3.85343e-12	7.53887e-10	17.6521	0.781322	0.941712	0.16039	7	20256996	F	II	MACC1	1stExon	opensea	1stExon-opensea		NA	NA	low-CpG:20223497-20223643
1953	cg19450479	0.353715	0.731463	12.07	3.86319e-12	7.55412e-10	17.6496	0.508754	0.862469	0.353715	3	5018817	R	II		IGR	shore	IGR-shore	chr3:5019876-5022223	NA	NA
1954	cg00836662	0.219407	0.480455	12.0687	3.87252e-12	7.56852e-10	17.6471	0.34231	0.561717	0.219407	7	100844445	F	II	MOGAT3	TSS200	shore	TSS200-shore	chr7:100845050-100845726	TRUE	TRUE
1955	cg15013177	0.215525	0.851513	12.0676	3.88033e-12	7.57993e-10	17.6451	0.715812	0.931337	0.215525	3	1134366	F	II	CNTN6	TSS1500	opensea	TSS1500-opensea		NA	TRUE		rs78996392
1956	cg07943780	0.172335	0.851393	12.0671	3.88378e-12	7.58282e-10	17.6442	0.742886	0.915221	0.172335	8	41502612	F	II		IGR	shore	IGR-shore	chr8:41503916-41504266	NA	NA			rs34767039
1957	cg05769889	0.524147	0.714953	12.066	3.89184e-12	7.59469e-10	17.6421	0.384934	0.909082	0.524147	12	89744701	R	I	DUSP6	Body	shore	Body-shore	chr12:89745168-89748144	NA	NA	low-CpG:88268599-88268847		rs61754239
1958	cg04149978	0.22472	0.890707	12.0644	3.90306e-12	7.61235e-10	17.6391	0.749216	0.973937	0.22472	1	10764896	F	II	CASZ1	5'UTR	island	5'UTR-island	chr1:10764449-10764925	NA	TRUE
1959	cg02632314	-0.444733	0.248602	-12.0642	3.90484e-12	7.61235e-10	17.6387	0.528619	0.0838865	-0.444733	13	41593416	F	II	ELF1	5'UTR	opensea	5'UTR-opensea		NA	NA	low-CpG:40491405-40491505
1960	cg23904377	0.332621	0.653451	12.0626	3.91646e-12	7.63113e-10	17.6357	0.444023	0.776644	0.332621	20	2852292	R	II	PTPRA	5'UTR	shore	5'UTR-shore	chr20:2852899-2854635	NA	TRUE
1961	cg25911123	-0.315479	0.449511	-12.0608	3.92901e-12	7.65171e-10	17.6324	0.648146	0.332667	-0.315479	17	55931447	R	II		IGR	shelf	IGR-shelf	chr17:55927212-55928098	NA	NA
1962	cg20260721	0.383095	0.721136	12.06	3.93509e-12	7.65966e-10	17.6308	0.479928	0.863023	0.383095	15	63245298	F	II		IGR	island	IGR-island	chr15:63245237-63245530	NA	NA
1963	cg14286140	0.266375	0.709886	12.0585	3.94581e-12	7.6751e-10	17.6281	0.542169	0.808543	0.266375	9	93279614	R	II		IGR	opensea	IGR-opensea		NA	TRUE
1964	cg10479629	0.230147	0.821328	12.0583	3.94701e-12	7.6751e-10	17.6278	0.67642	0.906567	0.230147	17	36499845	F	II	GPR179	TSS200	opensea	TSS200-opensea		NA	NA
1965	cg04353586	0.129957	0.917054	12.0567	3.95892e-12	7.69437e-10	17.6247	0.835229	0.965187	0.129957	1	7039323	R	II	CAMTA1	Body	opensea	Body-opensea		NA	TRUE
1966	cg17140992	0.393299	0.595551	12.0537	3.98028e-12	7.73131e-10	17.6192	0.347918	0.741217	0.393299	15	96887137	F	II		IGR	shore	IGR-shore	chr15:96887415-96887616	NA	NA
1967	cg23509574	-0.292041	0.313595	-12.0535	3.98195e-12	7.73131e-10	17.6188	0.497472	0.205431	-0.292041	22	44708794	F	II	KIAA1644	TSS200	opensea	TSS200-opensea		NA	NA		rs76561898
1968	cg24262654	-0.334147	0.24538	-12.0528	3.98689e-12	7.73701e-10	17.6176	0.455769	0.121622	-0.334147	4	1148456	R	II		IGR	opensea	IGR-opensea		NA	NA
1969	cg21424940	0.19658	0.82165	12.0507	4.00295e-12	7.76197e-10	17.6135	0.697877	0.894458	0.19658	7	19158666	F	II	TWIST1	TSS1500	shore	TSS1500-shore	chr7:19156050-19158042	NA	NA
1970	cg04519296	0.201221	0.888597	12.0503	4.00551e-12	7.76197e-10	17.6128	0.761903	0.963123	0.201221	16	2043015	F	II	SYNGR3	Body	island	Body-island	chr16:2041825-2043026	NA	NA
1971	cg02121529	0.243228	0.853643	12.0501	4.00671e-12	7.76197e-10	17.6125	0.7005	0.943728	0.243228	13	40746549	F	I		IGR	island	IGR-island	chr13:40746369-40746696	NA	TRUE
1972	cg14115756	-0.249479	0.182287	-12.0499	4.00863e-12	7.76197e-10	17.612	0.339367	0.0898876	-0.249479	9	125795935	F	II	GPR21	TSS1500	opensea	TSS1500-opensea		NA	NA
1973	cg11304234	0.260628	0.78771	12.0497	4.00985e-12	7.76197e-10	17.6117	0.623611	0.884239	0.260628	11	112034801	R	II	IL18	5'UTR	opensea	5'UTR-opensea		NA	NA	low-CpG:111540000-111540056
1974	cg12608433	0.240203	0.764812	12.0478	4.02392e-12	7.7853e-10	17.6082	0.613573	0.853776	0.240203	2	172945144	F	II	MAP1D	3'UTR	island	3'UTR-island	chr2:172944988-172945384	NA	NA
1975	cg05754641	-0.281607	0.618931	-12.0427	4.06216e-12	7.85534e-10	17.5986	0.796239	0.514632	-0.281607	8	70421379	F	II	SULF1	5'UTR	opensea	5'UTR-opensea		NA	TRUE
1976	cg26133217	0.258936	0.706692	12.0416	4.07025e-12	7.86701e-10	17.5965	0.543659	0.802594	0.258936	2	233157602	F	II	DIS3L2	Body	opensea	Body-opensea		NA	TRUE
1977	cg17204129	0.65014	0.483739	12.0401	4.08119e-12	7.8842e-10	17.5938	0.0743912	0.724531	0.65014	7	117119601	R	II	CFTR	TSS1500	opensea	TSS1500-opensea		NA	NA	low-CpG:116906174-116907321
1978	cg10124993	-0.373059	0.536779	-12.0364	4.10919e-12	7.93431e-10	17.5869	0.771668	0.398609	-0.373059	14	105478712	R	II	CDCA4	5'UTR	opensea	5'UTR-opensea		NA	NA
1979	cg04602696	0.281896	0.743498	12.0356	4.11554e-12	7.94005e-10	17.5853	0.566008	0.847903	0.281896	16	88846723	F	II	FAM38A	Body	shore	Body-shore	chr16:88844943-88845205	NA	TRUE
1980	cg11788465	0.504415	0.428744	12.0352	4.11814e-12	7.94005e-10	17.5847	0.111149	0.615565	0.504415	5	134370313	F	II	PITX1	TSS1500	island	TSS1500-island	chr5:134368578-134370466	NA	NA
1981	cg02340541	0.438175	0.589362	12.0352	4.11836e-12	7.94005e-10	17.5846	0.313474	0.751649	0.438175	11	68451699	R	II	GAL	TSS1500	island	TSS1500-island	chr11:68451359-68452846	TRUE	NA
1982	cg11588903	-0.167606	0.121311	-12.033	4.13488e-12	7.96392e-10	17.5805	0.226841	0.0592347	-0.167606	19	17208493	R	II	MYO9B	5'UTR	shelf	5'UTR-shelf	chr19:17212479-17213332	TRUE	TRUE
1983	cg13495118	0.384686	0.744273	12.0324	4.13911e-12	7.96742e-10	17.5795	0.502063	0.886749	0.384686	3	149051523	F	II	TM4SF18	TSS200	opensea	TSS200-opensea		NA	TRUE		rs36018530
1984	cg06281297	0.346742	0.727488	12.0322	4.14084e-12	7.96742e-10	17.5791	0.509169	0.855911	0.346742	11	2890190	R	II	KCNQ1DN	TSS1500	shore	TSS1500-shore	chr11:2890388-2891337	NA	NA
1985	cg22044566	0.440977	0.739451	12.0318	4.14404e-12	7.9696e-10	17.5783	0.461799	0.902776	0.440977	2	14772312	F	I	FAM84A	TSS1500	shore	TSS1500-shore	chr2:14772377-14775809	NA	NA
1986	cg26913669	-0.309565	0.317019	-12.0314	4.14692e-12	7.97115e-10	17.5776	0.511931	0.202366	-0.309565	1	103574958	F	II	COL11A1	TSS1500	opensea	TSS1500-opensea		NA	TRUE
1987	cg04638679	0.384912	0.715279	12.0303	4.15535e-12	7.98335e-10	17.5755	0.472927	0.857839	0.384912	13	50202713	F	II	ARL11	5'UTR	opensea	5'UTR-opensea		TRUE	NA
1988	cg01157046	-0.177536	0.181619	-12.0272	4.17954e-12	8.02582e-10	17.5696	0.293401	0.115865	-0.177536	2	223419421	R	I	SGPP2	Body	opensea	Body-opensea		NA	TRUE
1989	cg16617141	0.197147	0.806444	12.0263	4.18584e-12	8.03392e-10	17.5681	0.682314	0.879461	0.197147	11	72408186	F	I	ARAP1	Body	island	Body-island	chr11:72408050-72408513	TRUE	TRUE
1990	cg22108563	0.341195	0.578562	12.0246	4.19908e-12	8.0553e-10	17.5649	0.363735	0.70493	0.341195	5	176936877	F	II	DOK3	TSS200	opensea	TSS200-opensea		NA	TRUE
1991	cg23289024	0.504362	0.70076	12.0241	4.20339e-12	8.05955e-10	17.5639	0.383198	0.887561	0.504362	14	102554846	R	II	HSP90AA1	TSS1500	shore	TSS1500-shore	chr14:102552721-102554068	NA	NA
1992	cg18828966	-0.471692	0.569637	-12.0174	4.25513e-12	8.15469e-10	17.5514	0.866629	0.394937	-0.471692	15	86284463	R	II	AKAP13	Body	island	Body-island	chr15:86284329-86284535	NA	TRUE
1993	cg17865955	0.141368	0.818992	12.0123	4.29557e-12	8.22808e-10	17.5418	0.729982	0.87135	0.141368	6	33601177	F	II	ITPR3	Body	island	Body-island	chr6:33601102-33601733	NA	TRUE
1994	cg26309311	0.205798	0.810251	12.0096	4.3168e-12	8.26464e-10	17.5368	0.680675	0.886473	0.205798	19	48896065	F	II	KDELR1	TSS1500	shore	TSS1500-shore	chr19:48896890-48897199	NA	TRUE
1995	cg20174393	0.23626	0.802049	12.0069	4.33846e-12	8.30198e-10	17.5317	0.653293	0.889553	0.23626	7	106258511	R	II		IGR	opensea	IGR-opensea		NA	TRUE
1996	cg23663547	0.3112	0.652763	12.005	4.35322e-12	8.32609e-10	17.5283	0.456822	0.768023	0.3112	17	38710320	R	II	CCR7	3'UTR	opensea	3'UTR-opensea		NA	NA
1997	cg23646614	0.298446	0.549442	12.0046	4.35683e-12	8.32884e-10	17.5274	0.361531	0.659977	0.298446	11	48083100	F	II	PTPRJ	Body	opensea	Body-opensea		NA	TRUE
1998	cg14482998	-0.180172	0.201299	-12.0041	4.36044e-12	8.3316e-10	17.5266	0.31474	0.134568	-0.180172	6	111984370	F	II	FYN	Body	opensea	Body-opensea		NA	TRUE		rs9387025
1999	cg26339924	0.254181	0.541766	12.0025	4.37391e-12	8.3532e-10	17.5235	0.381726	0.635907	0.254181	3	47029475	F	II	NBEAL2	Body	opensea	Body-opensea		TRUE	TRUE	low-CpG:47004457-47004491
[truncated: 40,790 more rows]

## Sheet: 167 MRGs
gene
KIF5C
IL17B
NAV2
DKK2
IL6R
COL4A1
SHOX2
PPL
ITM2C
GATA2
GPM6A
COL5A2
ANXA1
GRAMD3
GRIA2
NPTX2
POPDC2
ABLIM1
GPSM2
ZMAT3
TRPS1
TYMS
HOPX
LRP12
SERINC5
FBN2
NRN1
ANO1
LOXL2
MAFB
ABLIM3
KCNJ4
MEST
AIM1
ZNF365
ADAM12
MFAP2
UST
EFNB3
ADH1B
ACTC1
LY75
CRHBP
C1R
CCND1
PLAT
PART1
ATP8B4
CRMP1
EDNRA
HS3ST1
C1S
CDH11
RBP1
CRABP2
TFAP2C
KLF4
HOXA5
CBX7
TUBB2B
PSD
SERPINF1
KCNG1
SATB2
IL15
HTATIP2
EHD3
IL20RA
MMP11
BHMT2
MS4A2
EDNRB
MBP
GOLM1
SLC24A3
CDH3
NETO2
TFPI
KLF2
PDE2A
STMN2
IGFBP6
ASPA
FCER1A
MSX1
BIRC3
LIFR
SEMA5A
CYR61
RGS5
KRT19
GSTM5
PLA2G4A
SULF1
PCP4
ZFPM2
CLIC5
MEOX2
CSF2RB
KLK7
NR3C2
CCKBR
COL5A1
PDGFRL
EFEMP1
PERP
ATF3
KIAA0101
STRA6
SFRP1
BTG2
COLEC12
HTR2B
CADM1
CFD
PRL
KIT
COL2A1
SPSB1
AOX1
MAP3K8
EGR1
TRPC4
SOX17
SDPR
N4BP2L1
CBLN1
SCD
FOS
OLFML1
TRIB1
RASL11B
TNFSF10
WISP3
IRAK3
TNN
TFPI2
CA12
CLDN10
KCNN2
FHOD3
P2RY14
VCAN
ADAMTSL3
PTGS2
ZFP36
CCL23
FZD5
DLK1
GPX3
MAFF
PTCH1
GRP
SFRP4
WFDC1
C3
ZBTB16
NR4A2
TACR2
PTHLH
GSTM2
COMP
MMP10
CORIN
TACSTD2
WIF1
SELE
