# Supplementary material for: An autophagy-related diagnostic biomarker for uterine fibroids: FOS
Source: Front Med (Lausanne). 2023 Apr 17;10:1153537. doi: 10.3389/fmed.2023.1153537 (PMC10150886; doi:10.3389/fmed.2023.1153537)
Supplement: Supplementary file 3 [file Table_2.XLSX]

## Sheet: GO@result
	ONTOLOGY	ID	Description	GeneRatio	BgRatio	pvalue	p.adjust	qvalue	geneID	Count
GO:0061448	BP	GO:0061448	connective tissue development	16/158	252/18723	4.32293e-10	1.49184e-06	1.08801e-06	IL6R/SHOX2/TRPS1/TYMS/LOXL2/HOXA5/SATB2/MSX1/SULF1/COL5A1/EFEMP1/COL2A1/EGR1/ZBTB16/PTHLH/COMP	16
GO:0051216	BP	GO:0051216	cartilage development	13/158	190/18723	8.2163e-09	1.41772e-05	1.03396e-05	SHOX2/TRPS1/TYMS/LOXL2/HOXA5/SATB2/MSX1/SULF1/EFEMP1/COL2A1/ZBTB16/PTHLH/COMP	13
GO:0048568	BP	GO:0048568	embryonic organ development	18/158	427/18723	2.24778e-08	2.5857e-05	1.88577e-05	SHOX2/GATA2/FBN2/MAFB/MFAP2/HOXA5/TUBB2B/SATB2/MSX1/KRT19/ZFPM2/EFEMP1/STRA6/KIT/COL2A1/SOX17/FZD5/PTCH1	18
GO:0002062	BP	GO:0002062	chondrocyte differentiation	9/158	106/18723	2.82113e-07	0.000243393	0.000177508	SHOX2/TRPS1/LOXL2/SULF1/EFEMP1/COL2A1/ZBTB16/PTHLH/COMP	9
GO:0001503	BP	GO:0001503	ossification	16/158	408/18723	3.77263e-07	0.000260387	0.000189902	IL6R/SHOX2/COL5A2/FBN2/CDH11/SATB2/SLC24A3/SFRP1/COL2A1/TNN/VCAN/PTGS2/PTCH1/ZBTB16/PTHLH/COMP	16
GO:0045444	BP	GO:0045444	fat cell differentiation	12/158	229/18723	5.75222e-07	0.000297821	0.000217203	GATA2/MAFB/CCND1/KLF4/MMP11/ZFPM2/SFRP1/PTGS2/ZFP36/ZBTB16/NR4A2/WIF1	12
GO:0048608	BP	GO:0048608	reproductive structure development	16/158	424/18723	6.2899e-07	0.000297821	0.000217203	GATA2/ANXA1/CCND1/TFAP2C/SERPINF1/KRT19/SULF1/ZFPM2/STRA6/SFRP1/KIT/TNFSF10/PTGS2/FZD5/PTCH1/C3	16
GO:0061458	BP	GO:0061458	reproductive system development	16/158	427/18723	6.904e-07	0.000297821	0.000217203	GATA2/ANXA1/CCND1/TFAP2C/SERPINF1/KRT19/SULF1/ZFPM2/STRA6/SFRP1/KIT/TNFSF10/PTGS2/FZD5/PTCH1/C3	16
GO:0048562	BP	GO:0048562	embryonic organ morphogenesis	13/158	285/18723	9.26916e-07	0.000323117	0.000235652	SHOX2/GATA2/FBN2/MAFB/MFAP2/HOXA5/SATB2/MSX1/EFEMP1/STRA6/COL2A1/SOX17/FZD5	13
GO:0050673	BP	GO:0050673	epithelial cell proliferation	16/158	437/18723	9.363e-07	0.000323117	0.000235652	GATA2/LOXL2/CCND1/HOXA5/SERPINF1/EDNRB/CDH3/SEMA5A/SULF1/SFRP1/HTR2B/PRL/KIT/ZFP36/PTCH1/WFDC1	16
GO:0048565	BP	GO:0048565	digestive tract development	9/158	127/18723	1.30972e-06	0.000410895	0.000299669	SHOX2/TYMS/HOXA5/EDNRB/CCKBR/STRA6/SFRP1/KIT/SOX17	9
GO:0060537	BP	GO:0060537	muscle tissue development	15/158	403/18723	1.70266e-06	0.000489656	0.00035711	SHOX2/POPDC2/HOPX/ACTC1/MSX1/ZFPM2/MEOX2/ATF3/STRA6/BTG2/EGR1/FOS/FHOD3/MAFF/PTCH1	15
GO:0014831	BP	GO:0014831	gastro-intestinal system smooth muscle contraction	4/158	12/18723	2.29262e-06	0.000607468	0.000443031	SULF1/HTR2B/KIT/TACR2	4
GO:0055123	BP	GO:0055123	digestive system development	9/158	137/18723	2.46437e-06	0.000607468	0.000443031	SHOX2/TYMS/HOXA5/EDNRB/CCKBR/STRA6/SFRP1/KIT/SOX17	9
GO:0071695	BP	GO:0071695	anatomical structure maturation	11/158	229/18723	4.00875e-06	0.000902693	0.000658341	GATA2/TYMS/HOXA5/IL15/EDNRB/CDH3/KLF2/FZD5/C3/ZBTB16/NR4A2	11
GO:0006939	BP	GO:0006939	smooth muscle contraction	8/158	110/18723	4.25768e-06	0.000902693	0.000658341	EDNRA/EDNRB/SULF1/HTR2B/KIT/PTGS2/TACR2/COMP	8
GO:0050678	BP	GO:0050678	regulation of epithelial cell proliferation	14/158	381/18723	4.44676e-06	0.000902693	0.000658341	GATA2/CCND1/HOXA5/SERPINF1/EDNRB/CDH3/SEMA5A/SULF1/SFRP1/HTR2B/PRL/ZFP36/PTCH1/WFDC1	14
GO:0016055	BP	GO:0016055	Wnt signaling pathway	15/158	444/18723	5.54746e-06	0.000972292	0.0007091	DKK2/CCND1/KLF4/CDH3/IGFBP6/SEMA5A/SULF1/SFRP1/EGR1/SOX17/TNN/FZD5/SFRP4/NR4A2/WIF1	15
GO:0198738	BP	GO:0198738	cell-cell signaling by wnt	15/158	446/18723	5.85538e-06	0.000972292	0.0007091	DKK2/CCND1/KLF4/CDH3/IGFBP6/SEMA5A/SULF1/SFRP1/EGR1/SOX17/TNN/FZD5/SFRP4/NR4A2/WIF1	15
GO:0001655	BP	GO:0001655	urogenital system development	13/158	338/18723	6.06138e-06	0.000972292	0.0007091	IL6R/COL4A1/GATA2/ANXA1/SERPINF1/SULF1/STRA6/SFRP1/EGR1/SOX17/PTCH1/ZBTB16/TACSTD2	13
GO:0032330	BP	GO:0032330	regulation of chondrocyte differentiation	6/158	54/18723	6.06927e-06	0.000972292	0.0007091	SHOX2/TRPS1/LOXL2/EFEMP1/ZBTB16/PTHLH	6
GO:0048569	BP	GO:0048569	post-embryonic animal organ development	4/158	15/18723	6.19833e-06	0.000972292	0.0007091	MFAP2/KLF4/EFEMP1/FZD5	4
GO:0048048	BP	GO:0048048	embryonic eye morphogenesis	5/158	33/18723	7.87608e-06	0.00118175	0.000861863	FBN2/MFAP2/EFEMP1/STRA6/FZD5	5
GO:0048863	BP	GO:0048863	stem cell differentiation	10/158	206/18723	1.01605e-05	0.00143985	0.00105009	GPM6A/EDNRA/EDNRB/MSX1/SEMA5A/SFRP1/HTR2B/KIT/SOX17/TACSTD2	10
GO:0060070	BP	GO:0060070	canonical Wnt signaling pathway	12/158	303/18723	1.04307e-05	0.00143985	0.00105009	DKK2/KLF4/CDH3/IGFBP6/SEMA5A/SFRP1/EGR1/SOX17/TNN/FZD5/SFRP4/NR4A2	12
GO:0045638	BP	GO:0045638	negative regulation of myeloid cell differentiation	7/158	90/18723	1.10839e-05	0.00145725	0.00106279	GATA2/MAFB/HOXA5/SFRP1/TRIB1/ZFP36/ZBTB16	7
GO:0090596	BP	GO:0090596	sensory organ morphogenesis	11/158	256/18723	1.15402e-05	0.00145725	0.00106279	GATA2/COL5A2/FBN2/MAFB/MFAP2/MSX1/COL5A1/EFEMP1/STRA6/COL2A1/FZD5	11
GO:0060538	BP	GO:0060538	skeletal muscle organ development	9/158	166/18723	1.18236e-05	0.00145725	0.00106279	SHOX2/POPDC2/MEOX2/ATF3/STRA6/BTG2/EGR1/FOS/MAFF	9
GO:0030199	BP	GO:0030199	collagen fibril organization	6/158	61/18723	1.24288e-05	0.00147903	0.00107867	COL5A2/LOXL2/MMP11/COL5A1/COL2A1/COMP	6
GO:0048469	BP	GO:0048469	cell maturation	9/158	171/18723	1.49987e-05	0.00169466	0.00123593	GATA2/TYMS/HOXA5/IL15/EDNRB/KLF2/FZD5/C3/NR4A2	9
GO:0048736	BP	GO:0048736	appendage development	9/158	172/18723	1.57141e-05	0.00169466	0.00123593	SHOX2/FBN2/CRABP2/MSX1/MEOX2/COL2A1/PTCH1/ZBTB16/COMP	9
GO:0060173	BP	GO:0060173	limb development	9/158	172/18723	1.57141e-05	0.00169466	0.00123593	SHOX2/FBN2/CRABP2/MSX1/MEOX2/COL2A1/PTCH1/ZBTB16/COMP	9
GO:0014827	BP	GO:0014827	intestine smooth muscle contraction	3/158	7/18723	2.01316e-05	0.00206449	0.00150565	HTR2B/KIT/TACR2	3
GO:0048732	BP	GO:0048732	gland development	14/158	436/18723	2.03398e-05	0.00206449	0.00150565	GATA2/ANXA1/TYMS/MAFB/CCND1/HOXA5/SERPINF1/MSX1/SULF1/CCKBR/STRA6/SFRP1/PRL/PTCH1	14
GO:0007517	BP	GO:0007517	muscle organ development	12/158	327/18723	2.22525e-05	0.0021941	0.00160018	SHOX2/POPDC2/ACTC1/MSX1/ZFPM2/MEOX2/ATF3/STRA6/BTG2/EGR1/FOS/MAFF	12
GO:0014706	BP	GO:0014706	striated muscle tissue development	13/158	384/18723	2.34805e-05	0.00222027	0.00161926	SHOX2/POPDC2/HOPX/ACTC1/MSX1/ZFPM2/MEOX2/ATF3/BTG2/EGR1/FOS/FHOD3/MAFF	13
GO:0045598	BP	GO:0045598	regulation of fat cell differentiation	8/158	139/18723	2.38047e-05	0.00222027	0.00161926	GATA2/MMP11/ZFPM2/SFRP1/PTGS2/ZFP36/ZBTB16/WIF1	8
GO:0071498	BP	GO:0071498	cellular response to fluid shear stress	4/158	21/18723	2.61249e-05	0.00223504	0.00163003	KLF4/KLF2/TFPI2/PTGS2	4
GO:0032355	BP	GO:0032355	response to estradiol	8/158	141/18723	2.63885e-05	0.00223504	0.00163003	ANXA1/CRHBP/CCND1/TFPI/SFRP1/PTGS2/PTCH1/WFDC1	8
GO:0021700	BP	GO:0021700	developmental maturation	11/158	280/18723	2.65084e-05	0.00223504	0.00163003	GATA2/TYMS/HOXA5/IL15/EDNRB/CDH3/KLF2/FZD5/C3/ZBTB16/NR4A2	11
GO:1902895	BP	GO:1902895	positive regulation of pri-miRNA transcription by RNA polymerase II	5/158	42/18723	2.65536e-05	0.00223504	0.00163003	GATA2/KLF4/PRL/EGR1/FOS	5
GO:0070555	BP	GO:0070555	response to interleukin-1	8/158	143/18723	2.92033e-05	0.00239954	0.00175	ANXA1/TFPI/KLF2/SFRP1/EGR1/IRAK3/CCL23/SELE	8
GO:0003012	BP	GO:0003012	muscle system process	14/158	452/18723	3.02299e-05	0.00242613	0.00176939	ACTC1/EDNRA/KLF4/IL15/EHD3/EDNRB/SULF1/HTR2B/KIT/KCNN2/PTGS2/TACR2/GSTM2/COMP	14
GO:0014821	BP	GO:0014821	phasic smooth muscle contraction	4/158	22/18723	3.17211e-05	0.00245487	0.00179036	EDNRB/HTR2B/KIT/TACR2	4
GO:0045647	BP	GO:0045647	negative regulation of erythrocyte differentiation	3/158	8/18723	3.20108e-05	0.00245487	0.00179036	MAFB/HOXA5/ZFP36	3
GO:0045765	BP	GO:0045765	regulation of angiogenesis	12/158	342/18723	3.45141e-05	0.00257427	0.00187744	GATA2/ADAM12/KLF4/HOXA5/SERPINF1/HTATIP2/KLF2/SEMA5A/SULF1/SFRP1/PRL/C3	12
GO:0061035	BP	GO:0061035	regulation of cartilage development	6/158	73/18723	3.50596e-05	0.00257427	0.00187744	SHOX2/TRPS1/LOXL2/EFEMP1/ZBTB16/PTHLH	6
GO:0030850	BP	GO:0030850	prostate gland development	5/158	45/18723	3.73678e-05	0.00268659	0.00195935	ANXA1/SERPINF1/SULF1/SFRP1/PTCH1	5
GO:0006936	BP	GO:0006936	muscle contraction	12/158	347/18723	3.97363e-05	0.00279857	0.00204102	ACTC1/EDNRA/EHD3/EDNRB/SULF1/HTR2B/KIT/KCNN2/PTGS2/TACR2/GSTM2/COMP	12
GO:1901342	BP	GO:1901342	regulation of vasculature development	12/158	348/18723	4.08593e-05	0.00282011	0.00205673	GATA2/ADAM12/KLF4/HOXA5/SERPINF1/HTATIP2/KLF2/SEMA5A/SULF1/SFRP1/PRL/C3	12
GO:0001819	BP	GO:0001819	positive regulation of cytokine production	14/158	467/18723	4.31153e-05	0.00291747	0.00212774	IL17B/IL6R/ANXA1/IL15/MBP/SULF1/HTR2B/CADM1/KIT/EGR1/IRAK3/PTGS2/FZD5/C3	14
GO:0001763	BP	GO:0001763	morphogenesis of a branching structure	9/158	196/18723	4.40354e-05	0.00292243	0.00213135	COL4A1/SHOX2/EDNRA/HOXA5/SULF1/SFRP1/FZD5/PTCH1/TACSTD2	9
GO:0030198	BP	GO:0030198	extracellular matrix organization	11/158	301/18723	5.11982e-05	0.00325085	0.00237087	COL4A1/COL5A2/LOXL2/MMP11/SULF1/KLK7/COL5A1/COL2A1/ADAMTSL3/COMP/MMP10	11
GO:0007519	BP	GO:0007519	skeletal muscle tissue development	8/158	155/18723	5.19057e-05	0.00325085	0.00237087	SHOX2/POPDC2/MEOX2/ATF3/BTG2/EGR1/FOS/MAFF	8
GO:0043062	BP	GO:0043062	extracellular structure organization	11/158	302/18723	5.27521e-05	0.00325085	0.00237087	COL4A1/COL5A2/LOXL2/MMP11/SULF1/KLK7/COL5A1/COL2A1/ADAMTSL3/COMP/MMP10	11
GO:0072001	BP	GO:0072001	renal system development	11/158	302/18723	5.27521e-05	0.00325085	0.00237087	IL6R/COL4A1/SERPINF1/SULF1/STRA6/SFRP1/EGR1/SOX17/PTCH1/ZBTB16/TACSTD2	11
GO:0045229	BP	GO:0045229	external encapsulating structure organization	11/158	304/18723	5.5982e-05	0.00338937	0.00247189	COL4A1/COL5A2/LOXL2/MMP11/SULF1/KLK7/COL5A1/COL2A1/ADAMTSL3/COMP/MMP10	11
GO:0001701	BP	GO:0001701	in utero embryonic development	12/158	367/18723	6.80927e-05	0.00405152	0.0029548	GATA2/HOPX/EDNRA/KLF4/KLF2/MSX1/KRT19/ZFPM2/SOX17/FZD5/MAFF/PTCH1	12
GO:0150063	BP	GO:0150063	visual system development	12/158	375/18723	8.35794e-05	0.00488868	0.00356536	COL4A1/GPM6A/COL5A2/FBN2/MFAP2/KLF4/SERPINF1/COL5A1/EFEMP1/STRA6/FZD5/C3	12
GO:1902893	BP	GO:1902893	regulation of pri-miRNA transcription by RNA polymerase II	5/158	54/18723	9.09942e-05	0.00517451	0.00377381	GATA2/KLF4/PRL/EGR1/FOS	5
GO:2000241	BP	GO:2000241	regulation of reproductive process	8/158	168/18723	9.14649e-05	0.00517451	0.00377381	PLAT/SERPINF1/EDNRB/MSX1/SULF1/ZFPM2/SFRP1/TACR2	8
GO:0048880	BP	GO:0048880	sensory system development	12/158	381/18723	9.71046e-05	0.00527828	0.00384949	COL4A1/GPM6A/COL5A2/FBN2/MFAP2/KLF4/SERPINF1/COL5A1/EFEMP1/STRA6/FZD5/C3	12
GO:0008544	BP	GO:0008544	epidermis development	11/158	324/18723	9.88182e-05	0.00527828	0.00384949	PPL/ANXA1/CRABP2/KLF4/CDH3/KLK7/ZFP36/MAFF/PTCH1/SFRP4/PTHLH	11
GO:0030178	BP	GO:0030178	negative regulation of Wnt signaling pathway	8/158	170/18723	9.93324e-05	0.00527828	0.00384949	DKK2/IGFBP6/SFRP1/EGR1/SOX17/TNN/SFRP4/WIF1	8
GO:0061614	BP	GO:0061614	pri-miRNA transcription by RNA polymerase II	5/158	55/18723	9.94171e-05	0.00527828	0.00384949	GATA2/KLF4/PRL/EGR1/FOS	5
GO:0048705	BP	GO:0048705	skeletal system morphogenesis	9/158	220/18723	0.000107104	0.00558857	0.00407579	SHOX2/FBN2/HOXA5/SATB2/MSX1/SFRP1/COL2A1/SFRP4/COMP	9
GO:0050727	BP	GO:0050727	regulation of inflammatory response	12/158	386/18723	0.000109776	0.00558857	0.00407579	ANXA1/KLF4/SERPINF1/IL15/EDNRB/PDE2A/BIRC3/PTGS2/ZFP36/WFDC1/C3/SELE	12
GO:0030111	BP	GO:0030111	regulation of Wnt signaling pathway	11/158	328/18723	0.00011012	0.00558857	0.00407579	DKK2/CDH3/IGFBP6/SEMA5A/SULF1/SFRP1/EGR1/SOX17/TNN/SFRP4/WIF1	11
GO:0003002	BP	GO:0003002	regionalization	11/158	331/18723	0.000119304	0.00596692	0.00435172	MAFB/HOXA5/MSX1/MEOX2/SFRP1/BTG2/SOX17/FZD5/PTCH1/C3/ZBTB16	11
GO:0002063	BP	GO:0002063	chondrocyte development	4/158	31/18723	0.000128613	0.00634064	0.00462428	SHOX2/SULF1/PTHLH/COMP	4
GO:0001649	BP	GO:0001649	osteoblast differentiation	9/158	229/18723	0.000145041	0.00704983	0.0051415	IL6R/SHOX2/FBN2/SATB2/SFRP1/TNN/VCAN/PTCH1/PTHLH	9
GO:0009410	BP	GO:0009410	response to xenobiotic stimulus	13/158	462/18723	0.000153085	0.00733747	0.00535128	ANXA1/TYMS/ACTC1/CRHBP/CDH3/SFRP1/HTR2B/AOX1/FOS/PTGS2/PTCH1/WFDC1/GSTM2	13
GO:0061138	BP	GO:0061138	morphogenesis of a branching epithelium	8/158	182/18723	0.000159218	0.00752689	0.00548942	COL4A1/EDNRA/HOXA5/SULF1/SFRP1/FZD5/PTCH1/TACSTD2	8
GO:0090090	BP	GO:0090090	negative regulation of canonical Wnt signaling pathway	7/158	137/18723	0.000163981	0.00764729	0.00557723	DKK2/IGFBP6/SFRP1/EGR1/SOX17/TNN/SFRP4	7
GO:0061564	BP	GO:0061564	axon development	13/158	467/18723	0.00017014	0.00768795	0.00560688	KIF5C/SHOX2/UST/EFNB3/CRMP1/CDH11/CRABP2/KLF4/TUBB2B/SEMA5A/TNN/PTCH1/NR4A2	13
GO:0035107	BP	GO:0035107	appendage morphogenesis	7/158	138/18723	0.000171536	0.00768795	0.00560688	SHOX2/FBN2/CRABP2/MSX1/COL2A1/PTCH1/ZBTB16	7
GO:0035108	BP	GO:0035108	limb morphogenesis	7/158	138/18723	0.000171536	0.00768795	0.00560688	SHOX2/FBN2/CRABP2/MSX1/COL2A1/PTCH1/ZBTB16	7
GO:0002040	BP	GO:0002040	sprouting angiogenesis	8/158	185/18723	0.000178107	0.0078801	0.00574702	GATA2/ANXA1/LOXL2/KLF4/KLF2/SEMA5A/MEOX2/PTGS2	8
GO:0060485	BP	GO:0060485	mesenchyme development	10/158	291/18723	0.000186467	0.00814556	0.00594062	LOXL2/ACTC1/EDNRA/HOXA5/EDNRB/MSX1/SEMA5A/ZFPM2/SFRP1/HTR2B	10
GO:0001822	BP	GO:0001822	kidney development	10/158	293/18723	0.000197057	0.00850053	0.00619951	IL6R/SERPINF1/SULF1/STRA6/SFRP1/EGR1/SOX17/PTCH1/ZBTB16/TACSTD2	10
GO:0001667	BP	GO:0001667	ameboidal-type cell migration	13/158	475/18723	0.00020083	0.00855637	0.00624023	GATA2/ANXA1/LOXL2/KLF4/SERPINF1/EDNRB/SEMA5A/MEOX2/HTR2B/KIT/SOX17/PTGS2/TACSTD2	13
GO:0034405	BP	GO:0034405	response to fluid shear stress	4/158	35/18723	0.00020848	0.00867355	0.00632569	KLF4/KLF2/TFPI2/PTGS2	4
GO:0071409	BP	GO:0071409	cellular response to cycloheximide	2/158	3/18723	0.000211121	0.00867355	0.00632569	KLF4/KLF2	2
GO:1903225	BP	GO:1903225	negative regulation of endodermal cell differentiation	2/158	3/18723	0.000211121	0.00867355	0.00632569	COL5A2/COL5A1	2
GO:0007612	BP	GO:0007612	learning	7/158	144/18723	0.000223003	0.00905393	0.0066031	NPTX2/STRA6/BTG2/KIT/FOS/PTGS2/TACR2	7
GO:0007409	BP	GO:0007409	axonogenesis	12/158	418/18723	0.000229656	0.00921562	0.00672102	KIF5C/SHOX2/UST/EFNB3/CRMP1/CDH11/CRABP2/TUBB2B/SEMA5A/TNN/PTCH1/NR4A2	12
GO:0045600	BP	GO:0045600	positive regulation of fat cell differentiation	5/158	66/18723	0.00023706	0.00940339	0.00685797	SFRP1/PTGS2/ZFP36/ZBTB16/WIF1	5
GO:0003007	BP	GO:0003007	heart morphogenesis	9/158	246/18723	0.000247495	0.00964953	0.00703748	SHOX2/ACTC1/MSX1/ZFPM2/COL5A1/HTR2B/COL2A1/SOX17/PTCH1	9
GO:0009880	BP	GO:0009880	embryonic pattern specification	5/158	67/18723	0.00025445	0.00964953	0.00703748	SATB2/MEOX2/FZD5/PTCH1/ZBTB16	5
GO:0010517	BP	GO:0010517	regulation of phospholipase activity	5/158	67/18723	0.00025445	0.00964953	0.00703748	ANXA1/EDNRA/HTR2B/KIT/SELE	5
GO:0035914	BP	GO:0035914	skeletal muscle cell differentiation	5/158	67/18723	0.00025445	0.00964953	0.00703748	ATF3/BTG2/EGR1/FOS/MAFF	5
GO:0051384	BP	GO:0051384	response to glucocorticoid	7/158	148/18723	0.000263752	0.00989355	0.00721545	ANXA1/TYMS/CCND1/SERPINF1/FOS/PTGS2/ZFP36	7
GO:0007585	BP	GO:0007585	respiratory gaseous exchange by respiratory system	5/158	68/18723	0.000272792	0.0101227	0.00738253	MAFB/EDNRA/HOXA5/CSF2RB/NR4A2	5
GO:0090130	BP	GO:0090130	tissue migration	11/158	365/18723	0.000278207	0.0102138	0.00744898	GATA2/ANXA1/LOXL2/ACTC1/KLF4/SERPINF1/SEMA5A/MEOX2/KIT/PTGS2/TACSTD2	11
GO:0035136	BP	GO:0035136	forelimb morphogenesis	4/158	38/18723	0.000288186	0.0104687	0.00763492	SHOX2/CRABP2/MSX1/ZBTB16	4
GO:0048592	BP	GO:0048592	eye morphogenesis	7/158	151/18723	0.000298081	0.0107154	0.00781482	COL5A2/FBN2/MFAP2/COL5A1/EFEMP1/STRA6/FZD5	7
GO:0060828	BP	GO:0060828	regulation of canonical Wnt signaling pathway	9/158	253/18723	0.000304345	0.0107173	0.00781622	DKK2/CDH3/IGFBP6/SEMA5A/SFRP1/EGR1/SOX17/TNN/SFRP4	9
GO:0097305	BP	GO:0097305	response to alcohol	9/158	253/18723	0.000304345	0.0107173	0.00781622	TYMS/ACTC1/CRHBP/CCND1/KLF4/KLF2/SFRP1/FOS/PTCH1	9
GO:0009952	BP	GO:0009952	anterior/posterior pattern specification	8/158	201/18723	0.000312652	0.0108986	0.00794844	HOXA5/MSX1/MEOX2/SFRP1/BTG2/SOX17/FZD5/ZBTB16	8
GO:0001654	BP	GO:0001654	eye development	11/158	371/18723	0.000319593	0.0109366	0.00797617	COL4A1/GPM6A/COL5A2/FBN2/MFAP2/KLF4/SERPINF1/COL5A1/EFEMP1/STRA6/FZD5	11
GO:0007611	BP	GO:0007611	learning or memory	9/158	255/18723	0.000322441	0.0109366	0.00797617	NPTX2/CRHBP/SERPINF1/STRA6/BTG2/KIT/FOS/PTGS2/TACR2	9
GO:0009913	BP	GO:0009913	epidermal cell differentiation	8/158	202/18723	0.00032325	0.0109366	0.00797617	PPL/ANXA1/KLF4/CDH3/ZFP36/MAFF/PTCH1/SFRP4	8
GO:0007389	BP	GO:0007389	pattern specification process	12/158	436/18723	0.00033674	0.0112824	0.00822836	MAFB/HOXA5/SATB2/MSX1/MEOX2/SFRP1/BTG2/SOX17/FZD5/PTCH1/C3/ZBTB16	12
GO:0010863	BP	GO:0010863	positive regulation of phospholipase C activity	4/158	40/18723	0.000352159	0.0116856	0.00852238	EDNRA/HTR2B/KIT/SELE	4
GO:0060348	BP	GO:0060348	bone development	8/158	205/18723	0.000356817	0.0117274	0.00855288	SHOX2/MSX1/SULF1/KIT/COL2A1/SFRP4/ZBTB16/COMP	8
GO:0001764	BP	GO:0001764	neuron migration	7/158	156/18723	0.000363206	0.0118247	0.00862388	GATA2/GPM6A/LRP12/TUBB2B/SATB2/TNN/NR4A2	7
GO:0002262	BP	GO:0002262	myeloid cell homeostasis	7/158	157/18723	0.000377503	0.0121753	0.00887958	GATA2/ANXA1/MAFB/HOXA5/KLF2/KIT/ZFP36	7
GO:0071347	BP	GO:0071347	cellular response to interleukin-1	6/158	113/18723	0.000394555	0.0125767	0.00917225	TFPI/KLF2/SFRP1/EGR1/IRAK3/CCL23	6
GO:0030099	BP	GO:0030099	myeloid cell differentiation	11/158	381/18723	0.000400085	0.0125767	0.00917225	GATA2/MAFB/HOXA5/IL15/KLF2/SFRP1/KIT/FOS/TRIB1/ZFP36/ZBTB16	11
GO:0003018	BP	GO:0003018	vascular process in circulatory system	9/158	263/18723	0.000403966	0.0125767	0.00917225	EDNRA/EDNRB/SLC24A3/KLF2/PDE2A/HTR2B/PTGS2/TACR2/COMP	9
GO:0010975	BP	GO:0010975	regulation of neuron projection development	12/158	445/18723	0.000404523	0.0125767	0.00917225	SHOX2/ITM2C/ZNF365/UST/EFNB3/CRMP1/CRABP2/KLF4/SERPINF1/STMN2/SEMA5A/SFRP1	12
GO:0045637	BP	GO:0045637	regulation of myeloid cell differentiation	8/158	210/18723	0.000419045	0.0127111	0.00927031	GATA2/MAFB/HOXA5/SFRP1/FOS/TRIB1/ZFP36/ZBTB16	8
GO:0046898	BP	GO:0046898	response to cycloheximide	2/158	4/18723	0.000419897	0.0127111	0.00927031	KLF4/KLF2	2
GO:0060574	BP	GO:0060574	intestinal epithelial cell maturation	2/158	4/18723	0.000419897	0.0127111	0.00927031	TYMS/HOXA5	2
GO:1900274	BP	GO:1900274	regulation of phospholipase C activity	4/158	42/18723	0.000425697	0.0127128	0.00927152	EDNRA/HTR2B/KIT/SELE	4
GO:0042692	BP	GO:0042692	muscle cell differentiation	11/158	384/18723	0.00042732	0.0127128	0.00927152	SHOX2/POPDC2/HOPX/ADAM12/ACTC1/EDNRB/MSX1/KRT19/KIT/FHOD3/COMP	11
GO:0002076	BP	GO:0002076	osteoblast development	3/158	18/18723	0.000438371	0.0129301	0.00943001	SATB2/TNN/PTHLH	3
GO:0030326	BP	GO:0030326	embryonic limb morphogenesis	6/158	116/18723	0.000453873	0.013111	0.00956194	SHOX2/FBN2/CRABP2/MSX1/PTCH1/ZBTB16	6
GO:0035113	BP	GO:0035113	embryonic appendage morphogenesis	6/158	116/18723	0.000453873	0.013111	0.00956194	SHOX2/FBN2/CRABP2/MSX1/PTCH1/ZBTB16	6
GO:0021953	BP	GO:0021953	central nervous system neuron differentiation	7/158	162/18723	0.000455902	0.013111	0.00956194	GATA2/CDH11/SATB2/BTG2/CBLN1/PTCH1/NR4A2	7
GO:0001709	BP	GO:0001709	cell fate determination	4/158	43/18723	0.000466298	0.0132991	0.00969915	GATA2/KLF4/SOX17/PTCH1	4
GO:0009612	BP	GO:0009612	response to mechanical stimulus	8/158	216/18723	0.000505085	0.0141616	0.0103282	PPL/PDE2A/STRA6/BTG2/KIT/FOS/PTGS2/PTCH1	8
GO:0071772	BP	GO:0071772	response to BMP	7/158	165/18723	0.000508849	0.0141616	0.0103282	MSX1/SULF1/SFRP1/COL2A1/EGR1/SFRP4/COMP	7
GO:0071773	BP	GO:0071773	cellular response to BMP stimulus	7/158	165/18723	0.000508849	0.0141616	0.0103282	MSX1/SULF1/SFRP1/COL2A1/EGR1/SFRP4/COMP	7
GO:0090049	BP	GO:0090049	regulation of cell migration involved in sprouting angiogenesis	5/158	78/18723	0.000516349	0.0142553	0.0103965	GATA2/ANXA1/KLF4/MEOX2/PTGS2	5
GO:0030218	BP	GO:0030218	erythrocyte differentiation	6/158	120/18723	0.000543531	0.0148581	0.0108361	GATA2/MAFB/HOXA5/KLF2/KIT/ZFP36	6
GO:0031960	BP	GO:0031960	response to corticosteroid	7/158	167/18723	0.00054679	0.0148581	0.0108361	ANXA1/TYMS/CCND1/SERPINF1/FOS/PTGS2/ZFP36	7
GO:0048546	BP	GO:0048546	digestive tract morphogenesis	4/158	45/18723	0.000555653	0.0149809	0.0109257	SHOX2/STRA6/SFRP1/SOX17	4
GO:0044706	BP	GO:0044706	multi-multicellular organism process	8/158	220/18723	0.000570018	0.0152491	0.0111213	CRHBP/CLIC5/PRL/FOS/PTGS2/MAFF/PTHLH/CORIN	8
GO:0009791	BP	GO:0009791	post-embryonic development	5/158	80/18723	0.000580098	0.0153994	0.0112309	MFAP2/KLF4/EFEMP1/FZD5/NR4A2	5
GO:0048545	BP	GO:0048545	response to steroid hormone	10/158	339/18723	0.000622393	0.016396	0.0119577	ANXA1/TYMS/CCND1/SERPINF1/TFPI/NR3C2/SFRP1/FOS/PTGS2/ZFP36	10
GO:0045646	BP	GO:0045646	regulation of erythrocyte differentiation	4/158	47/18723	0.000656544	0.0171646	0.0125183	GATA2/MAFB/HOXA5/ZFP36	4
GO:0030222	BP	GO:0030222	eosinophil differentiation	2/158	5/18723	0.000695946	0.0175845	0.0128245	GATA2/TRIB1	2
GO:0070120	BP	GO:0070120	ciliary neurotrophic factor-mediated signaling pathway	2/158	5/18723	0.000695946	0.0175845	0.0128245	IL6R/LIFR	2
GO:0071504	BP	GO:0071504	cellular response to heparin	2/158	5/18723	0.000695946	0.0175845	0.0128245	SFRP1/EGR1	2
GO:1903224	BP	GO:1903224	regulation of endodermal cell differentiation	2/158	5/18723	0.000695946	0.0175845	0.0128245	COL5A2/COL5A1	2
GO:0072111	BP	GO:0072111	cell proliferation involved in kidney development	3/158	21/18723	0.000701353	0.0175845	0.0128245	IL6R/EGR1/PTCH1	3
GO:2001235	BP	GO:2001235	positive regulation of apoptotic signaling pathway	6/158	126/18723	0.000703175	0.0175845	0.0128245	ITM2C/IL20RA/MSX1/ATF3/SFRP1/TNFSF10	6
GO:2001238	BP	GO:2001238	positive regulation of extrinsic apoptotic signaling pathway	4/158	48/18723	0.000711564	0.0176662	0.0128841	ITM2C/ATF3/SFRP1/TNFSF10	4
GO:0042310	BP	GO:0042310	vasoconstriction	5/158	84/18723	0.000725113	0.017874	0.0130357	EDNRA/EDNRB/HTR2B/PTGS2/COMP	5
GO:0035270	BP	GO:0035270	endocrine system development	6/158	127/18723	0.000732976	0.0179397	0.0130836	IL6R/GATA2/ANXA1/HOXA5/MSX1/STRA6	6
GO:0002762	BP	GO:0002762	negative regulation of myeloid leukocyte differentiation	4/158	49/18723	0.000769769	0.0187076	0.0136436	GATA2/MAFB/SFRP1/TRIB1	4
GO:0034101	BP	GO:0034101	erythrocyte homeostasis	6/158	129/18723	0.000795501	0.0191977	0.0140011	GATA2/MAFB/HOXA5/KLF2/KIT/ZFP36	6
GO:0060688	BP	GO:0060688	regulation of morphogenesis of a branching structure	4/158	50/18723	0.000831259	0.0199213	0.0145288	SHOX2/SULF1/SFRP1/TACSTD2	4
GO:0006636	BP	GO:0006636	unsaturated fatty acid biosynthetic process	4/158	51/18723	0.000896134	0.021328	0.0155547	ANXA1/PLA2G4A/SCD/PTGS2	4
GO:0010631	BP	GO:0010631	epithelial cell migration	10/158	357/18723	0.00092426	0.0218425	0.0159299	GATA2/ANXA1/LOXL2/KLF4/SERPINF1/SEMA5A/MEOX2/KIT/PTGS2/TACSTD2	10
GO:0042060	BP	GO:0042060	wound healing	11/158	422/18723	0.000930411	0.0218425	0.0159299	PPL/GATA2/ANXA1/PLAT/CDH3/TFPI/PLA2G4A/COL5A1/TFPI2/WFDC1/COMP	11
GO:0050890	BP	GO:0050890	cognition	9/158	296/18723	0.000940043	0.0219195	0.0159861	NPTX2/CRHBP/SERPINF1/STRA6/BTG2/KIT/FOS/PTGS2/TACR2	9
GO:0090132	BP	GO:0090132	epithelium migration	10/158	360/18723	0.000984661	0.0226097	0.0164895	GATA2/ANXA1/LOXL2/KLF4/SERPINF1/SEMA5A/MEOX2/KIT/PTGS2/TACSTD2	10
GO:0060047	BP	GO:0060047	heart contraction	8/158	241/18723	0.00103082	0.0226097	0.0164895	SHOX2/POPDC2/HOPX/ACTC1/EHD3/KCNN2/GSTM2/CORIN	8
GO:0031345	BP	GO:0031345	negative regulation of cell projection organization	7/158	186/18723	0.00103146	0.0226097	0.0164895	ITM2C/ZNF365/EFNB3/CRMP1/STMN2/SEMA5A/TACSTD2	7
GO:0048050	BP	GO:0048050	post-embryonic eye morphogenesis	2/158	6/18723	0.00103813	0.0226097	0.0164895	MFAP2/EFEMP1	2
GO:0048865	BP	GO:0048865	stem cell fate commitment	2/158	6/18723	0.00103813	0.0226097	0.0164895	SFRP1/SOX17	2
GO:0072126	BP	GO:0072126	positive regulation of glomerular mesangial cell proliferation	2/158	6/18723	0.00103813	0.0226097	0.0164895	IL6R/EGR1	2
GO:0097283	BP	GO:0097283	keratinocyte apoptotic process	2/158	6/18723	0.00103813	0.0226097	0.0164895	ZFP36/SFRP4	2
GO:1902172	BP	GO:1902172	regulation of keratinocyte apoptotic process	2/158	6/18723	0.00103813	0.0226097	0.0164895	ZFP36/SFRP4	2
GO:2000051	BP	GO:2000051	negative regulation of non-canonical Wnt signaling pathway	2/158	6/18723	0.00103813	0.0226097	0.0164895	SFRP1/SFRP4	2
GO:0014033	BP	GO:0014033	neural crest cell differentiation	5/158	91/18723	0.00104192	0.0226097	0.0164895	EDNRA/EDNRB/SEMA5A/SFRP1/HTR2B	5
GO:0060191	BP	GO:0060191	regulation of lipase activity	5/158	91/18723	0.00104192	0.0226097	0.0164895	ANXA1/EDNRA/HTR2B/KIT/SELE	5
GO:0002237	BP	GO:0002237	response to molecule of bacterial origin	10/158	363/18723	0.00104826	0.0226097	0.0164895	EDNRB/TFPI/CSF2RB/FOS/TRIB1/IRAK3/PTGS2/ZFP36/FZD5/SELE	10
GO:0010977	BP	GO:0010977	negative regulation of neuron projection development	6/158	137/18723	0.00108778	0.0233164	0.0170048	ITM2C/ZNF365/EFNB3/CRMP1/STMN2/SEMA5A	6
GO:0052548	BP	GO:0052548	regulation of endopeptidase activity	11/158	432/18723	0.00112386	0.023941	0.0174604	KLF4/SERPINF1/MBP/TFPI/BIRC3/PERP/TNFSF10/TFPI2/PTGS2/WFDC1/C3	11
GO:1903706	BP	GO:1903706	regulation of hemopoiesis	10/158	367/18723	0.00113827	0.0240278	0.0175237	GATA2/ANXA1/MAFB/HOXA5/IL15/SFRP1/FOS/TRIB1/ZFP36/ZBTB16	10
GO:0033273	BP	GO:0033273	response to vitamin	5/158	93/18723	0.00114882	0.0240278	0.0175237	TYMS/CCND1/IL15/SFRP1/PTGS2	5
GO:0060349	BP	GO:0060349	bone morphogenesis	5/158	93/18723	0.00114882	0.0240278	0.0175237	SHOX2/MSX1/COL2A1/SFRP4/COMP	5
GO:0002042	BP	GO:0002042	cell migration involved in sprouting angiogenesis	5/158	94/18723	0.00120522	0.0250554	0.0182731	GATA2/ANXA1/KLF4/MEOX2/PTGS2	5
GO:0030177	BP	GO:0030177	positive regulation of Wnt signaling pathway	6/158	140/18723	0.00121638	0.0251362	0.018332	DKK2/CDH3/SEMA5A/SULF1/SFRP1/SFRP4	6
GO:0008584	BP	GO:0008584	male gonad development	6/158	141/18723	0.00126174	0.0256133	0.01868	CCND1/TFAP2C/ZFPM2/SFRP1/KIT/TNFSF10	6
GO:0035296	BP	GO:0035296	regulation of tube diameter	6/158	141/18723	0.00126174	0.0256133	0.01868	EDNRA/EDNRB/KLF2/HTR2B/PTGS2/COMP	6
GO:0097746	BP	GO:0097746	blood vessel diameter maintenance	6/158	141/18723	0.00126174	0.0256133	0.01868	EDNRA/EDNRB/KLF2/HTR2B/PTGS2/COMP	6
GO:0010518	BP	GO:0010518	positive regulation of phospholipase activity	4/158	56/18723	0.00127482	0.025632	0.0186937	EDNRA/HTR2B/KIT/SELE	4
GO:0007565	BP	GO:0007565	female pregnancy	7/158	193/18723	0.00127752	0.025632	0.0186937	CRHBP/CLIC5/PRL/FOS/PTGS2/PTHLH/CORIN	7
GO:0035150	BP	GO:0035150	regulation of tube size	6/158	142/18723	0.00130838	0.0259494	0.0189251	EDNRA/EDNRB/KLF2/HTR2B/PTGS2/COMP	6
GO:0046546	BP	GO:0046546	development of primary male sexual characteristics	6/158	142/18723	0.00130838	0.0259494	0.0189251	CCND1/TFAP2C/ZFPM2/SFRP1/KIT/TNFSF10	6
GO:1901654	BP	GO:1901654	response to ketone	7/158	194/18723	0.00131613	0.025954	0.0189285	TYMS/CCND1/KLF4/SERPINF1/KLF2/SFRP1/FOS	7
GO:0014829	BP	GO:0014829	vascular associated smooth muscle contraction	3/158	26/18723	0.00132934	0.0260517	0.0189997	EDNRA/EDNRB/COMP	3
GO:0003015	BP	GO:0003015	heart process	8/158	251/18723	0.00133618	0.0260517	0.0189997	SHOX2/POPDC2/HOPX/ACTC1/EHD3/KCNN2/GSTM2/CORIN	8
GO:0010951	BP	GO:0010951	negative regulation of endopeptidase activity	8/158	252/18723	0.00137029	0.0265667	0.0193753	KLF4/SERPINF1/TFPI/BIRC3/TFPI2/PTGS2/WFDC1/C3	8
GO:0034612	BP	GO:0034612	response to tumor necrosis factor	8/158	253/18723	0.0014051	0.0268163	0.0195574	CRHBP/KLF2/BIRC3/SFRP1/PTGS2/ZFP36/CCL23/SELE	8
GO:0002069	BP	GO:0002069	columnar/cuboidal epithelial cell maturation	2/158	7/18723	0.00144533	0.0268163	0.0195574	TYMS/HOXA5	2
GO:0021902	BP	GO:0021902	commitment of neuronal cell to specific neuron type in forebrain	2/158	7/18723	0.00144533	0.0268163	0.0195574	GATA2/SATB2	2
GO:0031077	BP	GO:0031077	post-embryonic camera-type eye development	2/158	7/18723	0.00144533	0.0268163	0.0195574	KLF4/FZD5	2
GO:0031394	BP	GO:0031394	positive regulation of prostaglandin biosynthetic process	2/158	7/18723	0.00144533	0.0268163	0.0195574	ANXA1/PTGS2	2
GO:0070459	BP	GO:0070459	prolactin secretion	2/158	7/18723	0.00144533	0.0268163	0.0195574	ANXA1/TACR2	2
GO:0071503	BP	GO:0071503	response to heparin	2/158	7/18723	0.00144533	0.0268163	0.0195574	SFRP1/EGR1	2
GO:0086100	BP	GO:0086100	endothelin receptor signaling pathway	2/158	7/18723	0.00144533	0.0268163	0.0195574	EDNRA/EDNRB	2
GO:0045604	BP	GO:0045604	regulation of epidermal cell differentiation	4/158	58/18723	0.00145351	0.0268239	0.0195629	ZFP36/MAFF/PTCH1/SFRP4	4
GO:1903522	BP	GO:1903522	regulation of blood circulation	8/158	256/18723	0.00151376	0.0277871	0.0202654	SHOX2/POPDC2/HOPX/EHD3/KCNN2/PTGS2/GSTM2/CORIN	8
GO:0030217	BP	GO:0030217	T cell differentiation	8/158	257/18723	0.00155142	0.0283278	0.0206597	IL6R/ANXA1/MAFB/IL15/KIT/EGR1/FZD5/ZBTB16	8
GO:0010575	BP	GO:0010575	positive regulation of vascular endothelial growth factor production	3/158	28/18723	0.00165441	0.0300493	0.0219152	SULF1/PTGS2/C3	3
GO:0016525	BP	GO:0016525	negative regulation of angiogenesis	6/158	149/18723	0.00167278	0.0302239	0.0220425	KLF4/HOXA5/SERPINF1/KLF2/SULF1/PRL	6
GO:1902106	BP	GO:1902106	negative regulation of leukocyte differentiation	5/158	102/18723	0.00173294	0.0311477	0.0227163	GATA2/ANXA1/MAFB/SFRP1/TRIB1	5
GO:0010466	BP	GO:0010466	negative regulation of peptidase activity	8/158	262/18723	0.00175106	0.0313104	0.0228349	KLF4/SERPINF1/TFPI/BIRC3/TFPI2/PTGS2/WFDC1/C3	8
GO:2000181	BP	GO:2000181	negative regulation of blood vessel morphogenesis	6/158	151/18723	0.00178982	0.0318386	0.0232201	KLF4/HOXA5/SERPINF1/KLF2/SULF1/PRL	6
GO:0030509	BP	GO:0030509	BMP signaling pathway	6/158	152/18723	0.00185063	0.0322616	0.0235287	MSX1/SULF1/SFRP1/EGR1/SFRP4/COMP	6
GO:1901343	BP	GO:1901343	negative regulation of vasculature development	6/158	152/18723	0.00185063	0.0322616	0.0235287	KLF4/HOXA5/SERPINF1/KLF2/SULF1/PRL	6
GO:0008016	BP	GO:0008016	regulation of heart contraction	7/158	206/18723	0.00185448	0.0322616	0.0235287	SHOX2/POPDC2/HOPX/EHD3/KCNN2/GSTM2/CORIN	7
GO:0010573	BP	GO:0010573	vascular endothelial growth factor production	4/158	62/18723	0.00186198	0.0322616	0.0235287	IL6R/SULF1/PTGS2/C3	4
GO:0052547	BP	GO:0052547	regulation of peptidase activity	11/158	461/18723	0.00188052	0.0322616	0.0235287	KLF4/SERPINF1/MBP/TFPI/BIRC3/PERP/TNFSF10/TFPI2/PTGS2/WFDC1/C3	11
GO:0007200	BP	GO:0007200	phospholipase C-activating G protein-coupled receptor signaling pathway	5/158	104/18723	0.00188778	0.0322616	0.0235287	ANO1/EDNRB/CCKBR/HTR2B/GRP	5
GO:0021877	BP	GO:0021877	forebrain neuron fate commitment	2/158	8/18723	0.00191644	0.0322616	0.0235287	GATA2/SATB2	2
GO:0035989	BP	GO:0035989	tendon development	2/158	8/18723	0.00191644	0.0322616	0.0235287	COL5A1/COMP	2
GO:0048563	BP	GO:0048563	post-embryonic animal organ morphogenesis	2/158	8/18723	0.00191644	0.0322616	0.0235287	MFAP2/EFEMP1	2
GO:0071499	BP	GO:0071499	cellular response to laminar fluid shear stress	2/158	8/18723	0.00191644	0.0322616	0.0235287	KLF4/KLF2	2
GO:1901724	BP	GO:1901724	positive regulation of cell proliferation involved in kidney development	2/158	8/18723	0.00191644	0.0322616	0.0235287	IL6R/EGR1	2
GO:0002573	BP	GO:0002573	myeloid leukocyte differentiation	7/158	208/18723	0.00195875	0.0328138	0.0239314	GATA2/MAFB/IL15/SFRP1/KIT/FOS/TRIB1	7
GO:2000242	BP	GO:2000242	negative regulation of reproductive process	4/158	63/18723	0.00197532	0.0329315	0.0240172	PLAT/SERPINF1/SULF1/ZFPM2	4
GO:0007202	BP	GO:0007202	activation of phospholipase C activity	3/158	30/18723	0.0020252	0.0332808	0.0242719	EDNRA/HTR2B/SELE	3
GO:0017145	BP	GO:0017145	stem cell division	3/158	30/18723	0.0020252	0.0332808	0.0242719	KIT/SOX17/ZBTB16	3
GO:0060351	BP	GO:0060351	cartilage development involved in endochondral bone morphogenesis	3/158	30/18723	0.0020252	0.0332808	0.0242719	SHOX2/COL2A1/COMP	3
GO:0090263	BP	GO:0090263	positive regulation of canonical Wnt signaling pathway	5/158	106/18723	0.00205252	0.0334115	0.0243673	DKK2/CDH3/SEMA5A/SFRP1/SFRP4	5
GO:1903707	BP	GO:1903707	negative regulation of hemopoiesis	5/158	106/18723	0.00205252	0.0334115	0.0243673	GATA2/ANXA1/MAFB/SFRP1/TRIB1	5
GO:0051962	BP	GO:0051962	positive regulation of nervous system development	8/158	272/18723	0.0022111	0.0352763	0.0257273	SHOX2/ZNF365/CRABP2/SERPINF1/ASPA/SEMA5A/KIT/CBLN1	8
GO:0045682	BP	GO:0045682	regulation of epidermis development	4/158	65/18723	0.00221614	0.0352763	0.0257273	ZFP36/MAFF/PTCH1/SFRP4	4
GO:0001516	BP	GO:0001516	prostaglandin biosynthetic process	3/158	31/18723	0.0022284	0.0352763	0.0257273	ANXA1/PLA2G4A/PTGS2	3
GO:0035115	BP	GO:0035115	embryonic forelimb morphogenesis	3/158	31/18723	0.0022284	0.0352763	0.0257273	SHOX2/CRABP2/MSX1	3
GO:0045987	BP	GO:0045987	positive regulation of smooth muscle contraction	3/158	31/18723	0.0022284	0.0352763	0.0257273	KIT/PTGS2/TACR2	3
GO:0046457	BP	GO:0046457	prostanoid biosynthetic process	3/158	31/18723	0.0022284	0.0352763	0.0257273	ANXA1/PLA2G4A/PTGS2	3
GO:0098742	BP	GO:0098742	cell-cell adhesion via plasma-membrane adhesion molecules	8/158	273/18723	0.00226188	0.0356426	0.0259945	CDH11/KLF4/MBP/CDH3/CADM1/CBLN1/CLDN10/SELE	8
GO:0019934	BP	GO:0019934	cGMP-mediated signaling	3/158	32/18723	0.00244382	0.0375831	0.0274096	EDNRB/PDE2A/HTR2B	3
GO:0031620	BP	GO:0031620	regulation of fever generation	2/158	9/18723	0.00245036	0.0375831	0.0274096	EDNRB/PTGS2	2
GO:0060346	BP	GO:0060346	bone trabecula formation	2/158	9/18723	0.00245036	0.0375831	0.0274096	FBN2/SFRP1	2
GO:0060536	BP	GO:0060536	cartilage morphogenesis	2/158	9/18723	0.00245036	0.0375831	0.0274096	HOXA5/MSX1	2
GO:1905331	BP	GO:1905331	negative regulation of morphogenesis of an epithelium	2/158	9/18723	0.00245036	0.0375831	0.0274096	SULF1/TACSTD2	2
GO:2001280	BP	GO:2001280	positive regulation of unsaturated fatty acid biosynthetic process	2/158	9/18723	0.00245036	0.0375831	0.0274096	ANXA1/PTGS2	2
GO:0061180	BP	GO:0061180	mammary gland epithelium development	4/158	67/18723	0.00247648	0.0378156	0.0275793	CCND1/HOXA5/MSX1/PTCH1	4
GO:0032496	BP	GO:0032496	response to lipopolysaccharide	9/158	343/18723	0.00258004	0.0389723	0.0284228	EDNRB/TFPI/CSF2RB/FOS/TRIB1/IRAK3/PTGS2/ZFP36/SELE	9
GO:0043542	BP	GO:0043542	endothelial cell migration	8/158	279/18723	0.00258611	0.0389723	0.0284228	GATA2/ANXA1/LOXL2/KLF4/SERPINF1/SEMA5A/MEOX2/PTGS2	8
GO:1902105	BP	GO:1902105	regulation of leukocyte differentiation	8/158	279/18723	0.00258611	0.0389723	0.0284228	GATA2/ANXA1/MAFB/IL15/SFRP1/FOS/TRIB1/ZBTB16	8
GO:0010165	BP	GO:0010165	response to X-ray	3/158	33/18723	0.0026717	0.0400871	0.0292358	ANXA1/CCND1/SFRP1	3
GO:0050680	BP	GO:0050680	negative regulation of epithelial cell proliferation	6/158	164/18723	0.0027088	0.0404678	0.0295135	SERPINF1/SULF1/SFRP1/PRL/PTCH1/WFDC1	6
GO:0060193	BP	GO:0060193	positive regulation of lipase activity	4/158	69/18723	0.00275711	0.041012	0.0299104	EDNRA/HTR2B/KIT/SELE	4
GO:0046661	BP	GO:0046661	male sex differentiation	6/158	165/18723	0.00279182	0.0413501	0.0301569	CCND1/TFAP2C/ZFPM2/SFRP1/KIT/TNFSF10	6
GO:0051146	BP	GO:0051146	striated muscle cell differentiation	8/158	283/18723	0.00282174	0.0416146	0.0303499	SHOX2/POPDC2/HOPX/ADAM12/ACTC1/MSX1/KRT19/FHOD3	8
GO:0035137	BP	GO:0035137	hindlimb morphogenesis	3/158	34/18723	0.00291226	0.0425856	0.0310581	MSX1/PTCH1/ZBTB16	3
GO:0042573	BP	GO:0042573	retinoic acid metabolic process	3/158	34/18723	0.00291226	0.0425856	0.0310581	ADH1B/RBP1/CRABP2	3
GO:0045861	BP	GO:0045861	negative regulation of proteolysis	9/158	351/18723	0.0030073	0.0434371	0.0316791	PLAT/KLF4/SERPINF1/TFPI/BIRC3/TFPI2/PTGS2/WFDC1/C3	9
GO:0033559	BP	GO:0033559	unsaturated fatty acid metabolic process	5/158	116/18723	0.00303753	0.0434371	0.0316791	ANXA1/PLA2G4A/SCD/PTGS2/GSTM2	5
GO:0050769	BP	GO:0050769	positive regulation of neurogenesis	7/158	225/18723	0.00303957	0.0434371	0.0316791	SHOX2/ZNF365/CRABP2/SERPINF1/ASPA/SEMA5A/KIT	7
GO:0060272	BP	GO:0060272	embryonic skeletal joint morphogenesis	2/158	10/18723	0.00304601	0.0434371	0.0316791	SHOX2/COL2A1	2
GO:0072124	BP	GO:0072124	regulation of glomerular mesangial cell proliferation	2/158	10/18723	0.00304601	0.0434371	0.0316791	IL6R/EGR1	2
GO:0072203	BP	GO:0072203	cell proliferation involved in metanephros development	2/158	10/18723	0.00304601	0.0434371	0.0316791	EGR1/PTCH1	2
GO:0033280	BP	GO:0033280	response to vitamin D	3/158	35/18723	0.00316574	0.0445917	0.0325211	IL15/SFRP1/PTGS2	3
GO:0090050	BP	GO:0090050	positive regulation of cell migration involved in sprouting angiogenesis	3/158	35/18723	0.00316574	0.0445917	0.0325211	GATA2/ANXA1/PTGS2	3
GO:0097421	BP	GO:0097421	liver regeneration	3/158	35/18723	0.00316574	0.0445917	0.0325211	TYMS/CCND1/PTCH1	3
GO:0007178	BP	GO:0007178	transmembrane receptor protein serine/threonine kinase signaling pathway	9/158	355/18723	0.00324095	0.0454655	0.0331583	FBN2/MSX1/SULF1/SFRP1/EGR1/FOS/RASL11B/SFRP4/COMP	9
GO:2001233	BP	GO:2001233	regulation of apoptotic signaling pathway	9/158	356/18723	0.00330154	0.046128	0.0336415	ITM2C/IL20RA/MSX1/ATF3/SFRP1/COL2A1/TNFSF10/PTGS2/NR4A2	9
GO:0030282	BP	GO:0030282	bone mineralization	5/158	119/18723	0.00338998	0.0471726	0.0344034	FBN2/SLC24A3/PTGS2/PTHLH/COMP	5
GO:0010632	BP	GO:0010632	regulation of epithelial cell migration	8/158	292/18723	0.00341325	0.0473057	0.0345004	GATA2/ANXA1/KLF4/SERPINF1/SEMA5A/MEOX2/PTGS2/TACSTD2	8
GO:0007219	BP	GO:0007219	Notch signaling pathway	6/158	172/18723	0.00342745	0.0473125	0.0345054	GATA2/KRT19/PERP/CFD/KIT/DLK1	6
GO:0002761	BP	GO:0002761	regulation of myeloid leukocyte differentiation	5/158	120/18723	0.00351374	0.0483104	0.0352331	GATA2/MAFB/SFRP1/FOS/TRIB1	5
GO:0010594	BP	GO:0010594	regulation of endothelial cell migration	7/158	232/18723	0.00359805	0.0490849	0.035798	GATA2/ANXA1/KLF4/SERPINF1/SEMA5A/MEOX2/PTGS2	7
GO:0001659	BP	GO:0001659	temperature homeostasis	6/158	174/18723	0.00362739	0.0490849	0.035798	MFAP2/IL15/EDNRB/EGR1/SCD/PTGS2	6
GO:0048706	BP	GO:0048706	embryonic skeletal system development	5/158	121/18723	0.00364071	0.0490849	0.035798	SHOX2/HOXA5/SATB2/SULF1/COL2A1	5
GO:0001660	BP	GO:0001660	fever generation	2/158	11/18723	0.00370233	0.0490849	0.035798	EDNRB/PTGS2	2
GO:0034115	BP	GO:0034115	negative regulation of heterotypic cell-cell adhesion	2/158	11/18723	0.00370233	0.0490849	0.035798	KLF4/MBP	2
GO:0070587	BP	GO:0070587	regulation of cell-cell adhesion involved in gastrulation	2/158	11/18723	0.00370233	0.0490849	0.035798	KLF4/MBP	2
GO:0072110	BP	GO:0072110	glomerular mesangial cell proliferation	2/158	11/18723	0.00370233	0.0490849	0.035798	IL6R/EGR1	2
GO:0099550	BP	GO:0099550	trans-synaptic signaling, modulating synaptic transmission	2/158	11/18723	0.00370233	0.0490849	0.035798	EFNB3/PLAT	2
GO:0003161	BP	GO:0003161	cardiac conduction system development	3/158	37/18723	0.00371231	0.0490849	0.035798	SHOX2/HOPX/MSX1	3
GO:0060428	BP	GO:0060428	lung epithelium development	3/158	37/18723	0.00371231	0.0490849	0.035798	HOXA5/KLF2/STRA6	3
GO:0043627	BP	GO:0043627	response to estrogen	4/158	75/18723	0.00372826	0.0491078	0.0358147	CRHBP/CCND1/KRT19/SFRP1	4
GO:0062023	CC	GO:0062023	collagen-containing extracellular matrix	17/158	425/19550	6.5397e-08	1.87689e-05	1.57641e-05	NAV2/COL4A1/COL5A2/ANXA1/FBN2/LOXL2/MFAP2/SERPINF1/SULF1/COL5A1/EFEMP1/SFRP1/COL2A1/CBLN1/TNN/VCAN/COMP	17
GO:0098644	CC	GO:0098644	complex of collagen trimers	4/158	21/19550	2.20813e-05	0.00316866	0.00266138	COL4A1/COL5A2/COL5A1/COL2A1	4
GO:0005583	CC	GO:0005583	fibrillar collagen trimer	3/158	12/19550	0.000108006	0.00774945	0.0065088	COL5A2/COL5A1/COL2A1	3
GO:0098643	CC	GO:0098643	banded collagen fibril	3/158	12/19550	0.000108006	0.00774945	0.0065088	COL5A2/COL5A1/COL2A1	3
GO:0005588	CC	GO:0005588	collagen type V trimer	2/158	4/19550	0.000385305	0.0221165	0.0185758	COL5A2/COL5A1	2
GO:0005901	CC	GO:0005901	caveola	5/158	84/19550	0.000597544	0.0285825	0.0240066	TFPI/TRPC4/PTGS2/PTCH1/SELE	5
GO:0005581	CC	GO:0005581	collagen trimer	5/158	87/19550	0.000701451	0.0287595	0.0241552	COL4A1/COL5A2/COL5A1/COLEC12/COL2A1	5
GO:0005604	CC	GO:0005604	basement membrane	5/158	96/19550	0.00109486	0.0392783	0.03299	COL4A1/LOXL2/SERPINF1/COL5A1/COL2A1	5
GO:0044295	CC	GO:0044295	axonal growth cone	3/158	28/19550	0.00146275	0.0429619	0.0360839	KIF5C/GPM6A/PTCH1	3
GO:0045121	CC	GO:0045121	membrane raft	9/158	335/19550	0.00164662	0.0429619	0.0360839	ANO1/EDNRB/TFPI/BIRC3/SULF1/TRPC4/PTGS2/PTCH1/SELE	9
GO:0098857	CC	GO:0098857	membrane microdomain	9/158	335/19550	0.00164662	0.0429619	0.0360839	ANO1/EDNRB/TFPI/BIRC3/SULF1/TRPC4/PTGS2/PTCH1/SELE	9
GO:0005201	MF	GO:0005201	extracellular matrix structural constituent	10/157	172/18368	2.2842e-06	0.00105302	0.000793459	COL4A1/COL5A2/FBN2/MFAP2/COL5A1/EFEMP1/COL2A1/TFPI2/VCAN/COMP	10
GO:0001228	MF	GO:0001228	DNA-binding transcription activator activity, RNA polymerase II-specific	15/157	450/18368	7.56179e-06	0.00136066	0.00102527	GATA2/MAFB/TFAP2C/KLF4/HOXA5/SATB2/MSX1/MEOX2/ATF3/EGR1/SOX17/FOS/MAFF/ZBTB16/NR4A2	15
GO:0001216	MF	GO:0001216	DNA-binding transcription activator activity	15/157	456/18368	8.85462e-06	0.00136066	0.00102527	GATA2/MAFB/TFAP2C/KLF4/HOXA5/SATB2/MSX1/MEOX2/ATF3/EGR1/SOX17/FOS/MAFF/ZBTB16/NR4A2	15
GO:0004962	MF	GO:0004962	endothelin receptor activity	2/157	2/18368	7.25979e-05	0.00836691	0.00630456	EDNRA/EDNRB	2
GO:0048407	MF	GO:0048407	platelet-derived growth factor binding	3/157	11/18368	9.61246e-05	0.00838277	0.00631651	COL4A1/COL5A1/COL2A1	3
GO:0017147	MF	GO:0017147	Wnt-protein binding	4/157	30/18368	0.000118389	0.00838277	0.00631651	SFRP1/FZD5/SFRP4/WIF1	4
GO:0004252	MF	GO:0004252	serine-type endopeptidase activity	8/157	174/18368	0.000127287	0.00838277	0.00631651	C1R/PLAT/C1S/MMP11/KLK7/CFD/MMP10/CORIN	8
GO:0005539	MF	GO:0005539	glycosaminoglycan binding	9/157	230/18368	0.000164621	0.00948627	0.00714801	NAV2/SEMA5A/SULF1/COL5A1/SFRP1/VCAN/CCL23/PTCH1/COMP	9
GO:0008236	MF	GO:0008236	serine-type peptidase activity	8/157	191/18368	0.000241048	0.0112728	0.00849414	C1R/PLAT/C1S/MMP11/KLK7/CFD/MMP10/CORIN	8
GO:0043394	MF	GO:0043394	proteoglycan binding	4/157	36/18368	0.000244528	0.0112728	0.00849414	SEMA5A/COL5A1/COL2A1/COMP	4
GO:0017171	MF	GO:0017171	serine hydrolase activity	8/157	195/18368	0.000277334	0.0116228	0.00875792	C1R/PLAT/C1S/MMP11/KLK7/CFD/MMP10/CORIN	8
GO:0019841	MF	GO:0019841	retinol binding	3/157	16/18368	0.000316149	0.0121454	0.00915167	RBP1/CRABP2/STRA6	3
GO:0030020	MF	GO:0030020	extracellular matrix structural constituent conferring tensile strength	4/157	41/18368	0.000406683	0.0144216	0.0108668	COL4A1/COL5A2/COL5A1/COL2A1	4
GO:0016918	MF	GO:0016918	retinal binding	3/157	19/18368	0.000536848	0.0176776	0.0133203	RBP1/CRABP2/STRA6	3
GO:0019863	MF	GO:0019863	IgE binding	2/157	5/18368	0.000713802	0.0219375	0.0165302	MS4A2/FCER1A	2
GO:0043178	MF	GO:0043178	alcohol binding	5/157	89/18368	0.000997243	0.0287331	0.0216507	RBP1/CRABP2/STRA6/TRPC4/PTCH1	5
GO:0019955	MF	GO:0019955	cytokine binding	6/157	139/18368	0.00125045	0.0339093	0.025551	IL6R/IL20RA/LIFR/KIT/ZFP36/COMP	6
GO:0019838	MF	GO:0019838	growth factor binding	6/157	141/18368	0.00134563	0.0344632	0.0259684	IL6R/COL4A1/IGFBP6/LIFR/COL5A1/COL2A1	6
GO:0004897	MF	GO:0004897	ciliary neurotrophic factor receptor activity	2/157	8/18368	0.00196519	0.0468731	0.0353194	IL6R/LIFR	2
GO:1901681	MF	GO:1901681	sulfur compound binding	8/157	265/18368	0.00203354	0.0468731	0.0353194	NAV2/SEMA5A/COL5A1/SFRP1/CCL23/PTCH1/GSTM2/COMP	8

## Sheet: KEGG@result
	ID	Description	GeneRatio	BgRatio	pvalue	p.adjust	qvalue	geneID	Count
hsa04610	hsa04610	Complement and coagulation cascades	6/95	86/8217	0.00045515	0.0507203	0.0457626	715/5327/716/7035/1675/718	6
hsa04630	hsa04630	JAK-STAT signaling pathway	8/95	166/8217	0.000640719	0.0507203	0.0457626	3570/595/3600/53832/3977/1439/5617/316	8
hsa04310	hsa04310	Wnt signaling pathway	8/95	170/8217	0.000749561	0.0507203	0.0457626	27123/595/5176/6422/64321/7855/6424/11197	8
hsa04668	hsa04668	TNF signaling pathway	6/95	114/8217	0.00199341	0.101165	0.091277	3600/330/1326/2353/5743/6401	6
hsa05150	hsa05150	Staphylococcus aureus infection	5/95	96/8217	0.00496198	0.180415	0.162781	715/716/3880/1675/718	5
hsa05418	hsa05418	Fluid shear stress and atherosclerosis	6/95	139/8217	0.00533247	0.180415	0.162781	5327/10365/2949/2353/2946/6401	6
hsa04060	hsa04060	Cytokine-cytokine receptor interaction	9/95	295/8217	0.00689222	0.190771	0.172124	27190/3570/3600/53832/3977/1439/5617/8743/6368	9
hsa04928	hsa04928	Parathyroid hormone synthesis, secretion and action	5/95	106/8217	0.00751807	0.190771	0.172124	9935/1958/2353/4929/5744	5
hsa00982	hsa00982	Drug metabolism - cytochrome P450	4/95	72/8217	0.00947442	0.194971	0.175914	125/2949/316/2946	4
hsa04080	hsa04080	Neuroactive ligand-receptor interaction	10/95	367/8217	0.00960451	0.194971	0.175914	2891/1909/1910/887/3357/5617/9934/2922/718/6865	10
hsa05133	hsa05133	Pertussis	4/95	76/8217	0.0114105	0.210575	0.189993	715/716/2353/718	4
hsa04360	hsa04360	Axon guidance	6/95	182/8217	0.0186075	0.291779	0.263259	3983/22885/1949/9037/7223/5727	6
hsa04512	hsa04512	ECM-receptor interaction	4/95	88/8217	0.0186853	0.291779	0.263259	1282/1280/63923/1311	4
hsa05222	hsa05222	Small cell lung cancer	4/95	92/8217	0.0216266	0.313586	0.282935	1282/595/330/5743	4
hsa00480	hsa00480	Glutathione metabolism	3/95	57/8217	0.0279496	0.315555	0.284711	2949/2878/2946	3
hsa04061	hsa04061	Viral protein interaction with cytokine and cytokine receptor	4/95	100/8217	0.0283216	0.315555	0.284711	3570/53832/8743/6368	4
hsa04933	hsa04933	AGE-RAGE signaling pathway in diabetic complications	4/95	100/8217	0.0283216	0.315555	0.284711	1282/595/1958/6401	4
hsa04510	hsa04510	Focal adhesion	6/95	201/8217	0.0286275	0.315555	0.284711	1282/595/330/1280/63923/1311	6
hsa04145	hsa04145	Phagosome	5/95	152/8217	0.0310998	0.315555	0.284711	715/347733/81035/718/1311	5
hsa04974	hsa04974	Protein digestion and absorption	4/95	103/8217	0.0311172	0.315555	0.284711	1282/1290/1289/1280	4
hsa04921	hsa04921	Oxytocin signaling pathway	5/95	154/8217	0.0326436	0.315555	0.284711	3761/595/5321/2353/5743	5
hsa04514	hsa04514	Cell adhesion molecules	5/95	157/8217	0.0350481	0.320677	0.289332	1001/23705/9071/1462/6401	5
hsa05221	hsa05221	Acute myeloid leukemia	3/95	67/8217	0.0421633	0.320677	0.289332	595/3815/7704	3
hsa05166	hsa05166	Human T-cell leukemia virus 1 infection	6/95	222/8217	0.0432678	0.320677	0.289332	595/3600/4487/1958/2353/7538	6
hsa04664	hsa04664	Fc epsilon RI signaling pathway	3/95	68/8217	0.0437509	0.320677	0.289332	2206/2205/5321	3
hsa04726	hsa04726	Serotonergic synapse	4/95	115/8217	0.0438831	0.320677	0.289332	5321/3357/3781/5743	4
hsa05204	hsa05204	Chemical carcinogenesis - DNA adducts	3/95	69/8217	0.0453681	0.320677	0.289332	2949/5743/2946	3
hsa04917	hsa04917	Prolactin signaling pathway	3/95	70/8217	0.0470147	0.320677	0.289332	595/5617/2353	3
hsa05310	hsa05310	Asthma	2/95	31/8217	0.0495098	0.320677	0.289332	2206/2205	2
hsa05171	hsa05171	Coronavirus disease - COVID-19	6/95	232/8217	0.0516437	0.320677	0.289332	3570/715/716/1675/2353/718	6
hsa04151	hsa04151	PI3K-Akt signaling pathway	8/95	354/8217	0.0517444	0.320677	0.289332	3570/1282/595/5617/3815/1280/63923/1311	8
hsa01524	hsa01524	Platinum drug resistance	3/95	73/8217	0.0521297	0.320677	0.289332	330/2949/2946	3
hsa04115	hsa04115	p53 signaling pathway	3/95	73/8217	0.0521297	0.320677	0.289332	64393/595/64065	3
hsa05140	hsa05140	Leishmaniasis	3/95	77/8217	0.0593505	0.354357	0.319721	2353/5743/718	3
hsa00980	hsa00980	Metabolism of xenobiotics by cytochrome P450	3/95	78/8217	0.0612258	0.35511	0.3204	125/2949/2946	3
hsa00350	hsa00350	Tyrosine metabolism	2/95	36/8217	0.064652	0.364566	0.328931	125/316	2
hsa04210	hsa04210	Apoptosis	4/95	136/8217	0.0723208	0.393807	0.355314	330/1439/2353/8743	4
hsa05167	hsa05167	Kaposi sarcoma-associated herpesvirus infection	5/95	194/8217	0.0737175	0.393807	0.355314	595/2353/5743/7538/718	5
hsa04371	hsa04371	Apelin signaling pathway	4/95	139/8217	0.0770024	0.400808	0.361631	595/5327/10365/1958	4
hsa04936	hsa04936	Alcoholic liver disease	4/95	142/8217	0.0818338	0.415307	0.374713	125/595/6319/718	4
hsa05165	hsa05165	Human papillomavirus infection	7/95	331/8217	0.0879566	0.434025	0.391602	1282/595/1280/63923/5743/7855/1311	7
hsa05224	hsa05224	Breast cancer	4/95	147/8217	0.0902125	0.434025	0.391602	595/3815/2353/7855	4
hsa04072	hsa04072	Phospholipase D signaling pathway	4/95	148/8217	0.0919364	0.434025	0.391602	2206/2205/5321/3815	4
hsa04657	hsa04657	IL-17 signaling pathway	3/95	94/8217	0.0948095	0.437417	0.394662	27190/2353/5743	3
hsa05207	hsa05207	Chemical carcinogenesis - receptor activation	5/95	212/8217	0.0985547	0.444591	0.401135	595/9314/2949/2353/2946	5
hsa04916	hsa04916	Melanogenesis	3/95	101/8217	0.111442	0.490219	0.442303	1910/3815/7855	3
hsa05144	hsa05144	Malaria	2/95	50/8217	0.113499	0.490219	0.442303	1311/6401	2
hsa04913	hsa04913	Ovarian steroidogenesis	2/95	51/8217	0.117279	0.492258	0.444142	5321/5743	2
hsa04024	hsa04024	cAMP signaling pathway	5/95	225/8217	0.118821	0.492258	0.444142	2891/64091/1909/2353/5727	5
hsa05225	hsa05225	Hepatocellular carcinoma	4/95	168/8217	0.129591	0.526141	0.474713	595/2949/7855/2946	4
hsa04340	hsa04340	Hedgehog signaling pathway	2/95	56/8217	0.136628	0.543833	0.490677	595/5727	2
hsa04020	hsa04020	Calcium signaling pathway	5/95	240/8217	0.144457	0.563938	0.508816	1909/1910/887/3357/6865	5
hsa04370	hsa04370	VEGF signaling pathway	2/95	59/8217	0.148557	0.569001	0.513385	5321/5743	2
hsa04730	hsa04730	Long-term depression	2/95	60/8217	0.15258	0.573587	0.517522	2891/5321	2
hsa00590	hsa00590	Arachidonic acid metabolism	2/95	61/8217	0.156624	0.578086	0.521581	5321/5743	2
hsa05132	hsa05132	Salmonella infection	5/95	249/8217	0.160906	0.583286	0.526273	3800/347733/330/2353/8743	5
hsa05217	hsa05217	Basal cell carcinoma	2/95	63/8217	0.164774	0.586826	0.529467	7855/5727	2
hsa04929	hsa04929	GnRH secretion	2/95	64/8217	0.168877	0.591069	0.533295	7223/3781	2
hsa00910	hsa00910	Nitrogen metabolism	1/95	17/8217	0.179534	0.612191	0.552352	771	1
hsa00830	hsa00830	Retinol metabolism	2/95	68/8217	0.185455	0.612191	0.552352	125/316	2
hsa04926	hsa04926	Relaxin signaling pathway	3/95	129/8217	0.187213	0.612191	0.552352	1282/1910/2353	3
hsa05031	hsa05031	Amphetamine addiction	2/95	69/8217	0.189637	0.612191	0.552352	2891/2353	2
hsa04068	hsa04068	FoxO signaling pathway	3/95	131/8217	0.193074	0.612191	0.552352	595/10365/8743	3
hsa05130	hsa05130	Pathogenic Escherichia coli infection	4/95	197/8217	0.193435	0.612191	0.552352	347733/2353/8743/9071	4
hsa04728	hsa04728	Dopaminergic synapse	3/95	132/8217	0.196022	0.612191	0.552352	3800/2891/2353	3
hsa05223	hsa05223	Non-small cell lung cancer	2/95	72/8217	0.202257	0.620711	0.56004	3800/595	2
hsa00670	hsa00670	One carbon pool by folate	1/95	20/8217	0.207724	0.620711	0.56004	7298	1
hsa05322	hsa05322	Systemic lupus erythematosus	3/95	136/8217	0.207923	0.620711	0.56004	715/716/718	3
hsa00532	hsa00532	Glycosaminoglycan biosynthesis - chondroitin sulfate / dermatan sulfate	1/95	21/8217	0.216906	0.638145	0.57577	10090	1
hsa00340	hsa00340	Histidine metabolism	1/95	22/8217	0.225983	0.65511	0.591077	443	1
hsa04550	hsa04550	Signaling pathways regulating pluripotency of stem cells	3/95	143/8217	0.229127	0.65511	0.591077	9314/3977/7855	3
hsa00983	hsa00983	Drug metabolism - other enzymes	2/95	80/8217	0.23632	0.666291	0.601164	2949/2946	2
hsa00534	hsa00534	Glycosaminoglycan biosynthesis - heparan sulfate / heparin	1/95	24/8217	0.243826	0.678036	0.611762	9957	1
hsa00592	hsa00592	alpha-Linolenic acid metabolism	1/95	26/8217	0.261261	0.69193	0.624298	5321	1
hsa05210	hsa05210	Colorectal cancer	2/95	86/8217	0.262083	0.69193	0.624298	595/2353	2
hsa01040	hsa01040	Biosynthesis of unsaturated fatty acids	1/95	27/8217	0.269829	0.69193	0.624298	6319	1
hsa04540	hsa04540	Gap junction	2/95	88/8217	0.270684	0.69193	0.624298	347733/3357	2
hsa04390	hsa04390	Hippo signaling pathway	3/95	157/8217	0.272622	0.69193	0.624298	595/330/7855	3
hsa04217	hsa04217	Necroptosis	3/95	159/8217	0.278919	0.69193	0.624298	330/5321/8743	3
hsa04912	hsa04912	GnRH signaling pathway	2/95	93/8217	0.292172	0.69193	0.624298	5321/1958	2
hsa05323	hsa05323	Rheumatoid arthritis	2/95	93/8217	0.292172	0.69193	0.624298	3600/2353	2
hsa00591	hsa00591	Linoleic acid metabolism	1/95	30/8217	0.294948	0.69193	0.624298	5321	1
hsa01523	hsa01523	Antifolate resistance	1/95	30/8217	0.294948	0.69193	0.624298	7298	1
hsa04022	hsa04022	cGMP-PKG signaling pathway	3/95	167/8217	0.304239	0.69193	0.624298	1909/1910/5138	3
hsa04713	hsa04713	Circadian entrainment	2/95	97/8217	0.309311	0.69193	0.624298	2891/2353	2
hsa05215	hsa05215	Prostate cancer	2/95	97/8217	0.309311	0.69193	0.624298	595/5327	2
hsa04215	hsa04215	Apoptosis - multiple species	1/95	32/8217	0.311216	0.69193	0.624298	330	1
hsa05022	hsa05022	Pathways of neurodegeneration - multiple diseases	7/95	476/8217	0.311533	0.69193	0.624298	3800/27123/2891/347733/5743/7855/2878	7
hsa01522	hsa01522	Endocrine resistance	2/95	98/8217	0.313584	0.69193	0.624298	595/2353	2
hsa04750	hsa04750	Inflammatory mediator regulation of TRP channels	2/95	98/8217	0.313584	0.69193	0.624298	5321/3357	2
hsa04925	hsa04925	Aldosterone synthesis and secretion	2/95	98/8217	0.313584	0.69193	0.624298	5138/4929	2
hsa05231	hsa05231	Choline metabolism in cancer	2/95	98/8217	0.313584	0.69193	0.624298	5321/2353	2
hsa04640	hsa04640	Hematopoietic cell lineage	2/95	99/8217	0.317852	0.693807	0.625991	3570/3815	2
hsa05142	hsa05142	Chagas disease	2/95	102/8217	0.33062	0.697127	0.628987	2353/718	2
hsa04064	hsa04064	NF-kappa B signaling pathway	2/95	104/8217	0.339097	0.697127	0.628987	330/5743	2
hsa04620	hsa04620	Toll-like receptor signaling pathway	2/95	104/8217	0.339097	0.697127	0.628987	1326/2353	2
hsa04660	hsa04660	T cell receptor signaling pathway	2/95	104/8217	0.339097	0.697127	0.628987	1326/2353	2
hsa00760	hsa00760	Nicotinate and nicotinamide metabolism	1/95	36/8217	0.342647	0.697127	0.628987	316	1
hsa00250	hsa00250	Alanine, aspartate and glutamate metabolism	1/95	37/8217	0.350281	0.697127	0.628987	443	1
hsa04960	hsa04960	Aldosterone-regulated sodium reabsorption	1/95	37/8217	0.350281	0.697127	0.628987	4306	1
hsa05143	hsa05143	African trypanosomiasis	1/95	37/8217	0.350281	0.697127	0.628987	6401	1
hsa05216	hsa05216	Thyroid cancer	1/95	37/8217	0.350281	0.697127	0.628987	595	1
hsa04659	hsa04659	Th17 cell differentiation	2/95	108/8217	0.355953	0.701538	0.632967	3570/2353	2
hsa05033	hsa05033	Nicotine addiction	1/95	40/8217	0.372658	0.721025	0.650549	2891	1
hsa04725	hsa04725	Cholinergic synapse	2/95	113/8217	0.37681	0.721025	0.650549	3761/2353	2
hsa05219	hsa05219	Bladder cancer	1/95	41/8217	0.379947	0.721025	0.650549	595	1
hsa04724	hsa04724	Glutamatergic synapse	2/95	114/8217	0.38095	0.721025	0.650549	2891/5321	2
hsa05202	hsa05202	Transcriptional misregulation in cancer	3/95	193/8217	0.386733	0.721025	0.650549	5327/330/7704	3
hsa00380	hsa00380	Tryptophan metabolism	1/95	42/8217	0.387151	0.721025	0.650549	316	1
hsa00071	hsa00071	Fatty acid degradation	1/95	43/8217	0.394273	0.727613	0.656493	125	1
hsa04071	hsa04071	Sphingolipid signaling pathway	2/95	119/8217	0.401473	0.734225	0.662459	2206/2205	2
hsa04152	hsa04152	AMPK signaling pathway	2/95	121/8217	0.409595	0.742391	0.669827	595/6319	2
hsa00620	hsa00620	Pyruvate metabolism	1/95	47/8217	0.421951	0.745003	0.672183	125	1
hsa05205	hsa05205	Proteoglycans in cancer	3/95	205/8217	0.424212	0.745003	0.672183	595/7855/5727	3
hsa00280	hsa00280	Valine, leucine and isoleucine degradation	1/95	48/8217	0.428672	0.745003	0.672183	316	1
hsa04672	hsa04672	Intestinal immune network for IgA production	1/95	49/8217	0.435316	0.745003	0.672183	3600	1
hsa05030	hsa05030	Cocaine addiction	1/95	49/8217	0.435316	0.745003	0.672183	2891	1
hsa00565	hsa00565	Ether lipid metabolism	1/95	50/8217	0.441884	0.745003	0.672183	5321	1
hsa04010	hsa04010	MAPK signaling pathway	4/95	294/8217	0.443487	0.745003	0.672183	5321/3815/1326/2353	4
hsa00270	hsa00270	Cysteine and methionine metabolism	1/95	51/8217	0.448376	0.745003	0.672183	23743	1
hsa05417	hsa05417	Lipid and atherosclerosis	3/95	215/8217	0.454864	0.745003	0.672183	2353/8743/6401	3
hsa05010	hsa05010	Alzheimer disease	5/95	384/8217	0.458836	0.745003	0.672183	3800/27123/347733/5743/7855	5
hsa04270	hsa04270	Vascular smooth muscle contraction	2/95	134/8217	0.461028	0.745003	0.672183	1909/5321	2
hsa05016	hsa05016	Huntington disease	4/95	306/8217	0.474322	0.745003	0.672183	3800/2891/347733/2878	4
hsa04915	hsa04915	Estrogen signaling pathway	2/95	138/8217	0.476336	0.745003	0.672183	3880/2353	2
hsa05208	hsa05208	Chemical carcinogenesis - reactive oxygen species	3/95	223/8217	0.478908	0.745003	0.672183	2949/2353/2946	3
hsa05162	hsa05162	Measles	2/95	139/8217	0.480123	0.745003	0.672183	595/2353	2
hsa05206	hsa05206	MicroRNAs in cancer	4/95	310/8217	0.484468	0.745003	0.672183	595/23414/63923/5743	4
hsa05163	hsa05163	Human cytomegalovirus infection	3/95	225/8217	0.484845	0.745003	0.672183	3570/595/5743	3
hsa01212	hsa01212	Fatty acid metabolism	1/95	57/8217	0.485789	0.745003	0.672183	6319	1
hsa05134	hsa05134	Legionellosis	1/95	57/8217	0.485789	0.745003	0.672183	718	1
hsa00240	hsa00240	Pyrimidine metabolism	1/95	58/8217	0.491775	0.745003	0.672183	7298	1
hsa04923	hsa04923	Regulation of lipolysis in adipocytes	1/95	58/8217	0.491775	0.745003	0.672183	5743	1
hsa05213	hsa05213	Endometrial cancer	1/95	58/8217	0.491775	0.745003	0.672183	595	1
hsa05416	hsa05416	Viral myocarditis	1/95	60/8217	0.503542	0.757178	0.683168	595	1
hsa04723	hsa04723	Retrograde endocannabinoid signaling	2/95	148/8217	0.513446	0.765941	0.691075	2891/5743	2
hsa05226	hsa05226	Gastric cancer	2/95	149/8217	0.517063	0.765941	0.691075	595/7855	2
hsa03250	hsa03250	Viral life cycle - HIV-1	1/95	63/8217	0.520689	0.765941	0.691075	256987	1
hsa04261	hsa04261	Adrenergic signaling in cardiomyocytes	2/95	154/8217	0.534882	0.768805	0.693658	64091/70	2
hsa04932	hsa04932	Non-alcoholic fatty liver disease	2/95	155/8217	0.538392	0.768805	0.693658	3570/2353	2
hsa04934	hsa04934	Cushing syndrome	2/95	155/8217	0.538392	0.768805	0.693658	595/7855	2
hsa00010	hsa00010	Glycolysis / Gluconeogenesis	1/95	67/8217	0.542643	0.768805	0.693658	125	1
hsa04720	hsa04720	Long-term potentiation	1/95	67/8217	0.542643	0.768805	0.693658	2891	1
hsa05160	hsa05160	Hepatitis C	2/95	157/8217	0.545359	0.768805	0.693658	595/9071	2
hsa04924	hsa04924	Renin secretion	1/95	69/8217	0.553244	0.770702	0.695371	1909	1
hsa05230	hsa05230	Central carbon metabolism in cancer	1/95	70/8217	0.558453	0.770702	0.695371	3815	1
hsa04144	hsa04144	Endocytosis	3/95	251/8217	0.558907	0.770702	0.695371	3800/5662/30845	3
hsa05218	hsa05218	Melanoma	1/95	72/8217	0.568691	0.770702	0.695371	595	1
hsa03320	hsa03320	PPAR signaling pathway	1/95	75/8217	0.583609	0.770702	0.695371	6319	1
hsa04918	hsa04918	Thyroid hormone synthesis	1/95	75/8217	0.583609	0.770702	0.695371	2878	1
hsa05214	hsa05214	Glioma	1/95	75/8217	0.583609	0.770702	0.695371	595	1
hsa04530	hsa04530	Tight junction	2/95	169/8217	0.585629	0.770702	0.695371	595/9071	2
hsa04971	hsa04971	Gastric acid secretion	1/95	76/8217	0.588467	0.770702	0.695371	887	1
hsa05212	hsa05212	Pancreatic cancer	1/95	76/8217	0.588467	0.770702	0.695371	595	1
hsa05220	hsa05220	Chronic myeloid leukemia	1/95	76/8217	0.588467	0.770702	0.695371	595	1
hsa01521	hsa01521	EGFR tyrosine kinase inhibitor resistance	1/95	79/8217	0.602709	0.779298	0.703126	3570	1
hsa03018	hsa03018	RNA degradation	1/95	79/8217	0.602709	0.779298	0.703126	7832	1
hsa05014	hsa05014	Amyotrophic lateral sclerosis	4/95	364/8217	0.612485	0.782136	0.705687	3800/2891/347733/2878	4
hsa05020	hsa05020	Prion disease	3/95	273/8217	0.616447	0.782136	0.705687	3800/347733/1958	3
hsa04662	hsa04662	B cell receptor signaling pathway	1/95	82/8217	0.616462	0.782136	0.705687	2353	1
hsa01232	hsa01232	Nucleotide metabolism	1/95	85/8217	0.629744	0.794025	0.716414	7298	1
hsa04911	hsa04911	Insulin secretion	1/95	86/8217	0.634069	0.794544	0.716882	3781	1
hsa04260	hsa04260	Cardiac muscle contraction	1/95	87/8217	0.638345	0.794994	0.717288	70	1
hsa04976	hsa04976	Bile secretion	1/95	89/8217	0.646748	0.795696	0.717921	3781	1
hsa05235	hsa05235	PD-L1 expression and PD-1 checkpoint pathway in cancer	1/95	89/8217	0.646748	0.795696	0.717921	2353	1
hsa05410	hsa05410	Hypertrophic cardiomyopathy	1/95	90/8217	0.650877	0.795952	0.718152	70	1
hsa05032	hsa05032	Morphine addiction	1/95	91/8217	0.654958	0.796146	0.718328	5138	1
hsa04658	hsa04658	Th1 and Th2 cell differentiation	1/95	92/8217	0.658992	0.796282	0.71845	2353	1
hsa05414	hsa05414	Dilated cardiomyopathy	1/95	96/8217	0.674666	0.810175	0.730985	70	1
hsa04666	hsa04666	Fc gamma R-mediated phagocytosis	1/95	97/8217	0.678471	0.810175	0.730985	5321	1
hsa00564	hsa00564	Glycerophospholipid metabolism	1/95	99/8217	0.685951	0.811963	0.732599	5321	1
hsa05203	hsa05203	Viral carcinogenesis	2/95	204/8217	0.687969	0.811963	0.732599	595/718	2
hsa05146	hsa05146	Amoebiasis	1/95	102/8217	0.69685	0.817691	0.737766	1282	1
hsa04625	hsa04625	C-type lectin receptor signaling pathway	1/95	104/8217	0.703906	0.821224	0.740954	5743	1
hsa04066	hsa04066	HIF-1 signaling pathway	1/95	109/8217	0.720845	0.83618	0.754448	3570	1
hsa05145	hsa05145	Toxoplasmosis	1/95	112/8217	0.730544	0.842616	0.760255	330	1
hsa04670	hsa04670	Leukocyte transendothelial migration	1/95	114/8217	0.736824	0.845058	0.762458	9071	1
hsa04722	hsa04722	Neurotrophin signaling pathway	1/95	119/8217	0.751897	0.852499	0.769172	11213	1
hsa04935	hsa04935	Growth hormone synthesis, secretion and action	1/95	120/8217	0.754808	0.852499	0.769172	2353	1
hsa04919	hsa04919	Thyroid hormone signaling pathway	1/95	121/8217	0.757685	0.852499	0.769172	595	1
hsa04014	hsa04014	Ras signaling pathway	2/95	236/8217	0.76271	0.852499	0.769172	5321/3815	2
hsa04611	hsa04611	Platelet activation	1/95	124/8217	0.766116	0.852499	0.769172	5321	1
hsa04110	hsa04110	Cell cycle	1/95	127/8217	0.774257	0.852499	0.769172	595	1
hsa00230	hsa00230	Purine metabolism	1/95	128/8217	0.776908	0.852499	0.769172	5138	1
hsa04380	hsa04380	Osteoclast differentiation	1/95	128/8217	0.776908	0.852499	0.769172	2353	1
hsa04650	hsa04650	Natural killer cell mediated cytotoxicity	1/95	131/8217	0.784677	0.856395	0.772687	8743	1
hsa05135	hsa05135	Yersinia infection	1/95	137/8217	0.799421	0.867821	0.782997	2353	1
hsa04120	hsa04120	Ubiquitin mediated proteolysis	1/95	142/8217	0.810942	0.8734	0.78803	330	1
hsa05017	hsa05017	Spinocerebellar ataxia	1/95	143/8217	0.813166	0.8734	0.78803	2891	1
hsa05012	hsa05012	Parkinson disease	2/95	266/8217	0.818334	0.874326	0.788865	3800/347733	2
hsa04150	hsa04150	mTOR signaling pathway	1/95	156/8217	0.839829	0.887945	0.801153	7855	1
hsa04218	hsa04218	Cellular senescence	1/95	156/8217	0.839829	0.887945	0.801153	595	1
hsa05161	hsa05161	Hepatitis B	1/95	162/8217	0.85083	0.894915	0.807442	2353	1
hsa05164	hsa05164	Influenza A	1/95	171/8217	0.865944	0.906117	0.817549	8743	1
hsa05152	hsa05152	Tuberculosis	1/95	180/8217	0.879541	0.915625	0.826128	718	1
hsa04621	hsa04621	NOD-like receptor signaling pathway	1/95	186/8217	0.887838	0.918185	0.828438	330	1
hsa04613	hsa04613	Neutrophil extracellular trap formation	1/95	190/8217	0.893053	0.918185	0.828438	718	1
hsa04062	hsa04062	Chemokine signaling pathway	1/95	192/8217	0.89557	0.918185	0.828438	6368	1
hsa05169	hsa05169	Epstein-Barr virus infection	1/95	202/8217	0.9073	0.925537	0.835071	595	1
hsa04015	hsa04015	Rap1 signaling pathway	1/95	210/8217	0.915738	0.926857	0.836262	3815	1
hsa05170	hsa05170	Human immunodeficiency virus 1 infection	1/95	212/8217	0.917725	0.926857	0.836262	2353	1
hsa05131	hsa05131	Shigellosis	1/95	247/8217	0.945874	0.950556	0.857645	718	1
hsa04740	hsa04740	Olfactory transduction	1/95	439/8217	0.994737	0.994737	0.897507	5138	1
