# Supplementary material for: An autophagy-related diagnostic biomarker for uterine fibroids: FOS
Source: Front Med (Lausanne). 2023 Apr 17;10:1153537. doi: 10.3389/fmed.2023.1153537 (PMC10150886; doi:10.3389/fmed.2023.1153537)
Supplement: Supplementary file 5 [file Table_4.XLSX]

## Sheet: PPI
node1	node2	combined_score
ABLIM1	ABLIM3	0.813
ADAM12	COL5A1	0.442
ADAMTSL3	EFEMP1	0.481
ADAMTSL3	SEMA5A	0.9
ADH1B	GSTM2	0.735
ADH1B	GSTM5	0.734
ADH1B	AOX1	0.939
AIM1	MMP11	0.738
ANO1	CLIC5	0.573
ANO1	CCND1	0.428
ANO1	KIT	0.84
ANXA1	GRP	0.524
ANXA1	PLA2G4A	0.783
ANXA1	PTGS2	0.466
ASPA	MBP	0.508
ATF3	CCND1	0.43
ATF3	EGR1	0.784
ATF3	BTG2	0.914
ATF3	FOS	0.91
ATF3	ZFP36	0.402
ATF3	MAFB	0.492
ATF3	CYR61	0.518
ATF3	PTGS2	0.533
ATF3	KLF4	0.604
ATF3	NR4A2	0.637
ATF3	MAFF	0.733
ATP8B4	GOLM1	0.406
BHMT2	TYMS	0.453
BIRC3	CCND1	0.605
BIRC3	TNFSF10	0.574
BIRC3	PTGS2	0.427
BTG2	CCND1	0.943
BTG2	EGR1	0.799
BTG2	CYR61	0.476
BTG2	ZFP36	0.563
BTG2	FOS	0.917
C1R	C3	0.822
C1R	C1S	0.999
C1S	C3	0.845
C1S	SERPINF1	0.407
C1S	NETO2	0.436
C3	PTGS2	0.428
C3	CFD	0.994
CA12	MEST	0.46
CA12	KRT19	0.552
CADM1	KIT	0.455
CADM1	SELE	0.654
CBLN1	GRIA2	0.545
CCKBR	GRP	0.545
CCL23	GRP	0.499
CCND1	MMP11	0.445
CCND1	SFRP1	0.583
CCND1	FZD5	0.403
CCND1	CDH3	0.407
CCND1	PRL	0.454
CCND1	TYMS	0.478
CCND1	MAFB	0.479
CCND1	WIF1	0.528
CCND1	EGR1	0.536
CCND1	KLF4	0.538
CCND1	CYR61	0.557
CCND1	KRT19	0.587
CCND1	KIT	0.612
CCND1	PTCH1	0.615
CCND1	PTGS2	0.678
CCND1	FOS	0.987
CDH11	SULF1	0.451
CDH11	CDH3	0.621
CDH11	VCAN	0.431
CDH11	COL4A1	0.417
CDH11	SEMA5A	0.496
CDH11	COL5A1	0.537
CDH11	COL5A2	0.745
CDH3	KRT19	0.404
CDH3	TACSTD2	0.442
COL2A1	COMP	0.752
COL2A1	VCAN	0.478
COL2A1	PTCH1	0.402
COL2A1	COL5A1	0.831
COL2A1	COL5A2	0.736
COL2A1	COL4A1	0.539
COL2A1	PTHLH	0.63
COL4A1	VCAN	0.401
COL4A1	COL5A1	0.83
COL4A1	COL5A2	0.81
COL4A1	EFEMP1	0.435
COL4A1	CYR61	0.478
COL4A1	FBN2	0.48
COL4A1	LOXL2	0.689
COL5A1	VCAN	0.434
COL5A1	LOXL2	0.579
COL5A1	FBN2	0.614
COL5A1	COL5A2	0.979
COL5A2	SULF1	0.513
COL5A2	VCAN	0.485
COL5A2	MFAP2	0.405
COL5A2	SATB2	0.409
COL5A2	LOXL2	0.461
COL5A2	FBN2	0.602
COLEC12	CSF2RB	0.651
COMP	VCAN	0.455
CRABP2	STRA6	0.655
CRHBP	NR3C2	0.557
CRMP1	TUBB2B	0.438
CRMP1	MAFB	0.431
CRMP1	SATB2	0.432
CRMP1	MSX1	0.435
CRMP1	STMN2	0.463
CSF2RB	KIT	0.479
CSF2RB	IL15	0.708
CSF2RB	PRL	0.605
CSF2RB	IL6R	0.449
CYR61	EGR1	0.614
CYR61	FOS	0.582
CYR61	ZBTB16	0.478
CYR61	EFEMP1	0.407
DKK2	SFRP1	0.708
DKK2	OLFML1	0.412
DKK2	SFRP4	0.659
DKK2	WIF1	0.737
DLK1	MEST	0.703
DLK1	KLF4	0.422
DLK1	KRT19	0.431
EDNRA	GRP	0.612
EDNRA	PTHLH	0.441
EDNRA	EDNRB	0.908
EDNRB	KIT	0.508
EFEMP1	MFAP2	0.726
EFNB3	SEMA5A	0.494
EGR1	GATA2	0.503
EGR1	PTGS2	0.605
EGR1	ZFP36	0.614
EGR1	NR4A2	0.646
EGR1	TRIB1	0.938
EGR1	FOS	0.999
EHD3	SDPR	0.518
FBN2	VCAN	0.466
FBN2	MFAP2	0.93
FCER1A	MS4A2	0.966
FCER1A	KIT	0.61
FCER1A	FOS	0.906
FCER1A	PLA2G4A	0.9
FOS	KLF2	0.472
FOS	GRP	0.567
FOS	MS4A2	0.9
FOS	GRIA2	0.448
FOS	PRL	0.556
FOS	PLA2G4A	0.413
FOS	KLF4	0.558
FOS	MAFF	0.577
FOS	PTGS2	0.69
FOS	NR4A2	0.819
FOS	ZFP36	0.888
FOS	MAFB	0.937
FOS	GATA2	0.947
FZD5	SFRP1	0.687
FZD5	WIF1	0.497
FZD5	SFRP4	0.649
GATA2	TFAP2C	0.409
GATA2	HOXA5	0.473
GATA2	KLF2	0.492
GATA2	KIT	0.663
GATA2	SOX17	0.633
GATA2	ZBTB16	0.59
GATA2	MSX1	0.446
GATA2	KLF4	0.524
GATA2	ZFPM2	0.889
GPM6A	KIF5C	0.441
GPM6A	GRIA2	0.482
GPX3	GSTM2	0.823
GPX3	GSTM5	0.733
GPX3	NR3C2	0.415
GPX3	PTGS2	0.435
GRIA2	NPTX2	0.443
GRIA2	NETO2	0.491
GRIA2	STMN2	0.623
GRIA2	KIF5C	0.915
GRP	PRL	0.467
GRP	KRT19	0.518
GSTM2	KIAA0101	0.562
GSTM2	GSTM5	0.956
HOXA5	SHOX2	0.521
HS3ST1	SERINC5	0.481
HS3ST1	SULF1	0.586
HS3ST1	UST	0.871
IL15	TNFSF10	0.516
IL15	LIFR	0.638
IL15	LY75	0.456
IL15	KIT	0.471
IL15	ZBTB16	0.457
IL15	IL20RA	0.636
IL15	IL6R	0.772
IL20RA	PRL	0.6
IL6R	SFRP1	0.447
IL6R	LIFR	0.517
IL6R	PRL	0.616
ITM2C	MBP	0.487
KIAA0101	TYMS	0.879
KIF5C	TUBB2B	0.949
KIF5C	STMN2	0.473
KIT	TFAP2C	0.406
KIT	SELE	0.409
KIT	SOX17	0.479
KIT	KLF4	0.544
KIT	KRT19	0.614
KIT	ZBTB16	0.624
KLF2	SELE	0.499
KLF2	SOX17	0.511
KLF4	TFAP2C	0.437
KLF4	SOX17	0.702
KLF4	NR4A2	0.426
KLF4	MAFB	0.449
KLK7	NAV2	0.408
KRT19	SOX17	0.468
KRT19	PERP	0.407
KRT19	TACSTD2	0.587
LIFR	PRL	0.65
LOXL2	MFAP2	0.926
LRP12	ZFPM2	0.469
MAFB	MEOX2	0.544
MAFB	SATB2	0.412
MAFF	NR4A2	0.438
MBP	PSD	0.407
MFAP2	VCAN	0.465
MMP10	PTGS2	0.516
MMP11	PTGS2	0.518
MS4A2	PLA2G4A	0.9
MSX1	SOX17	0.475
MSX1	PTCH1	0.474
MSX1	NR4A2	0.542
MSX1	PLA2G4A	0.581
MSX1	SATB2	0.547
NETO2	SEMA5A	0.479
NPTX2	SFRP1	0.409
NPTX2	TFPI2	0.469
NPTX2	NRN1	0.447
NR3C2	SATB2	0.441
NR4A2	PTGS2	0.402
NR4A2	SEMA5A	0.42
PERP	ZMAT3	0.769
PLA2G4A	PTGS2	0.915
PLAT	TFPI2	0.505
PLAT	SELE	0.506
PLAT	SERPINF1	0.608
PLAT	TFPI	0.61
PPL	SDPR	0.415
PRL	PTHLH	0.468
PTCH1	SFRP1	0.587
PTCH1	PTHLH	0.528
PTGS2	TNFSF10	0.403
PTGS2	SELE	0.55
PTGS2	ZFP36	0.498
RBP1	STRA6	0.979
SFRP1	SOX17	0.48
SFRP1	TFPI2	0.505
SFRP1	WIF1	0.819
SFRP4	SULF1	0.498
SFRP4	WIF1	0.75
SOX17	TFAP2C	0.561
STMN2	TUBB2B	0.4
TFPI	VCAN	0.428
TNN	VCAN	0.684
UST	VCAN	0.909
