# Supplementary material for: An autophagy-related diagnostic biomarker for uterine fibroids: FOS
Source: Front Med (Lausanne). 2023 Apr 17;10:1153537. doi: 10.3389/fmed.2023.1153537 (PMC10150886; doi:10.3389/fmed.2023.1153537)
Supplement: Supplementary file 6 [file Table_5.XLSX]

## Sheet: mRNA_GSE45188
	symbol	logFC	AveExpr	t	P.Value	adj.P.Val	B
1	PTCHD4	4.33037	8.62354	30.6312	1.95304e-08	0.000455215	8.50326
2	TFAP2C	2.28676	7.5727	19.3979	4.00643e-07	0.00285216	6.80596
3	ASB5	5.03198	8.0111	19.1562	4.35087e-07	0.00285216	6.74884
4	GALNT13	2.5277	7.15448	18.124	6.26021e-07	0.00285216	6.49031
5	LRRC7	5.37221	8.12648	17.5172	7.82686e-07	0.00285216	6.32641
6	NAV2	1.36345	9.62305	17.3456	8.34864e-07	0.00285216	6.27832
7	BCAT1	1.91808	8.15673	16.7113	1.06548e-06	0.00285216	6.0937
8	SNORA16A	1.35804	10.2274	16.6636	1.08561e-06	0.00285216	6.07935
9	PAM	-1.38642	10.2639	-16.3164	1.24584e-06	0.00285216	5.97297
10	GBP4	-1.44524	6.85754	-16.0579	1.38286e-06	0.00285216	5.8914
11	HTRA3	1.82558	9.10019	15.9791	1.42803e-06	0.00285216	5.86611
12	SEC11C	-1.8334	7.71933	-15.911	1.46842e-06	0.00285216	5.84411
13	CTNNAL1	-1.45593	7.95732	-15.3448	1.85992e-06	0.00323749	5.65542
14	TRHDE	2.10725	6.96902	15.2403	1.9446e-06	0.00323749	5.61943
15	NRN1	-1.83673	8.23681	-14.9925	2.16369e-06	0.00329257	5.53256
16	NTN4	-1.12785	7.81895	-14.8923	2.26021e-06	0.00329257	5.49683
17	DNALI1	-1.41097	7.76457	-14.6293	2.53805e-06	0.00340911	5.40126
18	DCX	5.10387	8.30503	14.5471	2.63274e-06	0.00340911	5.37088
19	SNORD50A	1.88899	8.28394	14.1271	3.18444e-06	0.00369988	5.21163
20	EBF1	-1.53601	9.30224	-13.9756	3.41522e-06	0.00369988	5.15247
21	SNORD104	1.48214	10.739	13.9402	3.47177e-06	0.00369988	5.13854
22	PTGFR	-1.68501	7.31719	-13.8707	3.58619e-06	0.00369988	5.11097
23	TNFSF10	-1.76173	9.79231	-13.8184	3.67502e-06	0.00369988	5.09013
24	ADAM12	2.67186	7.82539	13.7418	3.80973e-06	0.00369988	5.0594
25	EDA2R	2.16296	8.38048	13.6202	4.03561e-06	0.00376248	5.01005
26	SNORD15B	1.60397	8.3023	13.4596	4.35767e-06	0.00390649	4.94395
27	LRRK2	-1.29398	6.93699	-13.2083	4.92251e-06	0.00414767	4.83827
28	NEGR1	-2.43045	8.09257	-13.0176	5.40733e-06	0.00414767	4.75621
29	ELTD1	-1.2081	9.48528	-13.0148	5.41479e-06	0.00414767	4.755
30	PRKAA2	-2.02913	7.44762	-13.0081	5.43272e-06	0.00414767	4.7521
31	ERG	-1.33473	8.32801	-12.9773	5.51647e-06	0.00414767	4.73868
32	RPE65	3.9098	6.88723	12.8776	5.79793e-06	0.00422307	4.69493
33	SNORD52	1.71978	7.26397	12.7746	6.10615e-06	0.0043128	4.64924
34	KIAA1107	-1.38653	6.93636	-12.6246	6.58933e-06	0.00433047	4.58177
35	TMTC1	-1.93833	7.84908	-12.6104	6.63718e-06	0.00433047	4.57534
36	SNORD117	1.53481	7.93677	12.5895	6.70851e-06	0.00433047	4.56584
37	ABLIM1	-2.07213	8.35797	-12.5419	6.87435e-06	0.00433047	4.54411
38	ZMAT3	1.26854	9.55337	12.457	7.18165e-06	0.00437396	4.5051
39	ANKRD45	1.45939	6.17677	12.4204	7.3187e-06	0.00437396	4.48821
40	CFLAR	-1.67712	8.53317	-12.3175	7.72115e-06	0.00449911	4.44027
41	LRRC17	1.3996	7.5925	12.2182	8.13355e-06	0.00456179	4.39351
42	ABCA8	-2.6622	6.11368	-12.1663	8.35931e-06	0.00456179	4.36884
43	EDNRB	-2.28618	7.55912	-12.1535	8.41586e-06	0.00456179	4.36276
44	RBBP8	-1.08519	8.94019	-11.8507	9.89516e-06	0.00524174	4.21598
45	RGS7BP	-2.19843	6.39025	-11.7536	1.0431e-05	0.00540281	4.16787
46	TDO2	3.46176	6.18723	11.6419	1.10892e-05	0.00546548	4.11187
47	NEFL	2.11135	7.35372	11.6324	1.11472e-05	0.00546548	4.10709
48	SCARNA13	1.27562	9.37146	11.5209	1.18559e-05	0.00546548	4.05046
49	ARRB1	-1.24631	8.83827	-11.4138	1.25859e-05	0.00546548	3.99537
50	RAD51B	1.87845	8.76	11.3743	1.2868e-05	0.00546548	3.97489
51	GOLM1	1.08944	9.43008	11.3635	1.29463e-05	0.00546548	3.96929
52	IL1RL1	-1.63014	5.98685	-11.3584	1.29834e-05	0.00546548	3.96664
53	KIAA1324L	-2.11518	7.27054	-11.347	1.3067e-05	0.00546548	3.9607
54	SNORD1C	1.9039	9.48651	11.3382	1.31314e-05	0.00546548	3.95615
55	RNU6-1241P	2.01993	7.24115	11.2227	1.40188e-05	0.00561208	3.89551
56	SNORD114-3	1.71559	11.0422	11.2092	1.41268e-05	0.00561208	3.88839
57	SNORD105	1.31533	7.46462	11.1994	1.4206e-05	0.00561208	3.88319
58	SNORD54	1.43591	7.47631	11.115	1.49089e-05	0.00564737	3.83824
59	NRCAM	1.14535	5.47754	11.1066	1.49803e-05	0.00564737	3.83379
60	DKK3	-1.5054	9.36475	-11.0507	1.54704e-05	0.00564737	3.80375
61	SPCS3	1.22372	10.4673	11.0169	1.5775e-05	0.00564737	3.78554
62	DDB2	1.17175	9.10753	11.0097	1.58414e-05	0.00564737	3.78161
63	SNORD81	1.30721	11.0963	10.992	1.60048e-05	0.00564737	3.77202
64	GIMAP2	-1.91169	6.98689	-10.9688	1.62212e-05	0.00564737	3.75945
65	UNC5D	1.91297	7.69799	10.9675	1.62336e-05	0.00564737	3.75873
66	ARHGEF6	-1.70572	8.25628	-10.9312	1.65802e-05	0.00565403	3.73895
67	PCDH11X	3.20247	7.4492	10.9149	1.6738e-05	0.00565403	3.73007
68	MMP11	2.80313	9.11356	10.8614	1.727e-05	0.00575043	3.7007
69	CD34	-1.15562	10.4647	-10.8345	1.75443e-05	0.00575948	3.6859
70	SCIN	1.16051	6.03859	10.7922	1.7987e-05	0.00577963	3.66247
71	SNORD83B	1.10659	8.39545	10.7814	1.81016e-05	0.00577963	3.65649
72	LPCAT2	-1.51542	9.70199	-10.6643	1.9403e-05	0.00597531	3.59102
73	SNORA14B	1.13749	5.9764	10.6573	1.94836e-05	0.00597531	3.58711
74	GPR116	-1.22168	8.92874	-10.6029	2.01277e-05	0.00609269	3.55635
75	MYCT1	-1.63313	8.03621	-10.5524	2.07469e-05	0.0061996	3.52766
76	DNAH14	1.44378	6.44713	10.4855	2.16004e-05	0.00629328	3.48942
77	TGFBR2	-1.05995	10.7628	-10.4418	2.21799e-05	0.00636467	3.46427
78	SNORD114-26	2.10012	8.29414	10.3657	2.32322e-05	0.00652405	3.42015
79	TRIB1	-1.44548	8.07785	-10.2936	2.42825e-05	0.00669106	3.37798
80	GPR146	-1.50863	7.10002	-10.2857	2.44011e-05	0.00669106	3.37333
81	SNORD30	1.6836	7.24656	10.2413	2.50772e-05	0.00669952	3.34721
82	CASP4	-1.18489	7.58836	-10.2136	2.55106e-05	0.00669952	3.33082
83	NRG1	1.92585	6.48541	10.2081	2.55983e-05	0.00669952	3.32753
84	FGF12	-1.06547	6.28667	-10.1924	2.5848e-05	0.00669952	3.31824
85	SERPINB9	-1.19862	7.64441	-10.1911	2.58691e-05	0.00669952	3.31746
86	SORBS2	-1.19956	7.60294	-10.1573	2.64188e-05	0.0067667	3.29731
87	SNX10	-1.84527	7.23204	-10.1317	2.68441e-05	0.00676877	3.282
88	H19	2.18697	11.2133	10.1219	2.70077e-05	0.00676877	3.27617
89	MMP16	1.81912	8.95285	10.1002	2.73773e-05	0.0067884	3.26313
90	ARAP2	-1.61863	6.56277	-10.077	2.7777e-05	0.00681501	3.24921
91	ACSL4	-1.04465	7.81159	-10.0267	2.86687e-05	0.00688877	3.21883
92	MEX3B	1.2642	7.96356	10.006	2.90459e-05	0.0069028	3.20626
93	GPC4	-2.02333	7.1611	-9.97521	2.96156e-05	0.0069028	3.18755
94	ZNF204P	-1.41976	5.50376	-9.90207	3.10221e-05	0.00715905	3.14281
95	THSD4	1.34132	9.36926	9.8238	3.26127e-05	0.00727036	3.09449
96	ZFPM2	-1.50938	10.1927	-9.82102	3.26708e-05	0.00727036	3.09277
97	SNORA24	1.03227	9.29355	9.80232	3.30653e-05	0.00727036	3.08115
98	MTUS1	-1.2239	7.40969	-9.79352	3.32528e-05	0.00727036	3.07568
99	DOCK5	-1.62191	6.77174	-9.78777	3.3376e-05	0.00727036	3.0721
100	THBS2	1.39819	11.028	9.71578	3.49629e-05	0.00754551	3.02707
101	BCL11A	1.4716	7.16401	9.6798	3.57881e-05	0.00763523	3.00443
102	APOL1	-1.58123	7.1025	-9.63282	3.68994e-05	0.00773777	2.97471
103	IGSF3	2.69209	7.89857	9.60431	3.7593e-05	0.00773777	2.9566
104	PREX2	-1.21547	8.25936	-9.48452	4.06739e-05	0.00779337	2.87982
105	HIVEP2	-1.22243	8.12205	-9.47293	4.09871e-05	0.00779337	2.87233
106	ADIRF	-1.56095	8.33797	-9.44855	4.16548e-05	0.00779337	2.85655
107	FGD4	-1.14043	6.94334	-9.43192	4.2117e-05	0.00779337	2.84576
108	RNU6-718P	2.38612	3.58944	9.42671	4.22632e-05	0.00779337	2.84237
109	NEDD4	-1.06371	7.94043	-9.42069	4.24329e-05	0.00779337	2.83845
110	TLR4	-1.57672	8.47778	-9.41064	4.27176e-05	0.00779337	2.83191
111	SNORD36C	1.14398	7.91206	9.40193	4.29662e-05	0.00779337	2.82624
112	SATB2	2.67469	10.1846	9.37543	4.37325e-05	0.00784091	2.80893
113	SNORA5A	1.02848	6.95975	9.27821	4.66806e-05	0.00826461	2.74498
114	CRIM1	-1.37989	9.55922	-9.2357	4.80404e-05	0.00831102	2.71678
115	CYSLTR1	-1.54994	7.3734	-9.22505	4.8388e-05	0.00831102	2.7097
116	CAPN6	4.51468	10.4358	9.22182	4.8494e-05	0.00831102	2.70755
117	SNORA65	1.48192	8.26295	9.20553	4.90329e-05	0.00834203	2.69668
118	CCL14	-1.87359	8.16249	-9.17783	4.99645e-05	0.00843894	2.67817
119	NEK7	-1.02695	9.88109	-9.12178	5.19126e-05	0.00861561	2.6405
120	FABP4	-3.02198	6.84004	-9.11637	5.21051e-05	0.00861561	2.63685
121	SNORD43	1.28345	7.93798	9.10565	5.24892e-05	0.00861561	2.62961
122	CHRDL2	1.7961	11.5534	9.07954	5.34378e-05	0.00870512	2.61195
123	PROS1	-1.5494	8.99797	-9.07021	5.37814e-05	0.00870512	2.60562
124	S100A4	-1.06667	6.82838	-9.00455	5.62729e-05	0.0089384	2.5609
125	COL3A1	1.23196	11.9266	8.99631	5.65948e-05	0.0089384	2.55526
126	IGHV3-52	1.4079	8.40697	8.99219	5.67566e-05	0.0089384	2.55244
127	CD1C	-1.04551	6.23871	-8.95223	5.83525e-05	0.00912805	2.52501
128	SNORA68	1.04392	11.4136	8.93603	5.90141e-05	0.00914205	2.51385
129	EFHD1	-1.40721	8.70862	-8.91559	5.9861e-05	0.00914205	2.49974
130	PRKCH	-1.51714	8.78711	-8.91301	5.99693e-05	0.00914205	2.49795
131	GRPR	1.98693	6.44484	8.88281	6.12485e-05	0.00921505	2.47703
132	SNORA21	1.24232	7.85766	8.87756	6.1474e-05	0.00921505	2.47338
133	SLC5A4	-1.06495	6.77465	-8.85542	6.24358e-05	0.00921861	2.45799
134	MMP7	-2.53985	6.43652	-8.85416	6.2491e-05	0.00921861	2.45711
135	ITIH5	-1.87081	8.71978	-8.82039	6.39927e-05	0.00929619	2.43354
136	ZNF578	-1.21605	4.13933	-8.8192	6.40464e-05	0.00929619	2.43271
137	ATP8B4	2.64743	8.74326	8.798	6.50111e-05	0.00929619	2.41786
138	SNORD48	1.21753	10.9853	8.7602	6.67726e-05	0.00943234	2.39129
139	FAXDC2	-1.64213	9.71057	-8.70441	6.94723e-05	0.00964399	2.35185
140	MET	-1.57699	7.63509	-8.69609	6.98851e-05	0.00964399	2.34595
141	N4BP2	1.1858	7.79782	8.69011	7.0184e-05	0.00964399	2.3417
142	SNORD113-4	2.08004	7.49502	8.687	7.03397e-05	0.00964399	2.33949
143	ZNF711	1.65467	7.23922	8.64818	7.23195e-05	0.00979172	2.31182
144	IGHV3-74	1.12432	8.54555	8.62444	7.35616e-05	0.00979172	2.29484
145	C5orf63	-1.22076	6.90603	-8.59345	7.52195e-05	0.00979172	2.2726
146	MCTP1	-1.88433	7.3973	-8.58625	7.56106e-05	0.00979172	2.26742
147	TMEM47	-1.06638	11.9142	-8.56986	7.65099e-05	0.00979172	2.25561
148	PHGDH	1.23347	7.92429	8.55566	7.72987e-05	0.00979172	2.24536
149	SNORD34	1.24851	8.01062	8.54788	7.77349e-05	0.00979376	2.23973
150	DNAJC28	-1.13921	5.69272	-8.50196	8.0367e-05	0.0100171	2.20643
151	CYP4X1	-1.42542	6.60791	-8.48925	8.11137e-05	0.0100564	2.19718
152	SNORD95	1.07979	10.4072	8.46925	8.2304e-05	0.0100659	2.1826
153	CMAHP	-1.48502	8.15028	-8.46883	8.23294e-05	0.0100659	2.18229
154	TRPS1	1.06391	10.611	8.44363	8.38582e-05	0.0101273	2.16386
155	ARNTL	-1.21802	7.5075	-8.43068	8.46561e-05	0.0101509	2.15437
156	SQRDL	-2.21536	7.39173	-8.41268	8.57805e-05	0.0101509	2.14114
157	DNAJC24	-1.2243	7.21937	-8.39867	8.66667e-05	0.0101509	2.13083
158	KAT2B	-1.37319	8.98358	-8.37367	8.82749e-05	0.0102364	2.11239
159	KIAA1143	-1.15629	9.60419	-8.36086	8.91122e-05	0.0102823	2.10291
160	HTATIP2	-1.71742	6.01066	-8.34928	8.98767e-05	0.0103158	2.09433
161	GIMAP1-GIMAP5	-1.25165	7.7792	-8.339	9.05615e-05	0.0103158	2.08671
162	SNORD46	1.14652	11.9851	8.31506	9.21795e-05	0.0103158	2.06892
163	NR3C1	-1.04902	8.49653	-8.3136	9.22792e-05	0.0103158	2.06783
164	SNORD4B	1.74223	8.14365	8.29847	9.33201e-05	0.0103576	2.05656
165	SPATA18	1.25045	7.77737	8.28902	9.39773e-05	0.0103812	2.0495
166	MS4A2	-2.28598	5.96075	-8.2705	9.528e-05	0.0104317	2.03566
167	EPAS1	-1.21856	10.4966	-8.26979	9.533e-05	0.0104317	2.03513
168	ZDHHC2	-1.18497	7.76408	-8.23473	9.78545e-05	0.0105031	2.00883
169	CFI	-1.14017	7.37798	-8.21731	9.91369e-05	0.0105031	1.99572
170	NR5A2	-1.18299	8.00319	-8.19491	0.000100814	0.0105884	1.97881
171	NUAK1	-1.30448	7.63907	-8.19443	0.000100851	0.0105884	1.97845
172	PLSCR4	-1.11646	9.16935	-8.15831	0.000103625	0.0106354	1.95109
173	PART1	5.30117	7.53836	8.15457	0.000103917	0.0106354	1.94825
174	SAMHD1	-1.5357	8.56279	-8.12551	0.000106219	0.0106929	1.92615
175	CMA1	-1.8306	6.44109	-8.12346	0.000106384	0.0106929	1.92458
176	RGN	-1.12884	5.48569	-8.12285	0.000106433	0.0106929	1.92411
177	MAOB	-1.15062	9.50765	-8.09043	0.000109076	0.0109114	1.89935
178	PTPN13	-1.05251	8.73297	-8.062	0.000111456	0.0110077	1.87754
179	SNORD76	1.31005	9.29258	8.04377	0.000113012	0.0110477	1.86352
180	CRISPLD1	1.25506	7.65636	8.037	0.000113597	0.0110477	1.85831
181	EPB41L4A	-1.17741	7.15537	-8.02592	0.000114561	0.0110477	1.84976
182	GABRQ	2.0987	7.33081	8.01985	0.000115093	0.0110477	1.84507
183	SLC24A3	1.44865	10.4155	8.01887	0.000115179	0.0110477	1.84432
184	CTGF	-1.79544	11.4668	-8.00376	0.000116517	0.0110848	1.83263
185	PALMD	-2.08095	9.60437	-7.96596	0.000119941	0.0112001	1.80331
186	CPEB2	-1.34649	8.3138	-7.96389	0.000120132	0.0112001	1.8017
187	GSTM5	-3.30912	7.41543	-7.93359	0.000122965	0.0113709	1.77808
188	WNT2B	-1.08605	7.45946	-7.91851	0.000124403	0.0113709	1.76629
189	FCER1A	-1.80673	6.68339	-7.90927	0.000125294	0.0114076	1.75906
190	APOL6	-1.02675	7.55098	-7.87141	0.00012902	0.0115942	1.72933
191	GCLC	-1.17084	8.23399	-7.86849	0.000129312	0.0115942	1.72704
192	RNA5SP488	1.08751	8.07265	7.81468	0.000134839	0.01195	1.68453
193	INMT	-2.2016	8.44065	-7.77185	0.000139431	0.0121727	1.65049
194	CD48	-1.05149	6.68669	-7.77176	0.000139442	0.0121727	1.65041
195	RGCC	-1.71839	9.37254	-7.76584	0.00014009	0.0121753	1.64569
196	PCYOX1	-1.14689	10.4993	-7.75325	0.000141482	0.0121753	1.63564
197	GRIA2	4.52457	8.12753	7.74752	0.00014212	0.0121784	1.63106
198	EGFL6	1.87323	6.27556	7.72124	0.000145089	0.0123323	1.61001
199	FIGN	-1.58937	6.96929	-7.71302	0.000146032	0.0123323	1.60342
200	FMO2	-1.89455	6.15502	-7.6985	0.000147715	0.0123847	1.59174
201	SNX25	-1.1265	8.0226	-7.6443	0.000154194	0.0127899	1.548
202	GIMAP4	-1.47469	6.99253	-7.63981	0.000154747	0.0127902	1.54435
203	RASSF9	-1.30266	6.16365	-7.6214	0.000157029	0.0128195	1.52942
204	CALCRL	-1.62177	9.32149	-7.61438	0.00015791	0.0128195	1.5237
205	CYBRD1	-1.07843	11.6559	-7.59387	0.000160515	0.0128195	1.50701
206	CAB39L	-1.51023	7.69623	-7.59087	0.0001609	0.0128195	1.50456
207	CPA3	-2.84937	7.90954	-7.58948	0.00016108	0.0128195	1.50342
208	SCARNA7	1.00504	11.0165	7.57868	0.000162477	0.012881	1.49461
209	CYP39A1	-1.46423	6.1492	-7.53818	0.000167839	0.0131128	1.46144
210	TPSAB1	-1.42612	8.58765	-7.53398	0.000168406	0.0131128	1.45799
211	GARNL3	1.48358	8.80086	7.53125	0.000168777	0.0131128	1.45574
212	CEMIP	3.0476	7.87433	7.50779	0.000171995	0.0132744	1.43643
213	SOCS3	-1.48087	7.68933	-7.5008	0.000172968	0.013305	1.43066
214	LTBP2	1.66788	10.2586	7.49269	0.000174104	0.013305	1.42397
215	PLCE1	-2.06051	8.82945	-7.46943	0.00017741	0.0134422	1.40473
216	SNORD61	1.73963	7.51454	7.45111	0.000180062	0.0134948	1.38954
217	TENM1	1.97778	8.10309	7.44551	0.000180883	0.0135129	1.38488
218	SNORD47	1.71031	9.82596	7.43373	0.000182622	0.0135232	1.37509
219	GIMAP6	-1.10251	7.06166	-7.43302	0.000182727	0.0135232	1.37449
220	OR2A7	-1.03452	6.07784	-7.41776	0.000185009	0.0135982	1.36178
221	FAM63B	-1.50849	7.48722	-7.40505	0.000186936	0.0136198	1.35117
222	CBX7	-1.0078	7.81529	-7.37374	0.000191777	0.0138388	1.32496
223	SVIP	-1.12002	7.13602	-7.35618	0.000194555	0.0138644	1.31022
224	EFEMP1	-3.18067	9.38695	-7.34818	0.000195836	0.0138644	1.30348
225	SNORD8	1.2562	7.8335	7.34473	0.00019639	0.0138644	1.30058
226	SNORD53	1.06536	8.59869	7.33533	0.000197911	0.0138644	1.29267
227	LIMCH1	-1.18583	6.79064	-7.32858	0.000199013	0.0138644	1.28697
228	CXorf36	-1.31516	7.81287	-7.31985	0.000200446	0.0138644	1.27961
229	RN7SL600P	-1.87638	5.96925	-7.31045	0.000202004	0.0138644	1.27166
230	GABARAPL1	-1.02094	9.27549	-7.30513	0.000202891	0.0138644	1.26716
231	SNORD116-26	1.52277	9.16465	7.30214	0.000203392	0.0138644	1.26463
232	COL4A6	1.17219	8.03746	7.27741	0.000207589	0.0140246	1.24366
233	IL18	-1.61308	5.84145	-7.26214	0.000210229	0.0141211	1.23068
234	TYMS	1.87788	7.43797	7.25265	0.000211888	0.0141916	1.2226
235	OPTN	-1.17867	8.36156	-7.23521	0.000214976	0.0142289	1.20772
236	SEMA3D	-2.35148	6.83785	-7.22994	0.00021592	0.0142289	1.20322
237	TM4SF1	-1.82553	10.5567	-7.2289	0.000216107	0.0142289	1.20233
238	SNORD50B	1.52903	6.57907	7.22495	0.000216817	0.0142354	1.19896
239	SNORD55	1.34507	8.59265	7.20408	0.000220618	0.0142839	1.18108
240	MYO5C	-1.00515	6.52855	-7.20249	0.00022091	0.0142839	1.17973
241	PARD6G	1.22609	7.84505	7.20074	0.000221232	0.0142839	1.17823
242	CCL2	-1.95989	10.2279	-7.19186	0.000222878	0.0143364	1.1706
243	SNORD21	1.32329	7.94848	7.18678	0.000223824	0.0143364	1.16624
244	CFHR1	-2.0884	4.67721	-7.18643	0.000223891	0.0143364	1.16593
245	CLIC2	-1.14426	7.62427	-7.1789	0.000225303	0.0143834	1.15947
246	LINC00152	-1.21194	8.77055	-7.171	0.000226796	0.0143852	1.15267
247	RAP2C	-1.18449	8.69427	-7.16605	0.000227738	0.0143852	1.1484
248	PRL	2.93094	7.55764	7.16124	0.000228658	0.0144042	1.14425
249	SNORD109B	1.35968	6.86516	7.14665	0.000231472	0.0145422	1.13166
250	CCPG1	-1.08495	7.90862	-7.14241	0.000232296	0.0145547	1.128
251	RNF125	-1.46282	6.99275	-7.13716	0.000233321	0.0145798	1.12346
252	TUBA4A	-1.05857	7.81356	-7.13161	0.000234412	0.0146088	1.11866
253	TPTEP1	1.10483	7.36517	7.11099	0.000238514	0.0147959	1.10079
254	RNU6-124P	-1.3973	5.514	-7.10087	0.000240557	0.0147959	1.092
255	SYT10	2.18013	6.69594	7.09085	0.000242599	0.0148727	1.08329
256	SNORD60	1.68371	8.04165	7.08834	0.000243113	0.0148727	1.0811
257	AKAP6	-1.41385	7.8572	-7.06777	0.000247378	0.0149949	1.06317
258	SNAPC1	-1.07989	8.54354	-7.06336	0.000248303	0.0149949	1.05933
259	PECAM1	-1.4505	10.122	-7.06283	0.000248414	0.0149949	1.05887
260	PPARG	-1.35129	7.50201	-7.05212	0.000250679	0.0150016	1.0495
261	CFH	-2.71429	8.32696	-7.04865	0.000251418	0.0150016	1.04647
262	SNORD44	1.57718	7.58809	7.04726	0.000251714	0.0150016	1.04525
263	CELF2	-1.11704	8.32779	-7.04232	0.000252772	0.0150016	1.04093
264	CRMP1	1.48632	9.45951	7.04047	0.00025317	0.0150016	1.0393
265	CERS6	-1.22432	9.891	-7.03554	0.000254232	0.0150016	1.03498
266	DCP1B	-1.57223	8.59365	-7.02523	0.000256469	0.0150429	1.02594
267	HPGDS	-1.55257	8.07037	-7.02397	0.000256743	0.0150429	1.02484
268	NOSTRIN	-1.6592	8.19368	-7.0234	0.000256869	0.0150429	1.02434
269	SNORD82	1.42089	10.2506	6.99768	0.000262558	0.0151854	1.00172
270	SNORA73A	1.19286	10.7008	6.98662	0.000265049	0.0152915	0.991972
271	ENDOD1	-1.2604	8.6937	-6.97394	0.000267936	0.0153862	0.980783
272	SSFA2	-1.19042	9.71977	-6.97102	0.000268606	0.0153862	0.978205
273	ABCA5	-1.03643	6.5078	-6.96788	0.000269329	0.0153862	0.975427
274	EYA1	1.59994	6.10797	6.96665	0.000269613	0.0153862	0.974336
275	CITED2	-2.16995	10.5072	-6.95286	0.000272817	0.0154112	0.962131
276	MFAP2	1.30813	9.49241	6.92349	0.000279785	0.0155057	0.936065
277	CTSG	-1.46908	7.00198	-6.92251	0.000280021	0.0155057	0.935194
278	RNU6-299P	1.2645	8.59198	6.92188	0.000280172	0.0155057	0.934634
279	FAM105A	-1.0833	6.6875	-6.90404	0.000284511	0.0155057	0.918741
280	IFIT5	-1.20413	7.56282	-6.90173	0.000285077	0.0155057	0.916687
281	FRAS1	1.24619	7.76642	6.84818	0.000298593	0.0161102	0.868757
282	RAPGEF5	-1.21463	7.0959	-6.82541	0.000304558	0.0162464	0.848273
283	FAM126A	-1.00343	8.63708	-6.81521	0.000307275	0.0162772	0.839074
284	MANSC1	-1.09049	8.88726	-6.76335	0.000321513	0.0167647	0.792138
285	LXN	-1.68427	6.18606	-6.75954	0.000322588	0.0167832	0.788677
286	ARHGAP15	-1.22824	6.59535	-6.73692	0.000329057	0.0169322	0.768088
287	PODN	-1.28714	10.282	-6.72861	0.00033147	0.0169428	0.760509
288	SPRY1	-1.41338	9.05494	-6.72404	0.000332805	0.0169738	0.75634
289	PPFIA2	2.33759	7.08262	6.71053	0.000336789	0.0170649	0.743993
290	TTLL7	-1.71925	8.33236	-6.7003	0.000339842	0.0171075	0.734629
291	GABRA2	1.3715	4.94823	6.69596	0.000341147	0.0171075	0.730651
292	RNU6-256P	2.1018	6.75857	6.69545	0.000341299	0.0171075	0.730187
293	AXL	-1.07672	9.4285	-6.67688	0.000346946	0.0171366	0.713151
294	TMEM88	-1.00491	8.10291	-6.67166	0.000348555	0.0171366	0.70835
295	PDGFD	-1.67703	8.33055	-6.64477	0.000356967	0.0172977	0.683583
296	EPHB1	2.04437	7.08087	6.62199	0.000364271	0.017597	0.662539
297	PTGER3	-1.88674	8.44634	-6.62008	0.000364892	0.017597	0.660769
298	TSPAN12	-1.26611	7.39607	-6.6092	0.000368448	0.0176341	0.650689
299	PI15	2.15024	11.6611	6.59973	0.000371574	0.0177437	0.641906
300	PDLIM3	-1.12858	10.4345	-6.59766	0.000372261	0.0177437	0.639986
301	RSPH3	-1.05393	7.5417	-6.58989	0.000374854	0.0178308	0.632769
302	LYZ	-1.83479	8.54	-6.58748	0.000375661	0.0178328	0.630536
303	GPR32P1	-1.29032	3.70869	-6.56778	0.000382347	0.0179763	0.61219
304	PDE11A	1.64844	6.58426	6.56496	0.000383312	0.0179763	0.609566
305	MGARP	-1.26794	7.14558	-6.558	0.000385714	0.0180165	0.60307
306	CCL28	-1.27651	6.04373	-6.54047	0.000391834	0.0181568	0.586692
307	PLA2R1	-1.52191	8.93884	-6.53112	0.000395143	0.0182376	0.57794
308	FRZB	-2.10464	9.13926	-6.52839	0.000396116	0.0182464	0.575383
309	P2RY14	-2.64696	7.70252	-6.52608	0.00039694	0.0182483	0.573219
310	FOXP1	-1.4406	8.128	-6.52305	0.000398024	0.0182621	0.570382
311	SLC16A4	-1.38361	6.39968	-6.5199	0.000399154	0.018278	0.56743
312	IRAK3	-1.11855	7.50389	-6.51106	0.000402349	0.018388	0.559131
313	GATA2	-1.22611	7.70185	-6.49364	0.00040873	0.0184331	0.542749
314	LIFR	-1.98631	9.91054	-6.49311	0.000408926	0.0184331	0.542251
315	SLC39A2	1.01777	5.79038	6.49038	0.000409933	0.0184331	0.539689
316	SNORD45B	1.73235	9.13458	6.49034	0.00040995	0.0184331	0.539646
317	SNORD116-27	1.12842	5.87395	6.48866	0.000410574	0.0184331	0.538062
318	DPT	-2.73643	8.23873	-6.48719	0.000411118	0.0184331	0.536684
319	GNG11	-1.55162	10.0766	-6.48579	0.000411641	0.0184331	0.535359
320	KDR	-1.30257	9.51446	-6.47196	0.000416826	0.0185763	0.522322
321	GIMAP7	-1.73325	7.84374	-6.4557	0.000423022	0.0187772	0.50695
322	SNORD24	1.15737	10.2804	6.4402	0.000429022	0.0188106	0.492274
323	TNIK	-1.09515	7.44025	-6.43606	0.000430641	0.0188106	0.48835
324	MB21D1	-1.05743	7.20153	-6.43599	0.000430669	0.0188106	0.488282
325	RNU6-620P	2.08644	7.48025	6.43365	0.000431587	0.0188106	0.486064
326	ELMO1	-1.03658	7.95754	-6.42739	0.000434056	0.0188519	0.480118
327	DUSP6	-1.19248	7.91144	-6.38229	0.000452307	0.0193794	0.437172
328	PTGS2	-2.12344	6.83558	-6.37773	0.0004542	0.0194014	0.432815
329	SNORD116-25	1.53952	8.94684	6.37705	0.000454486	0.0194014	0.43216
330	NTRK3	1.30056	7.51577	6.36553	0.000459312	0.0195359	0.421138
331	TNFSF4	1.14541	6.98024	6.34783	0.000466842	0.0195704	0.404171
332	FOXP2	-2.75716	6.94912	-6.33885	0.000470712	0.0196619	0.395556
333	BIRC3	-1.03981	6.02233	-6.30158	0.00048718	0.0200846	0.359656
334	DUSP1	-1.54844	11.5194	-6.28043	0.000496815	0.0202685	0.339202
335	ABLIM3	-1.0875	7.81202	-6.27914	0.000497407	0.0202685	0.337958
336	GNA14	-1.5581	9.33672	-6.26337	0.000504743	0.0204601	0.322662
337	HBA2	-1.68667	10.215	-6.24857	0.000511731	0.0205291	0.308293
338	SNORD116-13	1.70038	6.15314	6.23773	0.000516924	0.0207018	0.297741
339	MIRLET7F1	-1.17641	5.56625	-6.2311	0.000520127	0.0207849	0.291285
340	SAMD9	-1.35816	7.84762	-6.21486	0.000528074	0.020803	0.275431
341	PTGES3P1	-1.13693	6.11419	-6.2097	0.000530623	0.020803	0.270396
342	MGST1	-2.93449	6.6346	-6.20884	0.000531052	0.020803	0.269551
343	SH3PXD2B	1.121	9.9556	6.19136	0.000539811	0.0209975	0.252442
344	SDPR	-1.46799	7.71473	-6.18919	0.000540909	0.0209975	0.250317
345	ADH1B	-2.78715	7.30086	-6.16885	0.000551332	0.0210338	0.230351
346	MYO1D	-1.71178	8.75192	-6.16802	0.000551763	0.0210338	0.229535
347	ST6GAL1	-1.30066	8.90868	-6.16776	0.000551898	0.0210338	0.229278
348	RAPGEF4	-1.20393	7.38908	-6.16569	0.000552972	0.0210338	0.227244
349	KIF5C	2.04072	7.08396	6.16527	0.000553189	0.0210338	0.226833
350	TMEM56	-1.12159	7.05745	-6.16174	0.000555025	0.0210693	0.223366
351	NFKBIZ	-1.00639	7.72206	-6.15232	0.000559965	0.0211878	0.214094
352	TMSB15B	1.26745	7.08349	6.14312	0.000564838	0.0212913	0.205027
353	PLCB4	-1.91275	7.72439	-6.1212	0.000576644	0.0216432	0.183372
354	PCOLCE	-1.13723	10.343	-6.11392	0.000580627	0.0216879	0.176165
355	PTPRB	-1.06775	8.35302	-6.09567	0.000590744	0.0219534	0.158077
356	SNORD58A	1.26122	7.72687	6.07326	0.000603442	0.0220351	0.1358
357	MAP2	-1.42404	6.41071	-6.07272	0.000603749	0.0220351	0.135268
358	ACKR1	-2.04421	8.21398	-6.06117	0.000610419	0.0221615	0.123756
359	GPM6A	-1.27714	6.63707	-6.05679	0.000612968	0.022165	0.119391
360	IFIT3	-1.05202	6.13145	-6.05478	0.00061414	0.022165	0.117389
361	MAP3K8	-1.12807	7.96672	-6.05285	0.000615273	0.022165	0.115458
362	SLC41A2	-1.52441	8.02606	-6.04563	0.000619521	0.0222151	0.108247
363	CCL21	-2.79056	8.85255	-6.02801	0.000630028	0.0222653	0.0906205
364	FHL5	-1.71684	7.22987	-6.02786	0.000630118	0.0222653	0.0904713
365	ASS1	-1.27045	9.32095	-6.02681	0.000630751	0.0222653	0.0894183
366	SNORD49A	1.11497	9.07261	6.02548	0.00063155	0.0222653	0.088091
367	CDCA7	1.11194	5.97087	6.02162	0.000633886	0.0222653	0.0842213
368	CCDC68	-1.1333	5.17607	-6.01806	0.000636051	0.0222803	0.0806466
369	2023-03-02	-1.14219	7.08761	-5.97426	0.000663337	0.0229136	0.0365991
370	MGAT4A	-1.0877	7.67027	-5.97389	0.000663577	0.0229136	0.0362195
371	RN7SL538P	1.7869	7.76435	5.96453	0.00066958	0.0230562	0.0267717
372	LMNTD1	1.58214	5.07724	5.96436	0.000669687	0.0230562	0.0266039
373	EMP1	-1.0352	10.1069	-5.91624	0.000701538	0.0236255	-0.0221546
374	CPED1	-1.07555	9.43383	-5.91355	0.000703373	0.0236255	-0.0248966
375	ARHGAP29	-1.24046	7.96007	-5.9119	0.000704496	0.0236255	-0.0265714
376	GNAI1	-1.08373	8.13111	-5.9095	0.000706135	0.0236255	-0.0290119
377	LRRTM1	2.80537	7.51506	5.88833	0.000720792	0.0239319	-0.0505813
378	PTPRK	-1.00348	8.74574	-5.88459	0.000723417	0.0239509	-0.0543988
379	MFSD6	-1.35024	7.89527	-5.88299	0.000724548	0.0239543	-0.0560384
380	SNORD63	1.20895	6.61479	5.87059	0.000733342	0.0241082	-0.0687087
381	RGS13	-1.75877	6.14266	-5.8638	0.000738209	0.0242341	-0.0756571
382	SYNE2	-1.34993	8.35286	-5.85938	0.000741395	0.0242703	-0.0801797
383	FAM189A2	-1.34242	7.14021	-5.8364	0.00075822	0.0246677	-0.103755
384	PARP8	-1.05773	7.53731	-5.83145	0.000761906	0.0246677	-0.108851
385	MAPK10	-1.44031	9.60732	-5.83051	0.000762604	0.0246677	-0.109812
386	ADCY4	-1.02442	8.10016	-5.82848	0.000764119	0.0246677	-0.111899
387	FOSB	-2.05204	7.68273	-5.82484	0.000766853	0.0246876	-0.115651
388	ENC1	1.08604	7.17572	5.82294	0.000768274	0.0246992	-0.117597
389	ANO1	2.38726	9.95057	5.817	0.000772764	0.0247752	-0.123721
390	SVEP1	-1.46189	8.81697	-5.79276	0.000791371	0.0250615	-0.148729
391	ENPEP	-1.37449	8.58368	-5.74979	0.000825615	0.0256922	-0.193274
392	RBP7	-1.00166	6.33714	-5.74241	0.000831664	0.0258115	-0.200952
393	TACR1	-1.3916	7.38928	-5.72975	0.00084215	0.0259641	-0.214131
394	SCARNA6	1.02278	9.58885	5.69389	0.000872677	0.0264504	-0.251598
395	RAB3C	2.83974	7.53052	5.68742	0.000878325	0.0265288	-0.258388
396	IGHV3-43	1.2877	8.58334	5.68533	0.000880155	0.026539	-0.260578
397	LOC101060546	1.09824	8.47	5.67783	0.000886755	0.0267035	-0.268441
398	CRHBP	-1.40501	7.01991	-5.66731	0.000896118	0.0268812	-0.279497
399	EMCN	-1.67011	9.1517	-5.65744	0.000904996	0.0269502	-0.289876
400	CYYR1	-1.13641	9.49098	-5.65516	0.000907054	0.0269502	-0.292268
401	ALDH1A1	-2.79677	8.1676	-5.65409	0.000908032	0.0269502	-0.293403
402	ZFP36	-1.38237	9.77099	-5.65404	0.000908074	0.0269502	-0.293451
403	GPX3	-1.53375	8.31784	-5.65061	0.000911197	0.0269502	-0.297067
404	SP140L	-1.31294	7.00424	-5.64024	0.000920708	0.0269502	-0.308
405	SERPINB1	-1.44597	7.94685	-5.63966	0.000921244	0.0269502	-0.308613
406	DSG2	2.57138	6.36331	5.6393	0.000921571	0.0269502	-0.308987
407	SLC2A3	-1.06892	10.046	-5.63883	0.000922008	0.0269502	-0.309485
408	AMER1	1.0877	7.86459	5.63776	0.000923	0.0269502	-0.310618
409	OSR1	1.76223	7.85082	5.63742	0.00092331	0.0269502	-0.310972
410	SNORA52	1.00254	9.11499	5.62892	0.000931215	0.0271309	-0.319949
411	CPXM2	-1.94789	8.08681	-5.62469	0.000935172	0.0272122	-0.324415
412	TXNRD1	-1.09867	8.48868	-5.58442	0.000973849	0.0280218	-0.367105
413	SNORA54	1.1617	8.5302	5.56329	0.000994855	0.028361	-0.389593
414	CXCL14	-1.96721	8.40412	-5.56281	0.000995337	0.028361	-0.390103
415	SKAP2	-1.0678	7.52882	-5.55657	0.00100165	0.028402	-0.396766
416	ANXA1	-1.58172	12.2171	-5.54704	0.00101136	0.028573	-0.406931
417	RN7SL706P	1.38866	5.70984	5.5436	0.0010149	0.0286021	-0.410613
418	PAPPA2	1.09265	6.30996	5.54229	0.00101625	0.0286021	-0.412015
419	STEAP4	-3.24105	8.54145	-5.53302	0.00102585	0.0286697	-0.421929
420	NDP	3.12048	7.9724	5.49172	0.00106988	0.0292612	-0.466242
421	STARD13	1.36605	9.06875	5.49082	0.00107087	0.0292612	-0.467214
422	RORA	-1.04988	8.34518	-5.48616	0.00107598	0.0292667	-0.472231
423	FOS	-2.43	9.97669	-5.4858	0.00107638	0.0292667	-0.472625
424	PCP4L1	1.21489	8.26166	5.4837	0.00107869	0.0292689	-0.474883
425	SERINC5	1.02996	9.36749	5.46323	0.00110151	0.0295828	-0.496965
426	RNU6-806P	2.96949	6.23918	5.44975	0.00111684	0.0298098	-0.511545
427	LINC00312	-1.99839	6.39097	-5.44918	0.00111748	0.0298098	-0.512157
428	RN7SL473P	-1.08082	6.51009	-5.44723	0.00111972	0.0298098	-0.514263
429	PLP1	3.32251	9.80253	5.44227	0.00112543	0.0299106	-0.519637
430	SNORA14A	1.1917	7.06206	5.4185	0.00115328	0.0302684	-0.545428
431	SNORD116-29	1.36594	7.70452	5.4175	0.00115448	0.0302684	-0.546522
432	PDE10A	-1.19409	7.47756	-5.40506	0.00116938	0.0304875	-0.560053
433	SNORA71A	1.19379	8.78201	5.3938	0.00118304	0.0307142	-0.572314
434	CD24	2.98497	8.71652	5.39288	0.00118416	0.0307142	-0.573315
435	TGFB3	1.62927	9.75402	5.3906	0.00118697	0.0307378	-0.575812
436	NT5E	-1.11162	9.78045	-5.36922	0.00121351	0.0312024	-0.599159
437	COBLL1	-1.5604	7.71105	-5.36868	0.0012142	0.0312024	-0.599759
438	NAP1L2	-1.28424	5.37026	-5.36511	0.00121869	0.0312834	-0.60366
439	EPB41L2	-1.02356	9.13215	-5.35733	0.00122857	0.0313985	-0.612179
440	KLHL4	1.30926	8.81355	5.34793	0.00124062	0.0314591	-0.622488
441	SBDS	-1.16252	11.5937	-5.34708	0.00124172	0.0314591	-0.623422
442	ITGBL1	-1.32678	7.14923	-5.32011	0.00127707	0.0318467	-0.653064
443	FAM171A2	1.03446	7.40709	5.3172	0.00128094	0.0318467	-0.656264
444	C10orf107	-1.48119	5.88435	-5.31689	0.00128136	0.0318467	-0.65661
445	FAT4	-1.0757	8.75568	-5.31681	0.00128147	0.0318467	-0.656696
446	RNU6-1303P	-1.16229	3.89301	-5.31049	0.00128994	0.0318833	-0.663658
447	GBP2	-1.18927	8.56022	-5.30735	0.00129418	0.0319542	-0.667124
448	PDE4DIP	-1.0004	8.08345	-5.30615	0.00129581	0.0319605	-0.668451
449	SNORD27	1.27654	6.57638	5.286	0.0013234	0.0324777	-0.690713
450	PROCR	-1.58727	7.88052	-5.28155	0.00132958	0.0325424	-0.695629
451	CD36	-2.61702	6.98296	-5.2788	0.00133342	0.0325424	-0.69868
452	GAPT	-1.10227	6.11148	-5.26589	0.0013516	0.0327816	-0.712986
453	PRDX6	1.00061	12.001	5.26137	0.00135803	0.0328009	-0.718
454	IGLON5	1.20767	6.5326	5.25082	0.00137316	0.033117	-0.729713
455	AKAP5	-1.45074	6.44067	-5.24691	0.00137883	0.0332002	-0.734063
456	SERPINE1	-1.78989	8.71818	-5.21609	0.00142436	0.0339332	-0.768401
457	UGP2	-1.24629	9.11823	-5.21394	0.00142761	0.0339332	-0.770806
458	TFPI	-1.77833	7.67518	-5.21355	0.0014282	0.0339332	-0.771245
459	NPTX2	1.31251	7.28593	5.21088	0.00143223	0.0339509	-0.774221
460	VCAN	1.36786	11.3567	5.21078	0.00143238	0.0339509	-0.774337
461	ANXA3	-1.91401	6.70883	-5.20367	0.00144318	0.0340724	-0.782278
462	DPP6	-1.28587	10.2669	-5.20295	0.00144429	0.0340724	-0.783089
463	EGR1	-2.16153	10.6883	-5.20199	0.00144576	0.0340726	-0.784164
464	C9orf47	1.25476	8.78014	5.19632	0.00145446	0.0341543	-0.790506
465	GUCY1B3	-1.08723	9.07013	-5.19627	0.00145454	0.0341543	-0.790567
466	FRMD3	-1.2313	7.19073	-5.19624	0.00145458	0.0341543	-0.790592
467	OCIAD2	-1.36021	6.5512	-5.17641	0.00148549	0.0344738	-0.812823
468	TPTE2P3	1.02757	6.03289	5.16953	0.00149639	0.0345325	-0.820553
469	C1R	-1.19822	9.9696	-5.15971	0.0015121	0.0346208	-0.831596
470	PXDC1	-1.04021	8.42565	-5.15423	0.00152094	0.034755	-0.837763
471	SCN5A	1.01381	6.67197	5.15142	0.0015255	0.034825	-0.840926
472	HSD11B1	-1.08827	5.88646	-5.12602	0.00156739	0.0354343	-0.869578
473	CTTNBP2	-1.4596	7.62516	-5.1206	0.00157648	0.0355364	-0.875697
474	C1S	-1.44434	9.88995	-5.10843	0.00159714	0.0357497	-0.889469
475	ARHGAP18	-1.08323	8.65867	-5.10642	0.0016006	0.0357497	-0.891756
476	IFI44	-1.6417	6.30916	-5.10602	0.00160128	0.0357497	-0.892206
477	PAK3	1.55627	7.55004	5.10015	0.00161138	0.0358352	-0.898854
478	CCDC109B	-1.37857	7.56525	-5.09923	0.00161298	0.0358352	-0.899905
479	SNORD42A	1.38128	7.84512	5.08001	0.0016466	0.036275	-0.92173
480	CNTROB	1.00253	8.15232	5.07732	0.00165137	0.0363114	-0.92479
481	MYEF2	-1.13569	6.91243	-5.07349	0.00165817	0.0363507	-0.929137
482	SNORD116-11	1.20237	6.87779	5.06565	0.00167221	0.0365286	-0.938062
483	GCSAML	-1.39276	5.55693	-5.06052	0.00168149	0.0366968	-0.943914
484	NKAIN3	1.03388	5.77333	5.05686	0.00168813	0.0367729	-0.948088
485	NR3C2	-1.06568	6.86618	-5.05475	0.00169197	0.0368222	-0.950492
486	NTRK2	-1.11445	6.02893	-5.0386	0.00172171	0.037226	-0.968929
487	ERO1LB	-1.12528	6.90406	-5.02178	0.00175333	0.0377427	-0.988187
488	ITGA3	-1.28379	8.4258	-5.00949	0.00177683	0.0380647	-1.00228
489	EVI2B	-1.07583	8.84789	-4.99476	0.00180545	0.0386068	-1.01919
490	SLC7A11	1.05293	5.21676	4.98334	0.00182802	0.0389353	-1.03234
491	ABCA6	-2.15364	7.49704	-4.96067	0.00187372	0.0394869	-1.05848
492	PYGM	-1.23089	8.16398	-4.95107	0.00189346	0.0395798	-1.06958
493	OXCT1	-1.12357	8.41957	-4.951	0.0018936	0.0395798	-1.06966
494	FRK	-1.1967	5.70157	-4.94864	0.0018985	0.0395798	-1.07239
495	GHR	-1.35793	7.96615	-4.93939	0.00191778	0.0397683	-1.08309
496	JUN	-1.05394	10.4642	-4.9382	0.00192028	0.0397848	-1.08447
497	CORIN	-1.79957	6.85917	-4.92832	0.00194117	0.0398753	-1.09593
498	KYNU	-1.05202	5.98075	-4.91673	0.00196598	0.0401253	-1.10938
499	ARSJ	-1.05266	6.62288	-4.91159	0.0019771	0.040212	-1.11535
500	MMRN1	-1.45153	8.14257	-4.91143	0.00197746	0.040212	-1.11554
501	C14orf28	-1.19167	7.18252	-4.89894	0.00200479	0.0404568	-1.13008
502	F8	-1.59525	8.3884	-4.8888	0.00202726	0.0408044	-1.14188
503	RNA5SP85	1.27412	8.52629	4.88772	0.00202968	0.0408177	-1.14314
504	C1orf186	-1.09706	7.46815	-4.88524	0.00203522	0.0408423	-1.14603
505	RNA5SP352	1.00928	9.50916	4.87106	0.0020673	0.0411834	-1.16259
506	WBSCR17	1.11723	8.54253	4.85244	0.00211027	0.0416832	-1.18438
507	AOX1	-1.53653	6.58741	-4.85124	0.00211306	0.0416976	-1.18578
508	DPP4	-1.33527	7.19733	-4.83201	0.00215854	0.0420245	-1.20834
509	DEPTOR	-1.7173	7.83445	-4.8235	0.00217904	0.0423567	-1.21836
510	AARD	1.76464	7.05438	4.80193	0.00223191	0.0430284	-1.24375
511	DOCK9	-1.07535	8.72883	-4.79861	0.00224019	0.0431189	-1.24767
512	APOD	-1.51116	11.9213	-4.77411	0.00230224	0.0438763	-1.27662
513	PLSCR1	-1.29137	8.19751	-4.75536	0.00235102	0.0444775	-1.29883
514	MARK1	-1.17936	7.2971	-4.72676	0.00242767	0.045123	-1.33283
515	GABRA3	1.11091	5.38234	4.72111	0.00244316	0.0453747	-1.33957
516	SNORD103A	1.08682	7.25264	4.70477	0.00248852	0.0459569	-1.35907
517	IFI44L	-2.19646	7.53789	-4.70343	0.00249226	0.0459569	-1.36066
518	FGF7	1.132	8.5151	4.69036	0.00252929	0.0463464	-1.37629
519	SELE	-1.77417	6.50158	-4.68807	0.00253584	0.0463788	-1.37903
520	RNU6-1039P	-1.03874	5.99389	-4.68696	0.00253902	0.0463788	-1.38035
521	SPIN4	1.29386	9.12697	4.68528	0.00254385	0.0464308	-1.38237
522	ZFHX4	-1.6956	7.49826	-4.68084	0.00255663	0.0466275	-1.38768
523	SAMSN1	-1.12492	5.19837	-4.6658	0.00260054	0.0470966	-1.40573
524	ABCC4	-1.16369	7.26206	-4.65934	0.00261962	0.0473581	-1.41348
525	SCN7A	-2.04133	7.66708	-4.6494	0.00264933	0.0474742	-1.42543
526	SOX4	1.18747	8.38736	4.6492	0.00264994	0.0474742	-1.42567
527	IFIT2	-1.26346	5.90373	-4.64853	0.00265194	0.0474742	-1.42647
528	CXADR	-1.82637	7.51498	-4.64688	0.00265692	0.0475269	-1.42846
529	ALDH1A2	-1.66961	7.94501	-4.63832	0.00268287	0.0478713	-1.43876
530	KCNK2	2.27568	7.06694	4.62615	0.00272027	0.0481062	-1.45343
531	ST6GAL2	1.31946	8.48472	4.62458	0.00272514	0.0481558	-1.45533
532	FGL2	-1.90193	8.43576	-4.61927	0.00274166	0.0484111	-1.46174
533	NPR1	-1.17341	7.08006	-4.61337	0.00276018	0.0485541	-1.46887
534	GCNT4	-1.74314	6.60047	-4.60118	0.00279884	0.0489915	-1.48362
535	PPAPDC1A	2.23366	7.3739	4.58989	0.00283519	0.0492111	-1.49729
536	SLCO2A1	-1.88247	9.20827	-4.58575	0.00284862	0.0492111	-1.5023
537	ITGB1BP2	-1.0622	8.19969	-4.5855	0.00284944	0.0492111	-1.50261
538	RNU6-977P	1.37685	6.77347	4.56666	0.00291162	0.0497997	-1.52549
539	FLT1	-1.02993	8.96453	-4.56633	0.00291272	0.0497997	-1.52589
540	RN7SKP240	1.33496	6.41557	4.56337	0.00292263	0.0498686	-1.52949

## Sheet: DMP_GSE45187
	cpG	logFC	AveExpr	t	P.Value	adj.P.Val	B	X0_AVG	X1_AVG	deltaBeta	CHR	MAPINFO	Strand	Type	gene	feature	cgi	feat.cgi	UCSC_CpG_Islands_Name	DHS	Enhancer	Phantom	Probe_SNPs	Probe_SNPs_10
1	cg17217059	0.613403	0.554101	111.193	2.36448e-09	0.000465204	8.70864	0.247399	0.860802	0.613403	4	152329364	F	II	FAM160A1	TSS1500	shore	TSS1500-shore	chr4:152329824-152330873	NA	NA		rs1143036
2	cg22979783	0.537769	0.618419	97.5899	4.41439e-09	0.000465204	8.62163	0.349535	0.887304	0.537769	2	72371261	F	I	CYP26B1	Body	island	Body-island	chr2:72371121-72375004	NA	NA	high-CpG:72224710-72224795
3	cg13423383	0.503718	0.599348	93.8986	5.30859e-09	0.000465204	8.59188	0.347488	0.851207	0.503718	9	139889616	F	I	CLIC3	Body	island	Body-island	chr9:139888934-139890343	NA	NA
4	cg10982364	0.743843	0.524564	89.2774	6.75812e-09	0.000465204	8.54983	0.152643	0.896486	0.743843	2	200329670	F	I		IGR	island	IGR-island	chr2:200320502-200329681	NA	NA	low-CpG:200037879-200038071
5	cg18099189	0.362455	0.69865	87.4974	7.44155e-09	0.000465204	8.53202	0.517422	0.879878	0.362455	4	54960259	R	II		IGR	shore	IGR-shore	chr4:54957979-54958542	NA	TRUE
6	cg11039476	0.419141	0.749934	86.4871	7.86666e-09	0.000465204	8.52147	0.540364	0.959505	0.419141	2	127978579	F	II		IGR	shore	IGR-shore	chr2:127976389-127977667	NA	NA
7	cg13740929	0.489648	0.599655	80.9109	1.08203e-08	0.000465204	8.4568	0.354832	0.844479	0.489648	6	31651291	F	II		IGR	island	IGR-island	chr6:31650648-31651292	TRUE	NA		rs56038057
8	cg08234689	0.332555	0.755143	80.7611	1.09166e-08	0.000465204	8.4549	0.588865	0.92142	0.332555	7	127910927	F	I		IGR	island	IGR-island	chr7:127910860-127911287	NA	NA
9	cg22705959	0.487445	0.682514	78.959	1.21608e-08	0.000465204	8.43126	0.438792	0.926237	0.487445	2	208635887	R	II		IGR	shore	IGR-shore	chr2:208631558-208634934	NA	NA
10	cg16258223	0.276631	0.693488	78.5513	1.24657e-08	0.000465204	8.42572	0.555173	0.831803	0.276631	5	134377058	F	II		IGR	shore	IGR-shore	chr5:134374385-134376751	NA	NA
11	cg02466349	-0.561744	0.337219	-78.3159	1.26459e-08	0.000465204	8.42248	0.618091	0.0563471	-0.561744	16	74331660	F	II	PSMD7	Body	shore	Body-shore	chr16:74330533-74331314	NA	NA			rs77192437
12	cg10195901	0.457581	0.601282	77.1659	1.35731e-08	0.000465204	8.4063	0.372491	0.830072	0.457581	22	30476278	R	I	HORMAD2	TSS200	island	TSS200-island	chr22:30476012-30476530	NA	NA			rs6519802
13	cg25906442	0.419905	0.556627	74.368	1.61952e-08	0.000491471	8.36417	0.346675	0.76658	0.419905	20	56725887	F	I	C20orf85	TSS200	island	TSS200-island	chr20:56725857-56726113	NA	NA
14	cg00727310	-0.291506	0.283824	-73.8651	1.67293e-08	0.000491471	8.35616	0.429577	0.138071	-0.291506	2	227662704	F	II	IRS1	1stExon	island	1stExon-island	chr2:227662082-227664912	NA	NA		rs2234931
15	cg02304584	0.597472	0.625156	70.5036	2.09033e-08	0.000563823	8.29878	0.32642	0.923892	0.597472	6	31650790	R	II		IGR	island	IGR-island	chr6:31650648-31651292	TRUE	NA
16	cg17526036	0.565709	0.607651	68.9613	2.32354e-08	0.000563823	8.27003	0.324796	0.890505	0.565709	5	172673349	F	II		IGR	shore	IGR-shore	chr5:172670829-172671824	NA	TRUE		rs34220532	rs34952680
17	cg04021372	0.6037	0.541981	68.8692	2.33843e-08	0.000563823	8.26827	0.240131	0.843831	0.6037	2	200329678	F	II		IGR	island	IGR-island	chr2:200320502-200329681	NA	NA	low-CpG:200037879-200038071
18	cg21680980	0.361462	0.78564	68.0899	2.46922e-08	0.000563823	8.25306	0.604908	0.966371	0.361462	1	221069572	R	II		IGR	shore	IGR-shore	chr1:221067447-221068185	NA	NA
19	cg22539420	0.748253	0.551496	67.1646	2.63617e-08	0.000563823	8.23442	0.17737	0.925623	0.748253	2	200329680	F	II		IGR	island	IGR-island	chr2:200320502-200329681	NA	NA	low-CpG:200037879-200038071
20	cg18696576	0.560423	0.522274	66.6153	2.74174e-08	0.000563823	8.22305	0.242062	0.802485	0.560423	6	34203630	R	I	HMGA1	TSS1500	island	TSS1500-island	chr6:34202567-34206193	NA	NA
21	cg25554943	-0.39527	0.482113	-64.0669	3.30389e-08	0.000579174	8.16706	0.679748	0.284477	-0.39527	5	38924673	R	II	OSMR	Body	opensea	Body-opensea		NA	TRUE
22	cg20262306	0.507347	0.613009	62.5136	3.71525e-08	0.000579174	8.13013	0.359335	0.866682	0.507347	7	155599467	F	II	SHH	Body	shore	Body-shore	chr7:155601175-155603235	NA	NA		rs78083233
23	cg06132727	0.446786	0.655337	62.4071	3.74565e-08	0.000579174	8.12752	0.431944	0.87873	0.446786	4	174422191	R	I		IGR	island	IGR-island	chr4:174422024-174422443	NA	NA
24	cg09777775	0.302891	0.786634	62.3819	3.75288e-08	0.000579174	8.1269	0.635189	0.93808	0.302891	21	45336673	F	I	AGPAT3	5'UTR	opensea	5'UTR-opensea		NA	NA
25	cg15243034	0.473121	0.649817	62.2831	3.78145e-08	0.000579174	8.12446	0.413256	0.886378	0.473121	11	77907656	R	I	USP35	Body	island	Body-island	chr11:77907211-77908088	NA	NA
26	cg16472050	0.47074	0.614099	61.9352	3.8841e-08	0.000579174	8.11579	0.37873	0.849469	0.47074	2	172945698	F	I		IGR	shore	IGR-shore	chr2:172945911-172946212	NA	TRUE
27	cg22052566	0.342992	0.640629	61.8275	3.91653e-08	0.000579174	8.11309	0.469133	0.812126	0.342992	7	151079167	R	I	WDR86	Body	island	Body-island	chr7:151078462-151079536	NA	NA
28	cg18264486	0.666314	0.48397	61.3416	4.06708e-08	0.000579174	8.10073	0.150812	0.817127	0.666314	6	31650916	R	I		IGR	island	IGR-island	chr6:31650648-31651292	TRUE	NA
29	cg26408224	0.346654	0.76337	60.6142	4.30579e-08	0.000579174	8.08178	0.590043	0.936697	0.346654	17	55673927	F	II	MSI2	Body	opensea	Body-opensea		NA	TRUE
30	cg12117658	0.489692	0.271582	60.5282	4.3351e-08	0.000579174	8.0795	0.0267358	0.516428	0.489692	17	56406294	R	II	BZRAP1	TSS200	shelf	TSS200-shelf	chr17:56401728-56402343	TRUE	NA	low-CpG:53761293-53761299
31	cg25769566	0.505266	0.680135	59.8469	4.57617e-08	0.000579174	8.06118	0.427502	0.932767	0.505266	6	31651278	F	II		IGR	island	IGR-island	chr6:31650648-31651292	TRUE	NA
32	cg05787952	-0.259056	0.150774	-59.5735	4.67742e-08	0.000579174	8.05368	0.280303	0.0212464	-0.259056	16	734667	R	II	JMJD8	TSS1500	island	TSS1500-island	chr16:729438-735815	NA	NA
33	cg16400631	0.601557	0.544313	59.4536	4.72269e-08	0.000579174	8.05037	0.243535	0.845091	0.601557	1	91300215	R	I		IGR	shore	IGR-shore	chr1:91300979-91301891	NA	TRUE
34	cg15196156	0.589012	0.600074	59.2835	4.78785e-08	0.000579174	8.04564	0.305568	0.89458	0.589012	1	40388395	R	II		IGR	opensea	IGR-opensea		NA	NA
35	cg07896717	0.389907	0.665324	58.6865	5.02517e-08	0.000590514	8.02878	0.470371	0.860278	0.389907	1	214157414	F	II		IGR	shore	IGR-shore	chr1:214158726-214159080	TRUE	NA		rs12736280
36	cg06657050	0.630672	0.48522	56.1619	6.20058e-08	0.000644035	7.95268	0.169884	0.800556	0.630672	15	53083587	R	II	ONECUT1	TSS1500	island	TSS1500-island	chr15:53080458-53083699	NA	TRUE
37	cg09938227	0.674802	0.554161	55.891	6.34557e-08	0.000644035	7.94402	0.21676	0.891562	0.674802	1	156390124	F	II	C1orf61	5'UTR	shore	5'UTR-shore	chr1:156390403-156391581	NA	NA
38	cg20056997	0.229248	0.783761	55.8065	6.39164e-08	0.000644035	7.9413	0.669137	0.898385	0.229248	2	10688154	F	II		IGR	opensea	IGR-opensea		NA	TRUE
39	cg06923531	0.538745	0.541272	55.6196	6.49494e-08	0.000644035	7.93525	0.271899	0.810644	0.538745	19	14542965	F	II	PKN1	TSS1500	island	TSS1500-island	chr19:14542768-14543102	TRUE	NA
40	cg24345062	0.784783	0.541413	55.5878	6.51273e-08	0.000644035	7.93421	0.149022	0.933805	0.784783	2	200334439	F	I	FLJ32063	Body	shore	Body-shore	chr2:200335497-200336413	NA	TRUE
41	cg07470694	0.313107	0.802503	55.3232	6.66298e-08	0.000644035	7.92555	0.64595	0.959057	0.313107	15	26109249	R	I	ATP10A	TSS1500	shore	TSS1500-shore	chr15:26107503-26108818	NA	NA
42	cg16565913	0.382478	0.701688	55.3136	6.66851e-08	0.000644035	7.92523	0.510449	0.892926	0.382478	4	40632362	R	I	RBM47	TSS1500	island	TSS1500-island	chr4:40631740-40632587	NA	NA
43	cg14028015	0.328657	0.685365	55.2017	6.73335e-08	0.000644035	7.92154	0.521037	0.849694	0.328657	9	79638896	F	I		IGR	shore	IGR-shore	chr9:79637814-79638169	NA	NA
44	cg02368096	0.65417	0.550533	54.052	7.4459e-08	0.000696003	7.88254	0.223448	0.877618	0.65417	7	98248993	R	II	NPTX2	Body	shore	Body-shore	chr7:98245805-98247759	TRUE	NA
45	cg26922546	0.368381	0.757306	53.4827	7.83242e-08	0.000715864	7.86249	0.573115	0.941496	0.368381	5	72678459	F	II		IGR	shore	IGR-shore	chr5:72676120-72678421	NA	TRUE
46	cg27190138	0.277228	0.631602	52.7466	8.36872e-08	0.00073996	7.83583	0.492989	0.770216	0.277228	10	98479757	R	I	PIK3AP1	Body	island	Body-island	chr10:98479725-98480487	TRUE	NA
47	cg12162138	0.796947	0.484216	52.6324	8.45588e-08	0.00073996	7.83161	0.0857423	0.88269	0.796947	11	78673073	F	I	ODZ4	Body	island	Body-island	chr11:78673007-78673213	NA	TRUE			rs2082808
48	cg18449964	0.463626	0.54558	51.5289	9.35696e-08	0.000801753	7.78977	0.313768	0.777393	0.463626	18	72917101	F	II	ZADH2	Body	island	Body-island	chr18:72916107-72917233	NA	NA
49	cg24595606	0.560079	0.652556	50.6983	1.01125e-07	0.000822737	7.75689	0.372516	0.932595	0.560079	6	108492358	F	I	NR2E1	Body	shore	Body-shore	chr6:108485671-108490539	NA	NA
50	cg25387812	0.22458	0.850146	50.6647	1.01446e-07	0.000822737	7.75553	0.737856	0.962436	0.22458	1	44554657	F	II		IGR	opensea	IGR-opensea		NA	TRUE
51	cg11021940	0.439443	0.588746	50.4669	1.0336e-07	0.000822737	7.7475	0.369024	0.808467	0.439443	5	115299475	R	I	LVRN	Body	shore	Body-shore	chr5:115297607-115298093	NA	NA
52	cg25740565	0.736893	0.519844	50.3997	1.0402e-07	0.000822737	7.74476	0.151397	0.88829	0.736893	2	200335101	R	I	FLJ32063	Body	shore	Body-shore	chr2:200335497-200336413	NA	NA
53	cg00466334	0.471014	0.678828	49.9675	1.0839e-07	0.000841123	7.72692	0.443321	0.914335	0.471014	1	119532850	F	II	TBX15	TSS1500	shore	TSS1500-shore	chr1:119531991-119532196	NA	NA
54	cg21729992	0.763285	0.476538	49.7517	1.10655e-07	0.000842799	7.71788	0.0948955	0.85818	0.763285	20	55200370	R	I		IGR	island	IGR-island	chr20:55200279-55206789	NA	NA
55	cg12324970	0.406377	0.72115	49.3223	1.15335e-07	0.000851433	7.69962	0.517961	0.924338	0.406377	10	104000446	F	II	PITX3	5'UTR	island	5'UTR-island	chr10:104000254-104001741	NA	NA
56	cg25736251	0.253176	0.824937	49.2693	1.15929e-07	0.000851433	7.69734	0.698349	0.951525	0.253176	3	61235869	F	I	FHIT	5'UTR	shore	5'UTR-shore	chr3:61236606-61237227	TRUE	NA
57	cg06699519	0.481097	0.431665	48.715	1.22368e-07	0.000875555	7.67318	0.191116	0.672213	0.481097	11	2398327	F	I	CD81	TSS1500	island	TSS1500-island	chr11:2398223-2399598	NA	NA
58	cg14160518	0.375078	0.793259	48.6236	1.23471e-07	0.000875555	7.66913	0.60572	0.980798	0.375078	20	50418952	R	I	SALL4	1stExon	island	1stExon-island	chr20:50417312-50419045	NA	NA
59	cg01353448	0.508645	0.685566	48.4284	1.25866e-07	0.000877412	7.66044	0.431244	0.939888	0.508645	7	31726912	F	II	C7orf16	5'UTR	opensea	5'UTR-opensea		NA	NA
60	cg25414370	0.357873	0.755197	48.2186	1.28504e-07	0.000880872	7.65101	0.57626	0.934133	0.357873	22	50483351	R	II	TTLL8	Body	island	Body-island	chr22:50483350-50483579	NA	NA
61	cg02872373	0.531357	0.527316	48.0279	1.30961e-07	0.000882996	7.64235	0.261637	0.792994	0.531357	7	129418058	R	II		IGR	shore	IGR-shore	chr7:129418286-129422509	NA	NA
62	cg01769553	0.210304	0.685208	47.5796	1.36961e-07	0.000898329	7.62171	0.580056	0.79036	0.210304	14	94148391	R	II	KIAA1409	Body	opensea	Body-opensea		NA	NA
63	cg25449440	0.497377	0.706042	47.4817	1.38316e-07	0.000898329	7.61714	0.457353	0.95473	0.497377	3	147116420	F	II	ZIC4	Body	island	Body-island	chr3:147115764-147116421	NA	NA
64	cg08077071	0.186297	0.851808	47.1535	1.42976e-07	0.000898329	7.60167	0.758659	0.944956	0.186297	2	157176106	F	II		IGR	shore	IGR-shore	chr2:157176251-157177346	NA	NA
65	cg25309888	-0.35547	0.25692	-46.5279	1.52395e-07	0.000898329	7.57153	0.434654	0.0791849	-0.35547	2	27988724	F	II		IGR	opensea	IGR-opensea		NA	NA
66	cg17261676	0.685525	0.637082	46.3985	1.54437e-07	0.000898329	7.56518	0.294319	0.979844	0.685525	6	26016808	F	II		IGR	shelf	IGR-shelf	chr6:26020671-26021125	NA	TRUE		rs79757840	rs79157127
67	cg13836550	0.287155	0.70074	46.164	1.58219e-07	0.000898329	7.55358	0.557163	0.844317	0.287155	10	118084504	F	II	C10orf96	5'UTR	opensea	5'UTR-opensea		NA	TRUE			rs76061022
68	cg06378107	-0.49954	0.458682	-46.0466	1.60156e-07	0.000898329	7.54772	0.708452	0.208912	-0.49954	11	100863057	R	II	TMEM133	1stExon	opensea	1stExon-opensea		NA	NA			rs73578094
69	cg26749414	0.330473	0.823402	46.0021	1.60898e-07	0.000898329	7.54549	0.658165	0.988638	0.330473	19	46807272	F	II	HIF3A	5'UTR	island	5'UTR-island	chr19:46806998-46807617	TRUE	NA
70	cg22005565	0.256838	0.824973	45.9869	1.61152e-07	0.000898329	7.54472	0.696554	0.953392	0.256838	1	41487437	F	II	SLFNL1	TSS200	shelf	TSS200-shelf	chr1:41483418-41483693	NA	TRUE
71	cg17443359	0.469973	0.530613	45.9119	1.62414e-07	0.000898329	7.54095	0.295626	0.7656	0.469973	1	91300231	R	I		IGR	shore	IGR-shore	chr1:91300979-91301891	NA	TRUE
72	cg02993722	-0.410143	0.39431	-45.8378	1.63671e-07	0.000898329	7.53722	0.599381	0.189238	-0.410143	1	6698457	F	II	DNAJC11	Body	opensea	Body-opensea		TRUE	NA		rs78912004
73	cg14496753	0.48865	0.733787	45.8142	1.64074e-07	0.000898329	7.53602	0.489463	0.978112	0.48865	9	124979184	F	I	LHX6	Body	shore	Body-shore	chr9:124979329-124979599	NA	NA		rs13301816
74	cg08217388	0.736125	0.571815	45.6233	1.6738e-07	0.000898329	7.52632	0.203753	0.939878	0.736125	3	55516366	F	II	WNT5A	Body	island	Body-island	chr3:55516110-55516430	TRUE	TRUE
75	cg08879099	-0.654182	0.6433	-45.5388	1.68868e-07	0.000898329	7.522	0.970391	0.316209	-0.654182	6	30707982	R	II	FLOT1	Body	shelf	Body-shelf	chr6:30710307-30712440	NA	NA
76	cg08506654	0.582191	0.588242	45.5264	1.69088e-07	0.000898329	7.52136	0.297146	0.879338	0.582191	5	172673098	R	II		IGR	shore	IGR-shore	chr5:172670829-172671824	NA	TRUE
77	cg03166835	0.457127	0.455942	45.5248	1.69117e-07	0.000898329	7.52128	0.227379	0.684506	0.457127	19	50393997	F	II	IL4I1	Body	island	Body-island	chr19:50393069-50393998	TRUE	TRUE
78	cg15228492	-0.27046	0.509431	-45.4547	1.70366e-07	0.000898329	7.51768	0.644661	0.374201	-0.27046	3	183415124	F	II	YEATS2	TSS1500	shore	TSS1500-shore	chr3:183415602-183416069	NA	NA		rs76449024
79	cg24650501	0.71552	0.413266	45.2439	1.74191e-07	0.000906871	7.50677	0.0555055	0.771026	0.71552	1	165324990	F	II	LMX1A	5'UTR	island	5'UTR-island	chr1:165324191-165326328	NA	NA		rs55712954
80	cg23708763	0.211421	0.110842	45.0787	1.77261e-07	0.000909871	7.49815	0.00513172	0.216552	0.211421	14	23291897	F	II		IGR	island	IGR-island	chr14:23291689-23292278	TRUE	NA		rs11625306
81	cg19682013	0.530916	0.542371	44.8454	1.81709e-07	0.000909871	7.48585	0.276913	0.807829	0.530916	15	45996608	F	I		IGR	island	IGR-island	chr15:45996453-45996735	NA	NA
82	cg03201044	0.844811	0.440777	44.6221	1.86093e-07	0.000909871	7.47395	0.0183713	0.863183	0.844811	20	55203291	R	II	TFAP2C	TSS1500	island	TSS1500-island	chr20:55200279-55206789	NA	NA
83	cg16272084	0.33748	0.697133	44.5065	1.88414e-07	0.000909871	7.46773	0.528393	0.865873	0.33748	7	75318254	F	II	HIP1	Body	opensea	Body-opensea		NA	TRUE
84	cg08704509	0.479698	0.24166	44.4523	1.89513e-07	0.000909871	7.46481	0.00181147	0.481509	0.479698	5	125758809	R	II	GRAMD3	Body	shore	Body-shore	chr5:125759047-125759298	NA	NA
85	cg24944820	0.316613	0.349346	44.2795	1.93071e-07	0.000909871	7.45544	0.19104	0.507653	0.316613	11	61723377	F	II	BEST1	Body	island	Body-island	chr11:61722744-61723483	TRUE	TRUE			rs1800995
86	cg25481160	0.526148	0.679576	44.2483	1.93723e-07	0.000909871	7.45373	0.416502	0.94265	0.526148	3	71111489	R	II	FOXP1	Body	shelf	Body-shelf	chr3:71113896-71114102	NA	NA
87	cg14557487	0.496633	0.679235	44.2067	1.94595e-07	0.000909871	7.45146	0.430919	0.927552	0.496633	2	162279686	R	II	TBR1	Body	shore	Body-shore	chr2:162279835-162280709	NA	NA
88	cg23138608	0.352451	0.81439	44.2028	1.94677e-07	0.000909871	7.45125	0.638164	0.990616	0.352451	14	91770145	R	I	CCDC88C	Body	island	Body-island	chr14:91770110-91770419	TRUE	NA
89	cg03774463	0.554992	0.517567	44.0702	1.97491e-07	0.000912652	7.44397	0.240071	0.795063	0.554992	7	96636616	R	I	DLX6AS	Body	shore	Body-shore	chr7:96634622-96634915	NA	NA
90	cg06226630	0.50169	0.669219	43.8209	2.02914e-07	0.000918857	7.43017	0.418374	0.920063	0.50169	4	48493420	F	II	ZAR1	Body	island	Body-island	chr4:48492117-48493589	TRUE	NA
91	cg10563714	0.378957	0.573879	43.8034	2.03302e-07	0.000918857	7.42919	0.384401	0.763357	0.378957	8	82192519	R	II	FABP5	TSS1500	island	TSS1500-island	chr8:82192378-82193685	TRUE	NA
92	cg03582285	0.439092	0.671868	43.1504	2.1842e-07	0.000933852	7.39219	0.452322	0.891413	0.439092	17	40700314	F	II		IGR	island	IGR-island	chr17:40700164-40700859	TRUE	NA
93	cg04872612	0.331687	0.439154	43.1041	2.19544e-07	0.000933852	7.38951	0.27331	0.604997	0.331687	20	4202151	F	II	ADRA1D	3'UTR	island	3'UTR-island	chr20:4202148-4202765	TRUE	NA
94	cg25042346	0.365883	0.371489	43.0184	2.21639e-07	0.000933852	7.38456	0.188547	0.55443	0.365883	6	18990714	F	I		IGR	opensea	IGR-opensea		TRUE	TRUE
95	cg13914486	-0.723282	0.569863	-43.0043	2.21986e-07	0.000933852	7.38374	0.931503	0.208222	-0.723282	10	6117324	F	I		IGR	opensea	IGR-opensea		NA	TRUE		rs74735426
96	cg09819656	0.347437	0.756535	42.9521	2.23278e-07	0.000933852	7.38071	0.582817	0.930254	0.347437	14	34270090	F	II	NPAS3	Body	island	Body-island	chr14:34268946-34270438	NA	TRUE
97	cg20832320	0.190942	0.83601	42.9348	2.23709e-07	0.000933852	7.3797	0.740539	0.931481	0.190942	3	49712339	F	II	APEH	Body	shore	Body-shore	chr3:49710968-49712279	NA	NA
98	cg16506378	-0.381079	0.201279	-42.8502	2.25826e-07	0.000933852	7.37477	0.391818	0.0107395	-0.381079	8	121881190	F	II		IGR	opensea	IGR-opensea		NA	NA		rs79575029
99	cg01304890	0.40832	0.322282	42.7967	2.27177e-07	0.000933852	7.37164	0.118122	0.526442	0.40832	4	81106772	F	II	PRDM8	5'UTR	shore	5'UTR-shore	chr4:81104761-81105527	NA	NA
100	cg11412418	0.671527	0.519417	42.6211	2.31681e-07	0.000933852	7.3613	0.183653	0.85518	0.671527	5	172658730	R	II		IGR	shore	IGR-shore	chr5:172659049-172660277	NA	NA
101	cg03463523	0.65613	0.532882	42.596	2.32334e-07	0.000933852	7.35982	0.204817	0.860947	0.65613	16	73099917	R	I		IGR	island	IGR-island	chr16:73099812-73100791	NA	TRUE
102	cg03330490	0.514644	0.637346	42.5487	2.33569e-07	0.000933852	7.35702	0.380024	0.894668	0.514644	10	94452236	F	I	HHEX	Body	island	Body-island	chr10:94452200-94452428	NA	NA		rs17851141
103	cg10832938	0.489703	0.523133	42.5374	2.33867e-07	0.000933852	7.35634	0.278282	0.767985	0.489703	2	45170365	F	II	SIX3	Body	island	Body-island	chr2:45169505-45171884	NA	NA
104	cg13813366	0.433517	0.763213	42.1015	2.45657e-07	0.000963887	7.33018	0.546454	0.979972	0.433517	4	42398518	F	II	SHISA3	TSS1500	shore	TSS1500-shore	chr4:42399152-42400802	NA	NA
105	cg10367244	0.412931	0.248049	42.0297	2.47666e-07	0.000963887	7.32582	0.0415832	0.454514	0.412931	15	96865032	F	I		IGR	island	IGR-island	chr15:96864881-96866787	NA	TRUE		rs74032487
106	cg17141599	0.319902	0.685945	42.003	2.48419e-07	0.000963887	7.3242	0.525994	0.845897	0.319902	2	71123688	R	I		IGR	shelf	IGR-shelf	chr2:71126720-71129209	NA	NA
107	cg15609678	0.329456	0.799496	41.8852	2.51772e-07	0.000967715	7.31699	0.634768	0.964223	0.329456	11	117477155	R	II	DSCAML1	Body	opensea	Body-opensea		NA	TRUE
108	cg04783210	0.257885	0.147873	41.6584	2.58384e-07	0.000967715	7.30301	0.0189302	0.276816	0.257885	15	68851617	F	II		IGR	shore	IGR-shore	chr15:68851826-68852208	NA	TRUE
109	cg05576245	0.152512	0.457349	41.6027	2.6004e-07	0.000967715	7.29955	0.381093	0.533605	0.152512	7	138719784	F	I	ZC3HAV1L	Body	shore	Body-shore	chr7:138720044-138721019	NA	NA
110	cg18465694	0.60358	0.494597	41.3956	2.66314e-07	0.000967715	7.28659	0.192807	0.796387	0.60358	22	36806185	F	I		IGR	island	IGR-island	chr22:36806029-36806637	TRUE	NA
111	cg09868780	0.529995	0.551787	41.2056	2.72227e-07	0.000967715	7.27459	0.28679	0.816785	0.529995	5	115299071	F	I	LVRN	Body	island	Body-island	chr5:115298350-115299137	NA	NA
112	cg24520975	0.345785	0.776967	41.1686	2.73396e-07	0.000967715	7.27224	0.604074	0.94986	0.345785	6	31651362	R	II		IGR	shore	IGR-shore	chr6:31649081-31649373	TRUE	NA
113	cg01018477	0.467812	0.601863	41.1326	2.74541e-07	0.000967715	7.26995	0.367957	0.835769	0.467812	5	172658226	R	II		IGR	shore	IGR-shore	chr5:172659049-172660277	NA	NA
114	cg24491749	-0.423352	0.307071	-41.0666	2.76656e-07	0.000967715	7.26574	0.518747	0.0953949	-0.423352	4	107236485	R	II	AIMP1	TSS1500	opensea	TSS1500-opensea		NA	NA
115	cg16508068	0.471231	0.673825	41.0614	2.76821e-07	0.000967715	7.26541	0.438209	0.90944	0.471231	10	94451736	F	II	HHEX	Body	island	Body-island	chr10:94451329-94451737	NA	NA
116	cg09240763	0.823431	0.516823	41.0537	2.77068e-07	0.000967715	7.26492	0.105108	0.928539	0.823431	2	200330851	F	II		IGR	shore	IGR-shore	chr2:200320502-200329681	NA	TRUE
117	cg27250634	0.466903	0.685613	40.922	2.81352e-07	0.000967715	7.25646	0.452161	0.919064	0.466903	6	168597617	F	II		IGR	opensea	IGR-opensea		NA	NA
118	cg16139202	0.52181	0.706437	40.903	2.81978e-07	0.000967715	7.25524	0.445532	0.967342	0.52181	5	134662788	R	I		IGR	island	IGR-island	chr5:134662721-134663027	NA	NA
119	cg22991320	0.49246	0.54589	40.8491	2.83759e-07	0.000967715	7.25176	0.299659	0.79212	0.49246	20	56725871	F	I	C20orf85	TSS200	island	TSS200-island	chr20:56725857-56726113	NA	NA
120	cg14578087	0.474774	0.648302	40.8437	2.83936e-07	0.000967715	7.25141	0.410915	0.885689	0.474774	9	133796926	F	I	FIBCD1	Body	shelf	Body-shelf	chr9:133799052-133799262	NA	NA
121	cg12599982	0.358006	0.658566	40.7784	2.86114e-07	0.000967715	7.24718	0.479563	0.837568	0.358006	1	44399894	R	I	ARTN	5'UTR	shore	5'UTR-shore	chr1:44401757-44402423	NA	NA
122	cg02436616	0.278809	0.759701	40.7505	2.87052e-07	0.000967715	7.24537	0.620297	0.899106	0.278809	16	87219779	F	II		IGR	opensea	IGR-opensea		NA	NA
123	cg08573315	0.307486	0.673631	40.6049	2.91999e-07	0.0009723	7.23588	0.519889	0.827374	0.307486	2	62797901	F	I		IGR	opensea	IGR-opensea		NA	TRUE
124	cg10385732	0.533859	0.699478	40.561	2.93511e-07	0.0009723	7.233	0.432549	0.966407	0.533859	7	31726692	R	II	C7orf16	TSS200	opensea	TSS200-opensea		NA	NA
125	cg12591315	-0.38929	0.202108	-40.5035	2.95504e-07	0.0009723	7.22923	0.396753	0.00746293	-0.38929	12	10022688	F	II	CLEC2B	TSS1500	opensea	TSS1500-opensea		NA	NA
126	cg10150813	0.420393	0.637634	40.2199	3.05585e-07	0.000997492	7.21044	0.427438	0.847831	0.420393	4	25865178	F	II	SEL1L3	TSS1500	island	TSS1500-island	chr4:25865063-25865376	TRUE	NA	high-CpG:25474210-25474439
127	cg06497848	0.555028	0.527142	39.9428	3.15839e-07	0.00102284	7.19182	0.249629	0.804656	0.555028	10	118896363	F	II	VAX1	Body	island	Body-island	chr10:118895963-118898037	NA	NA
128	cg01922437	0.336337	0.763896	39.713	3.24661e-07	0.00103963	7.17617	0.595728	0.932065	0.336337	12	67461690	F	II		IGR	shore	IGR-shore	chr12:67462670-67463724	NA	NA
129	cg01923516	0.253809	0.860479	39.6767	3.26079e-07	0.00103963	7.17368	0.733574	0.987383	0.253809	7	3989167	F	II	SDK1	Body	opensea	Body-opensea		NA	TRUE		rs77399436
130	cg25636665	0.49524	0.656404	39.5521	3.31013e-07	0.00103993	7.1651	0.408784	0.904024	0.49524	2	80549579	R	II	CTNNA2	Body	island	Body-island	chr2:80549578-80549798	NA	NA
131	cg15974673	0.258591	0.605126	39.4859	3.33668e-07	0.00103993	7.16053	0.47583	0.734422	0.258591	19	7926970	F	I	EVI5L	Body	island	Body-island	chr19:7926590-7928752	NA	TRUE
132	cg06922606	0.631506	0.501584	39.4468	3.35252e-07	0.00103993	7.15781	0.185831	0.817337	0.631506	16	10274632	F	II	GRIN2A	5'UTR	island	5'UTR-island	chr16:10273943-10277424	NA	NA
133	cg23371746	0.622641	0.501509	39.4214	3.36286e-07	0.00103993	7.15605	0.190188	0.81283	0.622641	1	119532925	R	I	TBX15	TSS1500	shore	TSS1500-shore	chr1:119531991-119532196	NA	NA
134	cg09581226	0.36605	0.771424	38.9166	3.57623e-07	0.00109335	7.12048	0.588399	0.95445	0.36605	5	140857474	R	II	PCDHGA4	Body	shore	Body-shore	chr5:140857864-140858065	NA	TRUE
135	cg06937717	0.522145	0.593725	38.8678	3.59771e-07	0.00109335	7.117	0.332652	0.854797	0.522145	7	151145554	R	I		IGR	island	IGR-island	chr7:151145234-151145975	NA	NA
136	cg11360416	-0.555059	0.359606	-38.828	3.61534e-07	0.00109335	7.11414	0.637136	0.0820768	-0.555059	10	134752049	F	I	C10orf93	Body	shelf	Body-shelf	chr10:134755663-134756852	NA	NA
137	cg21199165	0.52777	0.567391	38.544	3.74425e-07	0.00112407	7.09363	0.303506	0.831275	0.52777	2	45166884	R	II		IGR	shore	IGR-shore	chr2:45164561-45166567	NA	NA
138	cg18206481	0.42257	0.717578	38.3688	3.82657e-07	0.00113329	7.08082	0.506293	0.928864	0.42257	1	165204502	R	II	LMX1A	Body	island	Body-island	chr1:165204501-165205507	NA	TRUE
139	cg12700145	0.771577	0.430132	38.3614	3.8301e-07	0.00113329	7.08027	0.0443437	0.815921	0.771577	1	31158200	F	I		IGR	island	IGR-island	chr1:31158009-31158261	TRUE	TRUE		rs6669235
140	cg02809746	0.764902	0.440607	38.2019	3.907e-07	0.00113729	7.06851	0.0581563	0.823059	0.764902	16	49312033	R	I		IGR	island	IGR-island	chr16:49311413-49312308	NA	NA
141	cg03139053	-0.504048	0.273688	-38.1991	3.90838e-07	0.00113729	7.0683	0.525712	0.0216646	-0.504048	2	200320455	F	II	SATB2	Body	shore	Body-shore	chr2:200320502-200329681	NA	NA
142	cg06207120	0.353281	0.803097	38.1223	3.94613e-07	0.00113729	7.06259	0.626456	0.979737	0.353281	15	45996521	R	II		IGR	island	IGR-island	chr15:45996453-45996735	NA	NA
143	cg02232839	0.628205	0.610012	38.0609	3.97657e-07	0.00113729	7.05802	0.29591	0.924115	0.628205	1	156404965	R	II		IGR	shore	IGR-shore	chr1:156405160-156406350	NA	NA
144	cg20169823	0.394144	0.630783	38.0503	3.98185e-07	0.00113729	7.05723	0.433712	0.827855	0.394144	12	116354837	R	I		IGR	island	IGR-island	chr12:116354787-116355187	TRUE	TRUE
145	cg15123755	0.318541	0.693207	37.9496	4.03257e-07	0.00114206	7.04968	0.533936	0.852478	0.318541	1	40075810	F	II		IGR	opensea	IGR-opensea		NA	TRUE
146	cg09279566	0.274517	0.783862	37.8254	4.09614e-07	0.00114206	7.04033	0.646604	0.921121	0.274517	4	939162	R	I	TMEM175	5'UTR	shore	5'UTR-shore	chr4:940613-941057	NA	TRUE
147	cg13187009	0.151678	0.814077	37.7167	4.15275e-07	0.00114206	7.03209	0.738238	0.889916	0.151678	20	55965497	R	I	RBM38	TSS1500	shore	TSS1500-shore	chr20:55966212-55966964	NA	NA
148	cg12291829	0.434708	0.697284	37.6855	4.16921e-07	0.00114206	7.02972	0.47993	0.914638	0.434708	5	42991862	F	II		IGR	shore	IGR-shore	chr5:42992033-42992955	NA	TRUE
149	cg24529484	0.509856	0.452304	37.6835	4.17028e-07	0.00114206	7.02956	0.197375	0.707232	0.509856	19	47933421	R	II	SLC8A2	Body	island	Body-island	chr19:47933295-47933827	NA	TRUE
150	cg05857999	0.588744	0.572525	37.6497	4.18814e-07	0.00114206	7.02699	0.278153	0.866897	0.588744	6	31650760	R	I		IGR	island	IGR-island	chr6:31650648-31651292	TRUE	NA
151	cg13508175	0.438824	0.710455	37.6364	4.19521e-07	0.00114206	7.02598	0.491043	0.929868	0.438824	10	88296364	F	II		IGR	island	IGR-island	chr10:88296170-88296619	NA	NA
152	cg26289436	0.576048	0.606221	37.5887	4.22072e-07	0.00114206	7.02232	0.318197	0.894245	0.576048	19	49841517	F	I	CD37	Body	island	Body-island	chr19:49841187-49841628	NA	TRUE
153	cg27132471	-0.409851	0.208236	-37.4974	4.26996e-07	0.00114641	7.01532	0.413162	0.00331086	-0.409851	15	92613280	R	II	SLCO3A1	Body	opensea	Body-opensea		TRUE	NA
154	cg00586817	0.641161	0.626901	37.4092	4.3182e-07	0.00114641	7.00853	0.306321	0.947482	0.641161	2	200329872	R	II		IGR	shore	IGR-shore	chr2:200320502-200329681	NA	NA			rs79138703
155	cg04324758	0.525646	0.315923	37.4052	4.32041e-07	0.00114641	7.00821	0.0531001	0.578746	0.525646	19	16436671	F	I	KLF2	Body	island	Body-island	chr19:16435202-16438064	NA	NA
156	cg15078681	0.186942	0.187056	37.2515	4.40614e-07	0.00116167	6.99629	0.0935853	0.280527	0.186942	3	49756571	R	I	AMIGO3	1stExon	island	1stExon-island	chr3:49755763-49757317	NA	NA
157	cg13316854	0.239459	0.664353	37.1677	4.45375e-07	0.00116674	6.98974	0.544624	0.784083	0.239459	2	177027856	F	I	HOXD3	TSS1500	island	TSS1500-island	chr2:177027617-177028014	NA	NA
158	cg23074979	0.348613	0.753442	37.0993	4.49307e-07	0.00116959	6.98438	0.579135	0.927749	0.348613	7	157239186	R	II		IGR	shelf	IGR-shelf	chr7:157234113-157235242	NA	NA
159	cg14177914	0.534678	0.660714	36.493	4.86063e-07	0.00124487	6.93597	0.393375	0.928053	0.534678	1	156400432	F	II	C1orf61	TSS1500	opensea	TSS1500-opensea		NA	TRUE
160	cg24663338	0.148685	0.875808	36.4691	4.87583e-07	0.00124487	6.93403	0.801466	0.950151	0.148685	1	8005108	F	II		IGR	shelf	IGR-shelf	chr1:8002408-8002699	NA	NA			rs79255428
161	cg15929797	0.662583	0.594387	36.4536	4.88571e-07	0.00124487	6.93277	0.263096	0.925679	0.662583	5	172660796	F	I	NKX2-5	Body	island	Body-island	chr5:172660720-172661133	NA	NA
162	cg26343563	0.186835	0.838137	36.4261	4.90333e-07	0.00124487	6.93054	0.744719	0.931554	0.186835	12	2031546	R	II		IGR	opensea	IGR-opensea		NA	NA
163	cg11988036	-0.21994	0.115128	-36.1738	5.06869e-07	0.00127895	6.90984	0.225098	0.00515794	-0.21994	20	61201022	R	II		IGR	island	IGR-island	chr20:61200972-61201272	TRUE	NA
164	cg14662355	0.709726	0.459522	36.0341	5.16311e-07	0.00127997	6.89827	0.104659	0.814385	0.709726	1	165324810	R	I	LMX1A	5'UTR	island	5'UTR-island	chr1:165324191-165326328	TRUE	NA
165	cg07414392	0.353487	0.606025	36.0012	5.18565e-07	0.00127997	6.89553	0.429281	0.782769	0.353487	9	71735648	R	II	TJP2	TSS1500	shore	TSS1500-shore	chr9:71736074-71737367	NA	NA
166	cg23516451	-0.359377	0.258102	-35.9927	5.19152e-07	0.00127997	6.89482	0.43779	0.0784135	-0.359377	5	38845028	R	II	OSMR	TSS1500	shore	TSS1500-shore	chr5:38845502-38846476	NA	NA
167	cg12733396	0.54701	0.631881	35.9845	5.19719e-07	0.00127997	6.89413	0.358376	0.905386	0.54701	1	40783234	F	I	COL9A2	TSS1500	shore	TSS1500-shore	chr1:40781004-40781445	NA	NA	high-CpG:40555481-40555965	rs2747521
168	cg15443952	0.339993	0.229689	35.881	5.26911e-07	0.00128996	6.88548	0.0596929	0.399686	0.339993	7	100817963	F	II	C7orf52	Body	island	Body-island	chr7:100817759-100817975	NA	NA
169	cg08379987	0.418828	0.716104	35.6629	5.42463e-07	0.00131318	6.86707	0.50669	0.925519	0.418828	13	31507139	F	I	C13orf26	Body	opensea	Body-opensea		NA	TRUE		rs74043598
170	cg13278353	0.434753	0.583363	35.5816	5.48401e-07	0.00131318	6.86016	0.365987	0.80074	0.434753	2	208635942	R	I		IGR	shore	IGR-shore	chr2:208631558-208634934	NA	NA
171	cg01932308	0.17045	0.846502	35.5759	5.48815e-07	0.00131318	6.85968	0.761277	0.931727	0.17045	1	3337800	R	II	PRDM16	Body	opensea	Body-opensea		NA	NA
172	cg03904799	-0.616277	0.451356	-35.5712	5.49167e-07	0.00131318	6.85927	0.759495	0.143218	-0.616277	10	134751673	R	II	C10orf93	Body	shelf	Body-shelf	chr10:134755663-134756852	NA	NA
173	cg18041884	0.46684	0.41198	35.5097	5.53714e-07	0.0013164	6.85402	0.17856	0.6454	0.46684	12	109162555	R	I		IGR	island	IGR-island	chr12:109162408-109162722	TRUE	NA
174	cg10939579	0.511991	0.680028	35.3997	5.61972e-07	0.00132756	6.84458	0.424033	0.936024	0.511991	13	20768309	R	II	GJB2	TSS1500	shore	TSS1500-shore	chr13:20766208-20767779	NA	NA
175	cg01723148	0.438827	0.707124	35.287	5.70586e-07	0.00132756	6.83485	0.487711	0.926538	0.438827	12	58021295	R	II	B4GALNT1	Body	island	Body-island	chr12:58021294-58022037	NA	TRUE
176	cg23260993	0.369431	0.749002	35.2554	5.73028e-07	0.00132756	6.83211	0.564286	0.933717	0.369431	2	56149464	R	II	EFEMP1	Body	shore	Body-shore	chr2:56150340-56151180	NA	NA
177	cg23634401	0.287297	0.784158	35.2415	5.7411e-07	0.00132756	6.8309	0.640509	0.927806	0.287297	15	58521438	F	II		IGR	opensea	IGR-opensea		NA	TRUE
178	cg08624648	0.816954	0.459602	35.2358	5.74549e-07	0.00132756	6.83041	0.0511248	0.868079	0.816954	6	31651029	R	I		IGR	island	IGR-island	chr6:31650648-31651292	TRUE	NA
179	cg00280235	0.280021	0.486123	35.0923	5.85845e-07	0.0013361	6.81789	0.346112	0.626134	0.280021	7	107797076	F	II	NRCAM	1stExon	opensea	1stExon-opensea		NA	NA
180	cg04761722	0.633993	0.465216	35.0684	5.87753e-07	0.0013361	6.8158	0.148219	0.782212	0.633993	16	10274315	F	I	GRIN2A	5'UTR	island	5'UTR-island	chr16:10273943-10277424	NA	NA
181	cg04580179	0.28367	0.827884	35.0654	5.87991e-07	0.0013361	6.81554	0.686049	0.969719	0.28367	2	42719785	R	II	KCNG3	Body	island	Body-island	chr2:42719784-42722166	NA	NA
182	cg25116789	0.340097	0.804537	34.9539	5.96998e-07	0.00134911	6.80572	0.634488	0.974585	0.340097	8	29732579	F	II		IGR	opensea	IGR-opensea		NA	NA	low-CpG:29851989-29852311
183	cg22115892	-0.551184	0.669223	-34.7701	6.12197e-07	0.0013759	6.78943	0.944815	0.393632	-0.551184	4	177198411	F	I		IGR	opensea	IGR-opensea		NA	TRUE
184	cg02961707	0.588977	0.532395	34.715	6.16846e-07	0.00137873	6.78451	0.237906	0.826883	0.588977	19	7927974	R	I	EVI5L	Body	island	Body-island	chr19:7926590-7928752	NA	NA	high-CpG:7833838-7834266
185	cg01697794	0.329904	0.401358	34.6761	6.20158e-07	0.00137873	6.78103	0.236406	0.566309	0.329904	17	7117125	F	II	DLG4	Body	shore	Body-shore	chr17:7117596-7118085	NA	NA
186	cg25021247	0.21837	0.70566	34.5155	6.34042e-07	0.00139594	6.76658	0.596475	0.814845	0.21837	3	49460162	R	II	AMT	TSS200	opensea	TSS200-opensea		NA	TRUE
187	cg16194233	0.405036	0.663423	34.5081	6.3469e-07	0.00139594	6.76591	0.460905	0.865941	0.405036	6	108440953	F	II		IGR	island	IGR-island	chr6:108437998-108441208	TRUE	NA
188	cg22055815	0.338931	0.224073	34.4642	6.38553e-07	0.00139697	6.76194	0.0546069	0.393538	0.338931	5	43040621	F	II	C5orf39	TSS200	island	TSS200-island	chr5:43040345-43040633	NA	NA
189	cg07028396	0.662689	0.582124	34.3387	6.49763e-07	0.00141397	6.75052	0.250779	0.913469	0.662689	10	93805682	F	I		IGR	island	IGR-island	chr10:93805512-93805845	NA	TRUE		rs77303354
190	cg00445405	0.527854	0.654082	34.2966	6.53574e-07	0.00141478	6.74668	0.390155	0.918009	0.527854	2	63281844	R	II	OTX1	Body	shore	Body-shore	chr2:63282514-63283122	NA	NA
191	cg17737388	-0.189536	0.127653	-34.2072	6.6176e-07	0.00142261	6.73848	0.222421	0.0328846	-0.189536	1	85724454	R	II	C1orf52	Body	shore	Body-shore	chr1:85724701-85725524	NA	NA
192	cg02372786	0.515258	0.565763	34.1696	6.65243e-07	0.00142261	6.73502	0.308134	0.823392	0.515258	2	45167549	R	II	SIX3	TSS1500	shore	TSS1500-shore	chr2:45169505-45171884	NA	NA
193	cg26879349	0.253729	0.843822	34.1306	6.68874e-07	0.00142261	6.73142	0.716957	0.970686	0.253729	15	26109215	R	II	ATP10A	TSS1500	shore	TSS1500-shore	chr15:26107503-26108818	NA	NA	high-CpG:23659329-23660339
194	cg06663310	0.404328	0.623945	34.1076	6.71027e-07	0.00142261	6.7293	0.421782	0.826109	0.404328	5	176153056	F	II		IGR	opensea	IGR-opensea		NA	TRUE
195	cg23545828	-0.581978	0.505472	-33.8916	6.91673e-07	0.00144385	6.70921	0.796461	0.214483	-0.581978	10	125454530	F	II	GPR26	3'UTR	opensea	3'UTR-opensea		NA	NA
196	cg10535132	-0.572485	0.619229	-33.8674	6.94027e-07	0.00144385	6.70695	0.905472	0.332987	-0.572485	5	137224284	R	II	PKD2L2	TSS1500	shore	TSS1500-shore	chr5:137224986-137225477	NA	NA
197	cg19519964	0.650026	0.524671	33.8434	6.96384e-07	0.00144385	6.70469	0.199658	0.849684	0.650026	2	223290012	F	II	SGPP2	Body	island	Body-island	chr2:223288922-223290013	TRUE	NA
198	cg17700835	0.390702	0.792735	33.8284	6.97858e-07	0.00144385	6.70328	0.597384	0.988086	0.390702	6	27390890	F	II		IGR	opensea	IGR-opensea		NA	NA
199	cg13809095	0.219066	0.751781	33.7303	7.07588e-07	0.00144385	6.69405	0.642248	0.861314	0.219066	10	65647092	R	I		IGR	opensea	IGR-opensea		NA	NA
200	cg07835424	0.527453	0.366228	33.7185	7.08766e-07	0.00144385	6.69294	0.102501	0.629955	0.527453	2	200327334	F	I		IGR	island	IGR-island	chr2:200320502-200329681	NA	NA	high-CpG:200035568-200035607	rs73984357
201	cg03298073	0.258435	0.815483	33.7098	7.09642e-07	0.00144385	6.69211	0.686265	0.9447	0.258435	1	209404846	R	II		IGR	island	IGR-island	chr1:209404845-209405473	NA	NA
202	cg21760040	0.286665	0.806904	33.6813	7.12506e-07	0.00144385	6.68942	0.663571	0.950236	0.286665	7	19813493	F	II	TMEM196	TSS1500	shore	TSS1500-shore	chr7:19812569-19813005	NA	NA		rs75862649
203	cg12155036	0.450529	0.693912	33.6506	7.15615e-07	0.00144385	6.68651	0.468648	0.919177	0.450529	3	194015171	F	II		IGR	shore	IGR-shore	chr3:194014480-194014983	TRUE	TRUE
204	cg21550372	0.313887	0.699801	33.6453	7.16154e-07	0.00144385	6.68601	0.542857	0.856744	0.313887	14	100908908	R	II	WDR25	Body	opensea	Body-opensea		NA	TRUE
205	cg00456892	0.324232	0.545391	33.5061	7.30457e-07	0.00146319	6.67275	0.383275	0.707507	0.324232	11	124629925	R	I	ESAM	Body	island	Body-island	chr11:124629723-124629926	NA	NA
206	cg19343034	0.259832	0.758465	33.483	7.32859e-07	0.00146319	6.67054	0.628549	0.888381	0.259832	19	49223253	R	I	MAMSTR	TSS1500	island	TSS1500-island	chr19:49223054-49223312	NA	TRUE
207	cg11961237	-0.115237	0.0738714	-33.3315	7.48875e-07	0.00148794	6.65598	0.13149	0.0162529	-0.115237	12	111052267	F	II	TCTN1	Body	shore	Body-shore	chr12:111051693-111052150	NA	NA
208	cg00483825	-0.721737	0.496065	-33.2753	7.54933e-07	0.00149277	6.65054	0.856933	0.135196	-0.721737	10	134751640	F	II	C10orf93	Body	opensea	Body-opensea		NA	NA		rs4880291
209	cg02183025	0.418912	0.644468	33.2392	7.58852e-07	0.0014929	6.64704	0.435012	0.853924	0.418912	2	45159504	F	II		IGR	shore	IGR-shore	chr2:45159893-45160112	NA	NA
210	cg02511456	0.573974	0.645091	33.1585	7.67692e-07	0.0014929	6.6392	0.358104	0.932078	0.573974	7	156801419	R	II	MNX1	Body	island	Body-island	chr7:156801418-156801632	NA	NA
211	cg19777540	-0.349608	0.202147	-33.1333	7.70485e-07	0.0014929	6.63674	0.376951	0.0273437	-0.349608	5	140180691	R	II	PCDHA2	Body	shore	Body-shore	chr5:140180844-140181082	NA	NA
212	cg10941566	0.271375	0.258756	33.1051	7.73617e-07	0.0014929	6.63398	0.123068	0.394443	0.271375	22	30117148	R	I	CABP7	Body	island	Body-island	chr22:30116081-30117160	NA	NA
213	cg09802835	0.592381	0.484409	33.0832	7.76057e-07	0.0014929	6.63184	0.188219	0.7806	0.592381	11	71952131	F	I	PHOX2A	Body	island	Body-island	chr11:71952112-71952528	NA	NA
214	cg01567783	0.269705	0.774811	33.054	7.79335e-07	0.0014929	6.62898	0.639959	0.909664	0.269705	14	103686559	R	II		IGR	island	IGR-island	chr14:103686558-103687376	TRUE	NA
215	cg09793883	0.389491	0.69099	33.0436	7.80512e-07	0.0014929	6.62796	0.496244	0.885736	0.389491	1	91300559	F	II		IGR	shore	IGR-shore	chr1:91300979-91301891	NA	TRUE
216	cg26987660	0.457569	0.62447	32.9417	7.92084e-07	0.0014929	6.61793	0.395685	0.853255	0.457569	11	71952431	R	II	PHOX2A	Body	island	Body-island	chr11:71952112-71952528	NA	NA
217	cg18113734	-0.146316	0.143819	-32.9215	7.94404e-07	0.0014929	6.61594	0.216977	0.0706605	-0.146316	7	1789606	R	II		IGR	shelf	IGR-shelf	chr7:1784027-1786934	TRUE	TRUE
218	cg01412886	0.370583	0.65248	32.9042	7.96394e-07	0.0014929	6.61423	0.467188	0.837771	0.370583	14	105445253	F	II	AHNAK2	TSS1500	shore	TSS1500-shore	chr14:105444319-105445225	NA	NA
219	cg04974062	0.408479	0.40227	32.8953	7.97422e-07	0.0014929	6.61335	0.198031	0.606509	0.408479	6	100056787	F	I	PRDM13	Body	shore	Body-shore	chr6:100054686-100054988	NA	NA
220	cg08886711	0.353328	0.691984	32.8856	7.98555e-07	0.0014929	6.61238	0.51532	0.868648	0.353328	12	48399180	R	I	COL2A1	TSS1500	island	TSS1500-island	chr12:48399168-48399372	NA	NA
221	cg21406402	0.297083	0.640336	32.7804	8.10845e-07	0.00150066	6.60194	0.491795	0.788878	0.297083	2	121223847	R	I	LOC84931	Body	opensea	Body-opensea		NA	TRUE
222	cg09156155	-0.348326	0.181339	-32.7773	8.11209e-07	0.00150066	6.60164	0.355502	0.0071762	-0.348326	13	27102776	F	II		IGR	opensea	IGR-opensea		NA	TRUE
223	cg01191259	0.185067	0.838051	32.7566	8.13657e-07	0.00150066	6.59957	0.745518	0.930585	0.185067	15	29210460	R	I		IGR	opensea	IGR-opensea		NA	TRUE
224	cg17543488	0.746641	0.407409	32.659	8.2532e-07	0.00151462	6.58981	0.0340886	0.780729	0.746641	5	172672959	F	I		IGR	island	IGR-island	chr5:172672311-172672971	NA	TRUE
225	cg11619961	0.543555	0.578401	32.624	8.29541e-07	0.00151462	6.5863	0.306624	0.850178	0.543555	5	149792840	R	II	CD74	TSS1500	opensea	TSS1500-opensea		NA	NA
226	cg21885361	0.28178	0.705851	32.6015	8.32274e-07	0.00151462	6.58404	0.564961	0.846742	0.28178	7	127911034	F	I		IGR	island	IGR-island	chr7:127910860-127911287	NA	NA		rs6942813
227	cg09677252	-0.357466	0.192151	-32.5237	8.41812e-07	0.00152523	6.5762	0.370884	0.013418	-0.357466	12	110283596	F	II		IGR	shore	IGR-shore	chr12:110283261-110283482	NA	NA		rs78050039	rs77395422
228	cg04227278	0.172458	0.801708	32.4439	8.51735e-07	0.00153317	6.56811	0.715479	0.887937	0.172458	8	134301020	R	II	NDRG1	5'UTR	opensea	5'UTR-opensea		NA	TRUE
229	cg12798524	-0.739953	0.473987	-32.4286	8.53649e-07	0.00153317	6.56656	0.843963	0.10401	-0.739953	1	159111423	F	I		IGR	opensea	IGR-opensea		NA	TRUE		rs2852730
230	cg18252855	0.272496	0.809605	32.34	8.64858e-07	0.00154422	6.55753	0.673357	0.945852	0.272496	6	11191235	F	II	NEDD9	Body	opensea	Body-opensea		NA	NA
231	cg26174326	0.587406	0.688807	32.3208	8.67312e-07	0.00154422	6.55557	0.395103	0.98251	0.587406	6	26016674	F	II		IGR	shelf	IGR-shelf	chr6:26020671-26021125	NA	NA
232	cg02140579	-0.609965	0.327946	-32.1806	8.85464e-07	0.00156333	6.54119	0.632928	0.0229632	-0.609965	4	159091837	F	II	FAM198B	Body	opensea	Body-opensea		NA	TRUE
233	cg03454250	0.589617	0.600782	32.1643	8.87614e-07	0.00156333	6.53951	0.305974	0.895591	0.589617	16	73578307	R	II		IGR	opensea	IGR-opensea		NA	TRUE
234	cg17476910	0.371113	0.707224	32.1299	8.92146e-07	0.00156333	6.53596	0.521668	0.892781	0.371113	1	147806172	R	II		IGR	shore	IGR-shore	chr1:147806900-147807170	NA	NA
235	cg24554054	-0.187122	0.771002	-32.0835	8.98315e-07	0.00156333	6.53116	0.864563	0.677441	-0.187122	7	99216405	F	II	ZNF498	5'UTR	shore	5'UTR-shore	chr7:99214144-99214885	TRUE	NA
236	cg00022997	0.638173	0.585248	32.0718	8.99879e-07	0.00156333	6.52995	0.266162	0.904334	0.638173	6	31650808	F	I		IGR	island	IGR-island	chr6:31650648-31651292	TRUE	NA
237	cg07447742	0.487292	0.710704	32.0179	9.07121e-07	0.00156333	6.52435	0.467058	0.95435	0.487292	13	49793170	F	II	MLNR	TSS1500	shore	TSS1500-shore	chr13:49794125-49795542	NA	NA
238	cg22900415	0.604677	0.539471	31.997	9.09956e-07	0.00156333	6.52217	0.237132	0.841809	0.604677	13	20736075	R	I	GJA3	TSS1500	island	TSS1500-island	chr13:20735043-20736157	NA	NA
239	cg17318863	0.268101	0.153964	31.984	9.11719e-07	0.00156333	6.52082	0.019914	0.288015	0.268101	2	97308488	R	II	FER1L5	TSS200	opensea	TSS200-opensea		TRUE	NA
240	cg24361265	0.406281	0.779562	31.9801	9.1225e-07	0.00156333	6.52041	0.576422	0.982703	0.406281	15	44068668	F	I	ELL3	Body	island	Body-island	chr15:44068586-44069792	NA	TRUE
241	cg23778943	0.472043	0.559939	31.7623	9.4246e-07	0.00159814	6.49757	0.323917	0.79596	0.472043	6	30421189	R	II		IGR	shore	IGR-shore	chr6:30418844-30419630	NA	NA
242	cg02999385	0.214535	0.770141	31.7563	9.43308e-07	0.00159814	6.49694	0.662874	0.877409	0.214535	16	57846754	F	II		IGR	opensea	IGR-opensea		NA	NA		rs4255774
243	cg00142402	0.554153	0.431765	31.7316	9.46808e-07	0.00159814	6.49433	0.154688	0.708841	0.554153	17	75956190	F	I		IGR	shore	IGR-shore	chr17:75953890-75955952	NA	NA
244	cg07188513	0.568842	0.586377	31.7225	9.48105e-07	0.00159814	6.49337	0.301956	0.870798	0.568842	7	156807474	R	II		IGR	shelf	IGR-shelf	chr7:156810572-156814593	NA	TRUE
245	cg23259375	0.504015	0.700657	31.5997	9.65795e-07	0.00160458	6.48033	0.448649	0.952665	0.504015	6	26016732	R	II		IGR	shelf	IGR-shelf	chr6:26020671-26021125	NA	NA
246	cg00011225	0.504773	0.356919	31.5951	9.66468e-07	0.00160458	6.47984	0.104532	0.609305	0.504773	2	219738314	F	I	WNT6	Body	island	Body-island	chr2:219738081-219738788	TRUE	NA
247	cg22849665	0.328283	0.758629	31.5737	9.69592e-07	0.00160458	6.47756	0.594488	0.922771	0.328283	6	32118375	R	I	PRRT1	Body	island	Body-island	chr6:32118101-32118544	NA	NA
248	cg07991139	0.356702	0.700834	31.5472	9.73485e-07	0.00160458	6.47473	0.522483	0.879185	0.356702	11	122191244	R	II		IGR	opensea	IGR-opensea		NA	TRUE
249	cg19537719	0.537942	0.646545	31.5466	9.73571e-07	0.00160458	6.47467	0.377574	0.915516	0.537942	8	41583498	F	I	ANK1	Body	island	Body-island	chr8:41583135-41583524	NA	NA
250	cg21010475	0.503767	0.533384	31.5012	9.8027e-07	0.00160458	6.46981	0.281501	0.785267	0.503767	4	42401610	F	II	SHISA3	Body	shore	Body-shore	chr4:42399152-42400802	NA	NA
251	cg14341467	0.1464	0.706663	31.4871	9.82362e-07	0.00160458	6.46831	0.633463	0.779863	0.1464	10	121201554	R	II	GRK5	Body	opensea	Body-opensea		NA	TRUE
252	cg15496956	0.404627	0.670675	31.4819	9.83141e-07	0.00160458	6.46774	0.468362	0.872989	0.404627	1	47701206	R	I		IGR	shelf	IGR-shelf	chr1:47696504-47698197	NA	NA
253	cg16247183	0.320729	0.79201	31.3746	9.99275e-07	0.00161776	6.4562	0.631645	0.952374	0.320729	1	225865110	F	I		IGR	island	IGR-island	chr1:225865068-225865328	NA	TRUE
254	cg22612642	0.140676	0.877197	31.3745	9.9928e-07	0.00161776	6.45619	0.806859	0.947535	0.140676	5	136314223	R	II	SPOCK1	3'UTR	opensea	3'UTR-opensea		NA	NA
255	cg27651243	0.341012	0.206222	31.32	1.0076e-06	0.00161776	6.4503	0.0357157	0.376728	0.341012	7	156799148	R	II	MNX1	Body	island	Body-island	chr7:156795355-156799394	TRUE	NA
256	cg06766541	0.327252	0.696743	31.3116	1.00888e-06	0.00161776	6.4494	0.533117	0.860368	0.327252	7	128556540	R	II		IGR	island	IGR-island	chr7:128555329-128556650	NA	NA
257	cg10479234	0.294934	0.809594	31.2986	1.01088e-06	0.00161776	6.44799	0.662127	0.957061	0.294934	2	162277174	F	II	TBR1	Body	shore	Body-shore	chr2:162275161-162275596	NA	NA
258	cg00307066	0.378191	0.661671	30.9719	1.06273e-06	0.00167794	6.41223	0.472576	0.850766	0.378191	4	41880465	R	II		IGR	island	IGR-island	chr4:41880224-41880500	NA	NA			rs78294167
259	cg24765602	-0.240421	0.166481	-30.9661	1.06369e-06	0.00167794	6.41159	0.286691	0.0462704	-0.240421	14	65006071	R	II	HSPA2	TSS1500	shore	TSS1500-shore	chr14:65006874-65009197	NA	NA
260	cg03487935	-0.360578	0.217347	-30.946	1.06697e-06	0.00167794	6.40938	0.397636	0.0370582	-0.360578	7	51925284	F	II		IGR	opensea	IGR-opensea		NA	NA
261	cg21809624	0.217662	0.867145	30.9256	1.07032e-06	0.00167794	6.40712	0.758314	0.975977	0.217662	17	63569403	F	II		IGR	opensea	IGR-opensea		NA	TRUE
262	cg12734107	0.181764	0.5799	30.9254	1.07036e-06	0.00167794	6.4071	0.489018	0.670782	0.181764	11	57519426	F	II	BTBD18	TSS200	shore	TSS200-shore	chr11:57520333-57520753	TRUE	TRUE
263	cg26600753	0.232024	0.858347	30.9097	1.07296e-06	0.00167794	6.40535	0.742335	0.974359	0.232024	5	180622446	F	I	TRIM7	Body	island	Body-island	chr5:180622178-180622658	NA	NA
264	cg24932433	0.165443	0.872154	30.8164	1.08853e-06	0.00169584	6.39498	0.789432	0.954875	0.165443	2	175411591	F	II		IGR	opensea	IGR-opensea		TRUE	NA
265	cg12255062	-0.125657	0.802474	-30.658	1.11559e-06	0.00170727	6.37725	0.865303	0.739646	-0.125657	6	32138332	F	II	AGPAT1	Body	shelf	Body-shelf	chr6:32134460-32135196	NA	NA
266	cg07385257	0.240314	0.855822	30.6418	1.11841e-06	0.00170727	6.37542	0.735665	0.97598	0.240314	8	35803167	F	II		IGR	opensea	IGR-opensea		NA	TRUE
267	cg25577821	0.636195	0.584826	30.6357	1.11947e-06	0.00170727	6.37474	0.266728	0.902923	0.636195	15	53098475	F	II		IGR	island	IGR-island	chr15:53097561-53098476	NA	NA
268	cg05138150	0.173184	0.833833	30.6267	1.12104e-06	0.00170727	6.37372	0.747241	0.920425	0.173184	12	130914344	F	II	RIMBP2	Body	opensea	Body-opensea		NA	NA
269	cg20480274	0.545275	0.658694	30.6253	1.12128e-06	0.00170727	6.37356	0.386057	0.931332	0.545275	17	27313125	F	II	SEZ6	Body	island	Body-island	chr17:27312969-27313283	NA	TRUE		rs3941115
270	cg26307926	0.484614	0.454192	30.6235	1.1216e-06	0.00170727	6.37336	0.211885	0.696499	0.484614	2	71116765	F	I		IGR	shore	IGR-shore	chr2:71114733-71115474	NA	NA
271	cg12918473	0.663374	0.549461	30.5871	1.12796e-06	0.00170727	6.36926	0.217774	0.881148	0.663374	7	116962516	R	II	WNT2	Body	shore	Body-shore	chr7:116962841-116964803	NA	NA
272	cg27180974	0.283954	0.653003	30.5684	1.13126e-06	0.00170727	6.36715	0.511026	0.79498	0.283954	6	4932189	F	II	CDYL	Body	opensea	Body-opensea		NA	TRUE
273	cg24554439	0.327434	0.559951	30.5356	1.13707e-06	0.00170727	6.36343	0.396234	0.723668	0.327434	13	114187494	F	II	TMCO3	Body	shore	Body-shore	chr13:114185709-114186062	NA	TRUE			rs12430603
274	cg01518889	0.755066	0.482928	30.4894	1.14529e-06	0.00170727	6.35819	0.105395	0.860461	0.755066	3	128202493	R	I	GATA2	Body	shelf	Body-shelf	chr3:128205495-128212274	NA	NA			rs55665236
275	cg10090414	0.341348	0.647367	30.4582	1.1509e-06	0.00170727	6.35464	0.476693	0.81804	0.341348	8	142309652	R	I		IGR	opensea	IGR-opensea		TRUE	TRUE
276	cg13708995	0.494406	0.592946	30.4423	1.15376e-06	0.00170727	6.35284	0.345743	0.840149	0.494406	5	134880895	R	II		IGR	shore	IGR-shore	chr5:134879443-134879819	NA	NA
277	cg13136220	0.243001	0.818278	30.4365	1.15481e-06	0.00170727	6.35217	0.696777	0.939778	0.243001	8	48100957	F	I		IGR	shore	IGR-shore	chr8:48100163-48100914	TRUE	NA
278	cg20869844	0.330682	0.734183	30.3979	1.16182e-06	0.00170727	6.34776	0.568842	0.899524	0.330682	7	140103726	R	II	RAB19	TSS200	opensea	TSS200-opensea		NA	TRUE
279	cg05253480	0.260801	0.77715	30.3837	1.1644e-06	0.00170727	6.34615	0.646749	0.90755	0.260801	3	9944537	F	II	IL17RE	1stExon	opensea	1stExon-opensea		NA	TRUE	low-CpG:9919524-9919578
280	cg02767356	-0.123908	0.676594	-30.3064	1.17862e-06	0.00170727	6.33729	0.738548	0.61464	-0.123908	6	43456065	R	II	TJAP1	5'UTR	opensea	5'UTR-opensea		NA	NA
281	cg10621441	-0.269572	0.199183	-30.2955	1.18064e-06	0.00170727	6.33604	0.333969	0.064397	-0.269572	11	45354409	R	II		IGR	opensea	IGR-opensea		NA	TRUE
282	cg03726236	0.17387	0.667552	30.2604	1.18719e-06	0.00170727	6.332	0.580617	0.754487	0.17387	16	28935666	F	I	RABEP2	Body	shore	Body-shore	chr16:28936053-28937036	NA	NA
283	cg09419005	0.279317	0.637606	30.2357	1.19182e-06	0.00170727	6.32915	0.497948	0.777265	0.279317	17	80407379	R	II	C17orf62	5'UTR	shore	5'UTR-shore	chr17:80408294-80408879	NA	NA
284	cg00044796	0.291408	0.203332	30.2276	1.19335e-06	0.00170727	6.32822	0.0576278	0.349036	0.291408	1	146552390	R	I		IGR	island	IGR-island	chr1:146552328-146552577	NA	NA
285	cg06235642	0.319175	0.524579	30.1451	1.20898e-06	0.00170727	6.31868	0.364992	0.684167	0.319175	4	7518783	F	II	SORCS2	Body	opensea	Body-opensea		NA	NA
286	cg13907146	0.335707	0.646392	30.1205	1.2137e-06	0.00170727	6.31582	0.478539	0.814245	0.335707	3	50243565	F	II	SLC38A3	5'UTR	island	5'UTR-island	chr3:50242550-50243589	TRUE	NA
287	cg20942429	0.164357	0.863502	30.1125	1.21522e-06	0.00170727	6.3149	0.781324	0.945681	0.164357	17	70333268	F	II		IGR	opensea	IGR-opensea		NA	TRUE		rs62069812
288	cg26884658	0.260974	0.797924	30.1011	1.21743e-06	0.00170727	6.31357	0.667437	0.928411	0.260974	18	5625382	R	II		IGR	shelf	IGR-shelf	chr18:5628324-5630785	NA	TRUE			rs75082622
289	cg18404205	0.179482	0.882652	30.0786	1.22177e-06	0.00170727	6.31095	0.792911	0.972393	0.179482	7	20822829	F	II	SP8	3'UTR	shore	3'UTR-shore	chr7:20823307-20825662	NA	NA
290	cg11200656	0.520645	0.604614	30.0582	1.22572e-06	0.00170727	6.30859	0.344292	0.864937	0.520645	17	75956447	F	II		IGR	shore	IGR-shore	chr17:75953890-75955952	NA	NA
291	cg27636330	0.236667	0.767101	30.0384	1.22958e-06	0.00170727	6.30627	0.648767	0.885435	0.236667	10	133976763	R	II	JAKMIP3	Body	opensea	Body-opensea		TRUE	TRUE
292	cg23048399	0.617548	0.501299	30.0161	1.23393e-06	0.00170727	6.30368	0.192525	0.810073	0.617548	19	47933813	F	II	SLC8A2	Body	island	Body-island	chr19:47933295-47933827	NA	NA
293	cg18759102	0.47024	0.568363	30.0073	1.23566e-06	0.00170727	6.30264	0.333243	0.803483	0.47024	1	3100343	F	I	PRDM16	Body	shelf	Body-shelf	chr1:3102540-3103352	NA	NA		rs74050157
294	cg10996596	0.408215	0.680295	29.9544	1.24609e-06	0.00170727	6.29645	0.476188	0.884403	0.408215	10	102998762	F	I		IGR	shelf	IGR-shelf	chr10:102996034-102996646	TRUE	NA
295	cg05985303	0.434144	0.605532	29.94	1.24895e-06	0.00170727	6.29476	0.38846	0.822604	0.434144	2	219723705	F	II	WNT6	TSS1500	island	TSS1500-island	chr2:219723702-219725010	NA	TRUE
296	cg07363137	0.439994	0.628266	29.9304	1.25087e-06	0.00170727	6.29363	0.408269	0.848262	0.439994	5	76923737	R	I		IGR	shore	IGR-shore	chr5:76923887-76924502	NA	NA
297	cg06024289	0.158222	0.186733	29.8992	1.25709e-06	0.00170727	6.28997	0.107622	0.265845	0.158222	12	53342595	R	I	KRT18	TSS200	shore	TSS200-shore	chr12:53342805-53343162	TRUE	NA
298	cg24333145	0.196134	0.775041	29.8716	1.26263e-06	0.00170727	6.28672	0.676974	0.873108	0.196134	12	6419409	R	I	PLEKHG6	TSS1500	shore	TSS1500-shore	chr12:6419603-6420024	TRUE	NA
299	cg18963509	0.461735	0.458121	29.8471	1.26758e-06	0.00170727	6.28383	0.227254	0.688989	0.461735	17	40936150	F	II	WNK4	Body	island	Body-island	chr17:40935964-40936180	NA	NA
300	cg23922819	0.282663	0.620723	29.8413	1.26876e-06	0.00170727	6.28315	0.479392	0.762054	0.282663	1	27335739	F	II	FAM46B	Body	shelf	Body-shelf	chr1:27338879-27339441	NA	TRUE
301	cg19010846	0.23302	0.118871	29.8374	1.26953e-06	0.00170727	6.28269	0.00236082	0.235381	0.23302	3	185653035	F	II	TRA2B	Body	shelf	Body-shelf	chr3:185655056-185656029	NA	NA
302	cg07729453	0.138279	0.873941	29.7973	1.2777e-06	0.00170727	6.27796	0.804801	0.943081	0.138279	5	177890816	F	II	COL23A1	Body	opensea	Body-opensea		NA	NA
303	cg12252135	0.582628	0.452492	29.7865	1.2799e-06	0.00170727	6.27668	0.161178	0.743806	0.582628	17	79503877	R	I	FSCN2	Body	island	Body-island	chr17:79503586-79504181	NA	TRUE
304	cg07421075	-0.230503	0.866515	-29.776	1.28206e-06	0.00170727	6.27543	0.981767	0.751263	-0.230503	2	45543784	F	II		IGR	opensea	IGR-opensea		NA	TRUE
305	cg03420998	0.708011	0.398958	29.7749	1.28229e-06	0.00170727	6.2753	0.0449521	0.752963	0.708011	10	88124936	F	II	GRID1	Body	island	Body-island	chr10:88122924-88127364	NA	NA		rs59385257
306	cg16053580	0.4978	0.573966	29.7746	1.28234e-06	0.00170727	6.27527	0.325066	0.822866	0.4978	19	51568863	F	I	KLK13	TSS1500	shore	TSS1500-shore	chr19:51568154-51568412	NA	TRUE
307	cg23545105	0.665343	0.52464	29.7185	1.29392e-06	0.00170727	6.26861	0.191969	0.857311	0.665343	4	48908833	F	I	OCIAD2	TSS200	island	TSS200-island	chr4:48908292-48908850	TRUE	NA
308	cg01510388	0.350224	0.760634	29.7151	1.29463e-06	0.00170727	6.2682	0.585523	0.935746	0.350224	8	65711658	R	I	CYP7B1	TSS1500	island	TSS1500-island	chr8:65710990-65711722	NA	NA
309	cg18702197	0.382664	0.695263	29.712	1.29526e-06	0.00170727	6.26784	0.503931	0.886595	0.382664	2	177027641	F	II	HOXD3	TSS1500	island	TSS1500-island	chr2:177027617-177028014	NA	NA
310	cg02169713	0.547552	0.568131	29.7026	1.29723e-06	0.00170727	6.26671	0.294355	0.841907	0.547552	6	31651094	F	II		IGR	island	IGR-island	chr6:31650648-31651292	TRUE	NA
311	cg22958090	0.312369	0.798878	29.6958	1.29864e-06	0.00170727	6.26591	0.642693	0.955063	0.312369	12	52627438	F	I	KRT7	Body	island	Body-island	chr12:52626793-52627577	NA	NA
312	cg04237997	0.422782	0.667695	29.6535	1.30749e-06	0.00170727	6.26086	0.456303	0.879086	0.422782	11	124629752	R	II	ESAM	Body	island	Body-island	chr11:124629723-124629926	NA	NA
313	cg12787323	0.259793	0.760379	29.6346	1.31148e-06	0.00170727	6.2586	0.630483	0.890276	0.259793	10	119494959	R	I		IGR	island	IGR-island	chr10:119494493-119494991	NA	NA
314	cg03781931	0.498491	0.699886	29.6289	1.31266e-06	0.00170727	6.25793	0.450641	0.949132	0.498491	12	85673200	R	II	ALX1	TSS1500	shore	TSS1500-shore	chr12:85673878-85674700	NA	NA
315	cg24437715	0.379787	0.232455	29.6188	1.3148e-06	0.00170727	6.25672	0.0425617	0.422349	0.379787	2	237072391	R	I		IGR	island	IGR-island	chr2:237071794-237078762	NA	TRUE
316	cg02364970	-0.486376	0.72198	-29.6067	1.31736e-06	0.00170727	6.25528	0.965168	0.478793	-0.486376	17	77921375	F	I	TBC1D16	Body	shore	Body-shore	chr17:77922721-77922973	TRUE	NA
317	cg09356672	0.22663	0.823539	29.6011	1.31856e-06	0.00170727	6.2546	0.710224	0.936854	0.22663	1	19665131	R	II		IGR	island	IGR-island	chr1:19665010-19665276	NA	TRUE
318	cg13895343	0.239341	0.714439	29.5293	1.33389e-06	0.00170727	6.24599	0.594768	0.834109	0.239341	17	26708773	F	I	SARM1	Body	island	Body-island	chr17:26708225-26708805	NA	NA
319	cg00602416	0.426856	0.723734	29.5237	1.3351e-06	0.00170727	6.24532	0.510306	0.937162	0.426856	10	21797819	F	I		IGR	island	IGR-island	chr10:21797632-21799341	NA	NA
320	cg06850660	-0.187948	0.130421	-29.5231	1.33524e-06	0.00170727	6.24524	0.224395	0.0364471	-0.187948	12	53902829	F	II	NPFF	TSS1500	opensea	TSS1500-opensea		NA	NA
321	cg15991553	0.203188	0.752882	29.5019	1.33981e-06	0.00170727	6.24269	0.651289	0.854476	0.203188	14	101290867	F	II		IGR	island	IGR-island	chr14:101290523-101290868	TRUE	NA
322	cg06422471	0.577857	0.671161	29.494	1.34151e-06	0.00170727	6.24175	0.382233	0.96009	0.577857	22	51169500	F	I	SHANK3	Body	island	Body-island	chr22:51169027-51170019	NA	NA
323	cg03890691	0.467806	0.710898	29.4938	1.34155e-06	0.00170727	6.24172	0.476995	0.944802	0.467806	16	30023615	F	I	DOC2A	TSS1500	shore	TSS1500-shore	chr16:30022651-30023007	NA	NA
324	cg20690420	0.417927	0.680608	29.4783	1.34493e-06	0.00170727	6.23985	0.471645	0.889571	0.417927	6	108488751	F	II	NR2E1	Body	island	Body-island	chr6:108485671-108490539	NA	NA
325	cg18500988	0.360351	0.722364	29.4317	1.35509e-06	0.00171487	6.23423	0.542189	0.90254	0.360351	4	54959708	F	II		IGR	shore	IGR-shore	chr4:54957979-54958542	NA	NA		rs35053691
326	cg07113006	0.366412	0.458739	29.3825	1.36595e-06	0.00172298	6.22827	0.275533	0.641945	0.366412	1	45097282	R	II	RNF220	Body	island	Body-island	chr1:45097281-45098049	NA	NA			rs61598786
327	cg02389040	0.542502	0.68854	29.3334	1.37687e-06	0.00172298	6.2223	0.417289	0.959791	0.542502	6	31650786	R	II		IGR	island	IGR-island	chr6:31650648-31651292	TRUE	NA
328	cg22990129	-0.527903	0.648572	-29.3179	1.38033e-06	0.00172298	6.22042	0.912524	0.38462	-0.527903	17	80858893	F	I	TBCD	Body	shore	Body-shore	chr17:80856874-80857352	NA	TRUE
329	cg20236513	0.533173	0.421745	29.3175	1.38042e-06	0.00172298	6.22038	0.155158	0.688331	0.533173	12	109162748	F	I		IGR	shore	IGR-shore	chr12:109162408-109162722	TRUE	NA
330	cg00194126	0.402755	0.742132	29.3086	1.38244e-06	0.00172298	6.21928	0.540754	0.943509	0.402755	2	157186312	R	II	NR4A2	Body	island	Body-island	chr2:157185557-157186355	NA	NA
331	cg11958793	0.249244	0.844247	29.2856	1.3876e-06	0.00172418	6.21649	0.719625	0.968869	0.249244	17	70231287	R	II		IGR	opensea	IGR-opensea		NA	TRUE
332	cg22845790	0.177318	0.642829	29.2442	1.39698e-06	0.00172594	6.21143	0.554169	0.731488	0.177318	8	41694003	R	I	ANK1	Body	opensea	Body-opensea		NA	NA
333	cg14811105	0.236585	0.80656	29.2151	1.40362e-06	0.00172594	6.20787	0.688268	0.924853	0.236585	2	157186321	R	II	NR4A2	Body	island	Body-island	chr2:157185557-157186355	NA	NA
334	cg17683110	0.648136	0.605909	29.2147	1.40371e-06	0.00172594	6.20782	0.281841	0.929977	0.648136	16	49311934	R	II		IGR	island	IGR-island	chr16:49311413-49312308	NA	NA
335	cg09605636	0.633269	0.544563	29.1815	1.41135e-06	0.00172594	6.20375	0.227928	0.861197	0.633269	2	200334584	R	II	FLJ32063	Body	shore	Body-shore	chr2:200335497-200336413	NA	NA
336	cg03020951	0.582448	0.537276	29.1619	1.41587e-06	0.00172594	6.20134	0.246051	0.8285	0.582448	6	34203887	F	II	HMGA1	TSS1500	island	TSS1500-island	chr6:34202567-34206193	NA	NA
337	cg24718827	0.495373	0.580845	29.1432	1.4202e-06	0.00172594	6.19904	0.333159	0.828532	0.495373	5	10563092	F	II	ANKRD33B	TSS1500	island	TSS1500-island	chr5:10562816-10565680	NA	NA
338	cg02829696	0.168707	0.846887	29.1418	1.42053e-06	0.00172594	6.19887	0.762533	0.93124	0.168707	2	134744765	R	II		IGR	opensea	IGR-opensea		NA	TRUE
339	cg18576957	0.740363	0.484183	29.1224	1.42504e-06	0.00172594	6.19648	0.114002	0.854364	0.740363	6	31651020	R	I		IGR	island	IGR-island	chr6:31650648-31651292	TRUE	NA
340	cg05603881	0.691314	0.54554	29.1149	1.42678e-06	0.00172594	6.19556	0.199883	0.891197	0.691314	4	42401149	R	II	SHISA3	Body	shore	Body-shore	chr4:42399152-42400802	NA	NA
341	cg07823273	0.391811	0.71226	29.0119	1.45108e-06	0.00175018	6.18283	0.516355	0.908166	0.391811	19	39695065	R	II	SYCN	TSS200	shore	TSS200-shore	chr19:39694476-39694994	NA	NA
342	cg27148800	0.284999	0.806915	28.931	1.47051e-06	0.00176843	6.17277	0.664415	0.949414	0.284999	16	54325929	F	II		IGR	shore	IGR-shore	chr16:54317821-54324604	NA	NA
343	cg05721839	-0.581611	0.611194	-28.8746	1.48423e-06	0.00177528	6.16574	0.902	0.320389	-0.581611	10	134751598	R	I	C10orf93	Body	opensea	Body-opensea		NA	NA
344	cg04710768	0.187599	0.801555	28.8721	1.48484e-06	0.00177528	6.16543	0.707756	0.895355	0.187599	5	71803282	R	II	ZNF366	TSS200	opensea	TSS200-opensea		NA	NA
345	cg04403850	0.151256	0.77674	28.7766	1.50846e-06	0.00178762	6.15346	0.701112	0.852368	0.151256	7	998981	F	II		IGR	opensea	IGR-opensea		NA	NA
346	cg15845118	0.25294	0.803038	28.7674	1.51076e-06	0.00178762	6.1523	0.676568	0.929508	0.25294	2	45238678	R	II		IGR	shore	IGR-shore	chr2:45240372-45241579	NA	NA
347	cg00547103	-0.4367	0.226464	-28.7526	1.51447e-06	0.00178762	6.15043	0.444814	0.00811402	-0.4367	4	159092089	F	II	FAM198B	Body	opensea	Body-opensea		NA	TRUE
348	cg06394876	0.267818	0.830766	28.7458	1.51618e-06	0.00178762	6.14958	0.696858	0.964675	0.267818	17	15181942	R	II		IGR	opensea	IGR-opensea		NA	TRUE
349	cg24704177	0.293648	0.783824	28.743	1.51689e-06	0.00178762	6.14922	0.637	0.930648	0.293648	2	177027710	R	II	HOXD3	TSS1500	island	TSS1500-island	chr2:177027617-177028014	NA	NA
350	cg01321673	0.477088	0.5586	28.6943	1.52917e-06	0.00179695	6.14309	0.320056	0.797144	0.477088	22	50438363	F	I	IL17REL	Body	island	Body-island	chr22:50438257-50438776	TRUE	TRUE
351	cg20381115	-0.222357	0.162698	-28.556	1.56478e-06	0.00182961	6.12553	0.273876	0.0515194	-0.222357	15	45671148	F	II	LOC145663	Body	shore	Body-shore	chr15:45669970-45671029	TRUE	NA
352	cg25774643	0.76697	0.513316	28.5469	1.56714e-06	0.00182961	6.12438	0.129831	0.896801	0.76697	11	627175	R	I	SCT	TSS200	island	TSS200-island	chr11:626728-628037	NA	NA
353	cg24502192	-0.195437	0.111666	-28.5241	1.57313e-06	0.00182961	6.12146	0.209385	0.0139474	-0.195437	12	58138329	R	II	TSPAN31	TSS1500	opensea	TSS1500-opensea		NA	NA
354	cg10980102	0.39978	0.752752	28.5009	1.57922e-06	0.00182962	6.11851	0.552862	0.952642	0.39978	12	6166874	R	II	VWF	Body	island	Body-island	chr12:6166873-6167258	NA	TRUE
355	cg26421140	-0.3025	0.210824	-28.4342	1.59695e-06	0.00184084	6.10996	0.362074	0.0595735	-0.3025	14	65006053	R	II	HSPA2	TSS1500	shore	TSS1500-shore	chr14:65006874-65009197	NA	NA
356	cg21105875	0.632984	0.590707	28.3993	1.6063e-06	0.00184084	6.10548	0.274215	0.907199	0.632984	1	202778869	R	I	KDM5B	TSS1500	shore	TSS1500-shore	chr1:202779790-202780684	NA	NA
357	cg06908618	0.374315	0.705106	28.359	1.6172e-06	0.00184084	6.10029	0.517948	0.892263	0.374315	16	87739453	F	II	LOC100129637	TSS200	shore	TSS200-shore	chr16:87738617-87738851	NA	NA		rs9937123
358	cg15736553	-0.205668	0.238115	-28.3487	1.62001e-06	0.00184084	6.09896	0.340949	0.135281	-0.205668	3	11610338	R	I	VGLL4	Body	island	Body-island	chr3:11610137-11610370	TRUE	TRUE
359	cg06514699	-0.468639	0.557401	-28.3433	1.62148e-06	0.00184084	6.09827	0.791721	0.323082	-0.468639	1	9677674	R	II		IGR	opensea	IGR-opensea		NA	NA
360	cg01854076	0.260846	0.715313	28.3429	1.62159e-06	0.00184084	6.09821	0.58489	0.845736	0.260846	4	2063036	R	II	NAT8L	Body	island	Body-island	chr4:2059928-2063181	NA	NA
361	cg14409414	0.389352	0.212464	28.3407	1.62219e-06	0.00184084	6.09793	0.0177885	0.40714	0.389352	17	77777649	R	I		IGR	island	IGR-island	chr17:77770672-77778468	NA	TRUE
362	cg15366301	-0.278434	0.222263	-28.3315	1.62471e-06	0.00184084	6.09674	0.36148	0.0830466	-0.278434	5	176274004	F	II	UNC5A	Body	opensea	Body-opensea		NA	NA		rs77128659	rs75492309
363	cg07742404	0.324287	0.589548	28.2668	1.6425e-06	0.00185588	6.08836	0.427405	0.751692	0.324287	12	130648987	F	II	FZD10	1stExon	island	1stExon-island	chr12:130645327-130648988	NA	NA			rs61758967
364	cg08946601	0.226233	0.811246	28.2447	1.6486e-06	0.00185768	6.08551	0.69813	0.924363	0.226233	6	108489064	F	II	NR2E1	Body	island	Body-island	chr6:108485671-108490539	NA	NA
365	cg04498349	0.56027	0.593518	28.2052	1.65964e-06	0.00186453	6.08037	0.313383	0.873653	0.56027	16	10274317	F	II	GRIN2A	5'UTR	island	5'UTR-island	chr16:10273943-10277424	NA	NA
366	cg15443535	0.588749	0.629365	28.1887	1.66428e-06	0.00186453	6.07821	0.33499	0.923739	0.588749	14	93154317	R	I	RIN3	Body	island	Body-island	chr14:93153278-93154759	NA	NA
367	cg12664119	0.434253	0.672636	28.1744	1.66828e-06	0.00186453	6.07636	0.455509	0.889762	0.434253	1	119532352	F	II	TBX15	TSS200	shore	TSS200-shore	chr1:119529819-119530712	NA	TRUE
368	cg01060444	0.215324	0.792637	28.0958	1.69063e-06	0.00188137	6.06608	0.684975	0.900299	0.215324	10	88100354	R	II	GRID1	Body	opensea	Body-opensea		NA	TRUE			rs75935203
369	cg24683222	0.590075	0.602482	28.0893	1.6925e-06	0.00188137	6.06523	0.307445	0.89752	0.590075	4	41880440	F	I		IGR	island	IGR-island	chr4:41880224-41880500	NA	NA		rs78294167
370	cg14210765	0.136906	0.906949	28.0625	1.7002e-06	0.00188237	6.06172	0.838496	0.975402	0.136906	18	73628830	F	II		IGR	shore	IGR-shore	chr18:73627917-73628658	TRUE	NA
371	cg00560277	0.345163	0.702985	28.0544	1.70255e-06	0.00188237	6.06065	0.530404	0.875566	0.345163	7	42267269	R	II	GLI3	5'UTR	shore	5'UTR-shore	chr7:42267546-42267823	NA	TRUE
372	cg16269733	0.588928	0.635434	28.0279	1.71023e-06	0.00188579	6.05717	0.34097	0.929898	0.588928	1	156616804	R	I	BCAN	Body	island	Body-island	chr1:156616553-156616946	NA	NA
373	cg23375895	0.141941	0.908658	27.9821	1.72358e-06	0.00189491	6.05114	0.837688	0.979629	0.141941	6	30094947	R	I		IGR	shore	IGR-shore	chr6:30095173-30095610	NA	NA
374	cg13154880	0.613884	0.541278	27.9625	1.72935e-06	0.00189491	6.04855	0.234336	0.84822	0.613884	4	48486472	F	II	SLC10A4	Body	island	Body-island	chr4:48485362-48486473	TRUE	NA			rs36059772
375	cg12994591	0.212157	0.775324	27.9504	1.73292e-06	0.00189491	6.04695	0.669245	0.881403	0.212157	8	96975932	R	II		IGR	opensea	IGR-opensea		NA	TRUE
376	cg22033530	0.196584	0.668617	27.9368	1.73693e-06	0.00189491	6.04516	0.570325	0.766909	0.196584	19	55692003	F	I	SYT5	TSS1500	shore	TSS1500-shore	chr19:55690182-55691623	NA	NA			rs62126332
377	cg14476745	0.449423	0.760715	27.9182	1.74245e-06	0.0018959	6.0427	0.536004	0.985426	0.449423	9	124979356	R	I	LHX6	Body	island	Body-island	chr9:124979329-124979599	NA	NA
378	cg25407979	0.286532	0.758469	27.8617	1.75935e-06	0.00190924	6.0352	0.615203	0.901735	0.286532	1	204256846	F	I	PLEKHA6	5'UTR	opensea	5'UTR-opensea		NA	TRUE
379	cg23184226	0.200296	0.800452	27.8306	1.76871e-06	0.00191435	6.03107	0.700304	0.9006	0.200296	7	97880563	R	II	TECPR1	5'UTR	shore	5'UTR-shore	chr7:97881132-97881906	NA	NA
380	cg14411912	0.324596	0.780625	27.7793	1.78433e-06	0.00192618	6.02422	0.618327	0.942923	0.324596	17	29038045	R	I		IGR	shore	IGR-shore	chr17:29035201-29037521	NA	NA			rs57062768
381	cg00431699	0.553918	0.592636	27.7519	1.79272e-06	0.00193018	6.02056	0.315676	0.869595	0.553918	2	63278831	R	II	OTX1	5'UTR	island	5'UTR-island	chr2:63274475-63279430	NA	NA
382	cg11135937	0.239148	0.864092	27.7263	1.80061e-06	0.00193361	6.01714	0.744518	0.983665	0.239148	14	24013847	R	II		IGR	opensea	IGR-opensea		NA	NA		rs74959070
383	cg06638795	0.37356	0.675975	27.6915	1.81144e-06	0.00194017	6.01246	0.489195	0.862755	0.37356	2	42719933	R	I	KCNG3	Body	island	Body-island	chr2:42719784-42722166	NA	NA
384	cg05176991	0.295316	0.159396	27.6252	1.83222e-06	0.00194163	6.00354	0.0117382	0.307054	0.295316	18	24128116	F	II	KCTD1	5'UTR	island	5'UTR-island	chr18:24126780-24131138	NA	NA
385	cg11808677	0.235372	0.80632	27.6218	1.8333e-06	0.00194163	6.00308	0.688634	0.924006	0.235372	12	6960079	F	I	USP5	TSS1500	shore	TSS1500-shore	chr12:6961005-6961873	NA	NA
386	cg22730029	-0.446662	0.248052	-27.6119	1.83641e-06	0.00194163	6.00176	0.471383	0.0247211	-0.446662	13	41593582	R	II	ELF1	TSS200	opensea	TSS200-opensea		NA	NA
387	cg25230117	-0.166515	0.817053	-27.5533	1.85508e-06	0.00194163	5.99384	0.900311	0.733796	-0.166515	4	146104495	R	II		IGR	shelf	IGR-shelf	chr4:146100754-146102055	NA	NA			rs72720205
388	cg23619769	0.675008	0.447603	27.537	1.86033e-06	0.00194163	5.99162	0.110099	0.785107	0.675008	11	71952356	R	II	PHOX2A	Body	island	Body-island	chr11:71952112-71952528	NA	NA
389	cg14347199	0.502403	0.395224	27.5314	1.86212e-06	0.00194163	5.99087	0.144022	0.646426	0.502403	9	91150537	F	I	NXNL2	1stExon	island	1stExon-island	chr9:91149945-91150648	NA	NA		rs17852066
390	cg14947429	0.758766	0.512653	27.5299	1.86262e-06	0.00194163	5.99066	0.13327	0.892037	0.758766	10	28036151	R	II	MKX	TSS1500	shore	TSS1500-shore	chr10:28030182-28035211	NA	NA
391	cg17176016	0.498159	0.695917	27.5261	1.86382e-06	0.00194163	5.99015	0.446837	0.944997	0.498159	6	108441207	F	II		IGR	island	IGR-island	chr6:108437998-108441208	NA	TRUE
392	cg21643939	-0.215643	0.13975	-27.5145	1.86756e-06	0.00194163	5.98858	0.247571	0.0319282	-0.215643	3	172467326	R	II		IGR	shore	IGR-shore	chr3:172468372-172468845	NA	NA			rs35390560
393	cg21926782	0.403701	0.675239	27.5141	1.86772e-06	0.00194163	5.98851	0.473389	0.877089	0.403701	3	49459909	F	II	AMT	Body	opensea	Body-opensea		NA	TRUE	low-CpG:49434874-49435126
394	cg11364290	0.117776	0.868675	27.5135	1.86788e-06	0.00194163	5.98844	0.809787	0.927563	0.117776	7	127847603	F	II	MIR129-1	TSS1500	opensea	TSS1500-opensea		NA	NA
395	cg07154944	-0.198383	0.852639	-27.506	1.87033e-06	0.00194163	5.98742	0.951831	0.753448	-0.198383	14	55855938	F	II	KIAA0831	Body	opensea	Body-opensea		NA	TRUE
396	cg08199133	0.38516	0.604052	27.4941	1.87417e-06	0.00194163	5.98581	0.411472	0.796632	0.38516	19	39695034	F	II	SYCN	TSS200	shore	TSS200-shore	chr19:39694476-39694994	NA	NA
397	cg16742873	0.298877	0.725897	27.4534	1.88744e-06	0.00195046	5.98027	0.576458	0.875335	0.298877	4	13544632	F	II	NKX3-2	Body	island	Body-island	chr4:13543562-13546494	NA	NA
398	cg21852117	0.254748	0.703446	27.417	1.8994e-06	0.00195601	5.9753	0.576072	0.83082	0.254748	7	25898296	R	I		IGR	island	IGR-island	chr7:25898237-25898771	NA	TRUE
399	cg13137458	0.450453	0.584365	27.4081	1.90232e-06	0.00195601	5.97409	0.359139	0.809591	0.450453	11	77160347	F	II	PAK1	5'UTR	opensea	5'UTR-opensea		NA	TRUE
400	cg08457421	0.357905	0.697814	27.3643	1.91689e-06	0.00196403	5.96809	0.518861	0.876767	0.357905	22	31536431	R	I	PLA2G3	5'UTR	opensea	5'UTR-opensea		TRUE	TRUE
401	cg08801795	0.459389	0.513355	27.3559	1.91967e-06	0.00196403	5.96695	0.283661	0.74305	0.459389	2	220361916	F	II		IGR	island	IGR-island	chr2:220361462-220363254	NA	TRUE
402	cg24759821	0.163034	0.174285	27.3281	1.92898e-06	0.00196459	5.96314	0.0927678	0.255802	0.163034	12	103311462	R	II	PAH	TSS200	shore	TSS200-shore	chr12:103311040-103311253	NA	TRUE
403	cg02150077	0.394695	0.65558	27.3221	1.93101e-06	0.00196459	5.96231	0.458233	0.852928	0.394695	16	87098542	F	I		IGR	opensea	IGR-opensea		NA	NA
404	cg22979041	0.361173	0.687089	27.3116	1.93455e-06	0.00196459	5.96086	0.506502	0.867675	0.361173	5	134787907	F	II	TIFAB	1stExon	opensea	1stExon-opensea		NA	NA
405	cg22262757	0.470991	0.648912	27.294	1.9405e-06	0.00196578	5.95844	0.413417	0.884408	0.470991	15	86632956	R	II		IGR	opensea	IGR-opensea		NA	TRUE
406	cg26400885	0.334477	0.491023	27.2664	1.94986e-06	0.00197041	5.95464	0.323784	0.658261	0.334477	3	147126119	F	II	ZIC1	TSS1500	shore	TSS1500-shore	chr3:147126988-147128999	NA	NA
407	cg05781785	0.10152	0.863696	27.2164	1.96697e-06	0.00198029	5.94774	0.812936	0.914456	0.10152	11	110979422	F	II		IGR	opensea	IGR-opensea		NA	NA
408	cg14990413	0.299182	0.638321	27.2097	1.96927e-06	0.00198029	5.94682	0.488731	0.787912	0.299182	2	7174685	F	II	RNF144A	Body	shelf	Body-shelf	chr2:7172296-7172512	NA	NA		rs78412188
409	cg16482761	0.32481	0.684488	27.1895	1.97625e-06	0.00198246	5.94402	0.522083	0.846893	0.32481	5	138061348	F	II		IGR	opensea	IGR-opensea		TRUE	TRUE
410	cg13916459	0.696057	0.566782	27.1667	1.98417e-06	0.00198557	5.94086	0.218754	0.914811	0.696057	12	85673221	F	I	ALX1	TSS1500	shore	TSS1500-shore	chr12:85673878-85674700	NA	NA
411	cg12349181	0.170015	0.829019	27.1381	1.99414e-06	0.00199069	5.93689	0.744012	0.914026	0.170015	17	79057046	R	II	BAIAP2	Body	opensea	Body-opensea		TRUE	NA
412	cg24816460	0.709402	0.566382	27.0967	2.00866e-06	0.00200034	5.93114	0.211681	0.921083	0.709402	6	4775203	R	I	CDYL	TSS1500	island	TSS1500-island	chr6:4775131-4777550	NA	NA
413	cg01263386	0.54616	0.526573	26.983	2.04928e-06	0.00202532	5.91525	0.253493	0.799653	0.54616	19	47933586	F	I	SLC8A2	Body	island	Body-island	chr19:47933295-47933827	TRUE	NA
414	cg14428628	-0.276765	0.828395	-26.9741	2.05248e-06	0.00202532	5.91401	0.966777	0.690012	-0.276765	17	77806922	F	II		IGR	island	IGR-island	chr17:77805866-77809046	TRUE	NA		rs58174557
415	cg20348189	0.43428	0.477015	26.9617	2.057e-06	0.00202532	5.91226	0.259875	0.694155	0.43428	2	36595352	F	II	CRIM1	Body	opensea	Body-opensea		NA	TRUE
416	cg06687640	0.438247	0.337763	26.9579	2.05836e-06	0.00202532	5.91173	0.118639	0.556887	0.438247	5	159560692	R	II		IGR	opensea	IGR-opensea		NA	TRUE
417	cg10854819	0.272363	0.663439	26.9233	2.07098e-06	0.0020288	5.90687	0.527258	0.799621	0.272363	15	31515852	R	I		IGR	opensea	IGR-opensea		NA	TRUE
418	cg11833293	-0.309093	0.245274	-26.9212	2.07177e-06	0.0020288	5.90656	0.39982	0.0907275	-0.309093	11	70557519	F	II	SHANK2	Body	opensea	Body-opensea		NA	NA
419	cg19100935	0.383142	0.318978	26.9038	2.07813e-06	0.0020302	5.90412	0.127407	0.510549	0.383142	10	16819529	R	II	RSU1	Body	opensea	Body-opensea		TRUE	TRUE
420	cg26787256	0.209205	0.811693	26.8573	2.09532e-06	0.00204214	5.89756	0.70709	0.916295	0.209205	2	71695338	F	II	DYSF	Body	shore	Body-shore	chr2:71693164-71694127	NA	NA		rs4852786
421	cg19952015	0.228004	0.809302	26.8128	2.11192e-06	0.00205345	5.89126	0.695299	0.923304	0.228004	7	105432653	R	II	ATXN7L1	Body	opensea	Body-opensea		NA	TRUE
422	cg14931854	0.754994	0.522779	26.7991	2.11709e-06	0.00205362	5.88931	0.145282	0.900275	0.754994	6	42738967	R	I		IGR	opensea	IGR-opensea		NA	NA
423	cg26172504	-0.1728	0.146783	-26.7802	2.12421e-06	0.00205568	5.88663	0.233183	0.0603825	-0.1728	19	51487478	R	I	KLK7	TSS1500	opensea	TSS1500-opensea		NA	NA
424	cg05609335	0.283169	0.76758	26.7636	2.13045e-06	0.00205688	5.88428	0.625995	0.909164	0.283169	17	75789393	R	II		IGR	island	IGR-island	chr17:75789326-75789553	NA	NA
425	cg11837391	0.359446	0.696948	26.7356	2.14111e-06	0.00206233	5.88029	0.517225	0.876671	0.359446	3	128199781	F	I	GATA2	3'UTR	opensea	3'UTR-opensea		NA	NA		rs1126564	rs56402025
426	cg03222009	0.163766	0.653684	26.7224	2.14613e-06	0.00206234	5.87842	0.571801	0.735567	0.163766	2	129077232	R	II	HS6ST1	TSS1500	island	TSS1500-island	chr2:129075197-129077639	NA	NA
427	cg19439043	0.472293	0.715522	26.6955	2.15647e-06	0.00206377	5.87457	0.479375	0.951668	0.472293	17	37719913	R	II		IGR	opensea	IGR-opensea		NA	TRUE
428	cg11998619	0.306464	0.751972	26.665	2.16823e-06	0.00206377	5.87021	0.59874	0.905204	0.306464	19	48364243	F	II		IGR	shore	IGR-shore	chr19:48363560-48364160	NA	NA
429	cg05283379	-0.525047	0.351231	-26.6649	2.16827e-06	0.00206377	5.8702	0.613754	0.088707	-0.525047	7	68157097	R	II		IGR	opensea	IGR-opensea		NA	TRUE
430	cg06624527	0.222048	0.696186	26.6541	2.17246e-06	0.00206377	5.86865	0.585162	0.80721	0.222048	12	6898647	F	I	CD4	TSS200	opensea	TSS200-opensea		NA	NA	low-CpG:6768866-6769051	rs71445125
431	cg09572195	0.689015	0.378645	26.6455	2.1758e-06	0.00206377	5.86742	0.0341376	0.723152	0.689015	20	55202447	F	II		IGR	island	IGR-island	chr20:55200279-55206789	NA	NA
432	cg14295482	0.165387	0.702747	26.6356	2.17961e-06	0.00206377	5.86602	0.620053	0.78544	0.165387	19	2555717	F	I	GNG7	5'UTR	shore	5'UTR-shore	chr19:2555751-2556146	NA	TRUE		rs74488624
433	cg11139090	0.522464	0.622982	26.6276	2.18275e-06	0.00206377	5.86486	0.36175	0.884214	0.522464	5	176294068	F	I	UNC5A	Body	shelf	Body-shelf	chr5:176296541-176296933	NA	TRUE
434	cg11940285	0.658316	0.493719	26.5916	2.19684e-06	0.00206781	5.8597	0.164561	0.822877	0.658316	3	129693385	F	I	TRH	5'UTR	island	5'UTR-island	chr3:129693127-129694841	NA	NA		rs9860093
435	cg21376799	0.317811	0.808815	26.591	2.19708e-06	0.00206781	5.85961	0.649909	0.96772	0.317811	6	30094960	R	I		IGR	shore	IGR-shore	chr6:30095173-30095610	NA	NA
436	cg26635219	0.745171	0.521958	26.5236	2.22376e-06	0.00208799	5.84991	0.149372	0.894543	0.745171	7	117119424	F	I	CFTR	TSS1500	opensea	TSS1500-opensea		NA	NA	low-CpG:116906174-116907321
437	cg07723948	-0.337152	0.22522	-26.5029	2.23205e-06	0.00208799	5.84692	0.393796	0.0566435	-0.337152	16	83985335	R	II	OSGIN1	5'UTR	opensea	5'UTR-opensea		NA	NA			rs79876771
438	cg16590794	0.226942	0.687004	26.4987	2.23375e-06	0.00208799	5.84631	0.573533	0.800475	0.226942	18	10032466	R	I		IGR	island	IGR-island	chr18:10032458-10032907	NA	TRUE
439	cg23958868	0.274339	0.817935	26.3559	2.29193e-06	0.00213752	5.82558	0.680766	0.955105	0.274339	4	979079	R	II	SLC26A1	Body	shore	Body-shore	chr4:980603-981248	TRUE	NA
440	cg09869647	0.727807	0.364679	26.3373	2.29962e-06	0.00213984	5.82287	0.00077582	0.728583	0.727807	16	49311698	F	II		IGR	island	IGR-island	chr16:49311413-49312308	NA	NA
441	cg21903817	0.59835	0.328039	26.3244	2.305e-06	0.00214	5.82098	0.0288644	0.627214	0.59835	17	56406118	R	II	BZRAP1	1stExon	shelf	1stExon-shelf	chr17:56401728-56402343	TRUE	NA
442	cg18654464	-0.180126	0.846588	-26.2465	2.33771e-06	0.00216395	5.80959	0.936651	0.756526	-0.180126	19	2234079	F	II	MIR1227	Body	shore	Body-shore	chr19:2235681-2237102	NA	NA			rs74807305
443	cg20291855	0.271918	0.181618	26.2344	2.34285e-06	0.00216395	5.80781	0.0456588	0.317577	0.271918	4	13524143	R	I		IGR	island	IGR-island	chr4:13524062-13526083	NA	TRUE
444	cg02249292	0.483451	0.450961	26.2257	2.34658e-06	0.00216395	5.80652	0.209236	0.692686	0.483451	10	28035655	F	II	MKX	TSS1500	shore	TSS1500-shore	chr10:28030182-28035211	NA	NA			rs78710614
445	cg20634498	0.502313	0.68012	26.1387	2.38394e-06	0.00217762	5.79371	0.428963	0.931276	0.502313	2	88750864	F	II	FOXI3	Body	shore	Body-shore	chr2:88751335-88752865	NA	NA
446	cg06330691	0.469193	0.261215	26.1324	2.38668e-06	0.00217762	5.79278	0.026619	0.495812	0.469193	11	78673290	R	II	ODZ4	Body	shore	Body-shore	chr11:78673007-78673213	TRUE	TRUE
447	cg04870460	-0.256804	0.130353	-26.13	2.38772e-06	0.00217762	5.79242	0.258755	0.0019509	-0.256804	1	146644887	F	II	PRKAB2	TSS1500	shore	TSS1500-shore	chr1:146643470-146644501	NA	NA
448	cg02692390	0.358367	0.61595	26.1173	2.39327e-06	0.00217762	5.79053	0.436766	0.795134	0.358367	5	172657465	R	I		IGR	shore	IGR-shore	chr5:172659049-172660277	NA	TRUE
449	cg03121508	0.196636	0.485378	26.0981	2.40163e-06	0.00217762	5.7877	0.38706	0.583696	0.196636	6	28746317	F	II		IGR	opensea	IGR-opensea		NA	TRUE
450	cg13044444	-0.19709	0.124786	-26.0946	2.40317e-06	0.00217762	5.78718	0.223331	0.026241	-0.19709	6	30029721	F	II	ZNRD1	Body	shore	Body-shore	chr6:30028936-30029195	NA	NA
451	cg22696167	0.603011	0.365616	26.0907	2.40487e-06	0.00217762	5.7866	0.0641099	0.667121	0.603011	15	96864283	F	I		IGR	shore	IGR-shore	chr15:96864881-96866787	NA	TRUE		rs75767015
452	cg22761176	0.263703	0.75859	26.085	2.40741e-06	0.00217762	5.78575	0.626739	0.890442	0.263703	2	173539542	R	I		IGR	opensea	IGR-opensea		NA	TRUE
453	cg11025705	0.475054	0.519002	26.0812	2.40906e-06	0.00217762	5.78519	0.281476	0.756529	0.475054	8	145697880	R	II	KIFC2	Body	island	Body-island	chr8:145697879-145698784	NA	NA
454	cg24467337	0.29543	0.599869	26.0264	2.43329e-06	0.00218838	5.77705	0.452154	0.747583	0.29543	20	31262314	F	II	LOC284805	TSS1500	opensea	TSS1500-opensea		TRUE	TRUE
455	cg07566790	0.315304	0.772987	26.0166	2.43765e-06	0.00218838	5.77559	0.615336	0.930639	0.315304	17	17910425	R	II	LRRC48	Body	island	Body-island	chr17:17910139-17910468	NA	NA
456	cg07626366	-0.576749	0.363116	-26.0159	2.43795e-06	0.00218838	5.77549	0.651491	0.0747418	-0.576749	7	40939069	R	II		IGR	opensea	IGR-opensea		NA	NA
457	cg27664530	0.457842	0.634484	26.0063	2.44224e-06	0.00218838	5.77406	0.405563	0.863405	0.457842	10	98479703	F	II	PIK3AP1	Body	shore	Body-shore	chr10:98479725-98480487	TRUE	NA
458	cg24851084	0.214573	0.831995	25.9831	2.45266e-06	0.00218891	5.77059	0.724708	0.939282	0.214573	17	62600789	R	II	SMURF2	Body	opensea	Body-opensea		NA	TRUE
459	cg15570148	0.422826	0.710651	25.9812	2.45348e-06	0.00218891	5.77032	0.499237	0.922064	0.422826	3	61235985	F	II	FHIT	5'UTR	shore	5'UTR-shore	chr3:61236606-61237227	TRUE	NA
460	cg07455790	0.50449	0.678923	25.9595	2.46324e-06	0.00219005	5.76708	0.426678	0.931168	0.50449	6	31650735	R	I		IGR	island	IGR-island	chr6:31650648-31651292	TRUE	NA
461	cg08612011	0.13872	0.831302	25.93	2.47661e-06	0.00219005	5.76266	0.761942	0.900662	0.13872	12	50350299	F	II	AQP2	3'UTR	shore	3'UTR-shore	chr12:50349079-50349525	NA	NA
462	cg20374917	0.338849	0.717907	25.9283	2.47741e-06	0.00219005	5.7624	0.548483	0.887332	0.338849	11	128603874	F	II	FLI1	Body	opensea	Body-opensea		NA	TRUE
463	cg08249424	0.594971	0.648942	25.926	2.47842e-06	0.00219005	5.76207	0.351457	0.946428	0.594971	6	4775222	R	II	CDYL	TSS1500	island	TSS1500-island	chr6:4775131-4777550	NA	NA
464	cg26750002	0.300082	0.770743	25.9195	2.48138e-06	0.00219005	5.76109	0.620702	0.920784	0.300082	19	49244674	R	II	IZUMO1	Body	shore	Body-shore	chr19:49242018-49242962	TRUE	NA
465	cg00636194	-0.325196	0.186263	-25.8656	2.5061e-06	0.00219372	5.753	0.348861	0.0236646	-0.325196	20	44168629	R	II	WFDC6	TSS1500	opensea	TSS1500-opensea		NA	NA
466	cg17080893	0.370521	0.505195	25.8567	2.5102e-06	0.00219372	5.75166	0.319935	0.690455	0.370521	8	82192535	R	I	FABP5	TSS1500	island	TSS1500-island	chr8:82192378-82193685	TRUE	NA
467	cg17208740	0.334298	0.684353	25.8504	2.5131e-06	0.00219372	5.75072	0.517203	0.851502	0.334298	17	1011493	F	II	ABR	Body	shore	Body-shore	chr17:1011844-1012968	TRUE	NA		rs77131236
468	cg22105534	-0.334387	0.70834	-25.8347	2.52039e-06	0.00219372	5.74835	0.875534	0.541146	-0.334387	6	30308653	F	II	TRIM39	Body	opensea	Body-opensea		NA	NA
469	cg26353161	0.392865	0.714109	25.83	2.52254e-06	0.00219372	5.74765	0.517676	0.910541	0.392865	7	28331380	R	II		IGR	opensea	IGR-opensea		NA	TRUE
470	cg01270206	0.463864	0.667705	25.8296	2.52273e-06	0.00219372	5.74758	0.435773	0.899637	0.463864	20	55199493	R	II		IGR	shore	IGR-shore	chr20:55200279-55206789	NA	NA
471	cg03153397	0.253405	0.803135	25.8179	2.5282e-06	0.00219372	5.74581	0.676432	0.929837	0.253405	17	17910235	R	II	LRRC48	Body	island	Body-island	chr17:17910139-17910468	NA	NA
472	cg10386298	0.597491	0.522916	25.8125	2.5307e-06	0.00219372	5.745	0.22417	0.821661	0.597491	1	221050491	R	I		IGR	island	IGR-island	chr1:221050448-221050864	NA	TRUE
473	cg10316525	0.441166	0.737354	25.8064	2.53354e-06	0.00219372	5.74409	0.516771	0.957937	0.441166	15	40572137	F	I		IGR	island	IGR-island	chr15:40572078-40572758	NA	TRUE
474	cg04935434	0.27352	0.675257	25.7852	2.5435e-06	0.00219771	5.74087	0.538498	0.812017	0.27352	2	177024947	R	I		IGR	island	IGR-island	chr2:177024501-177025692	NA	NA
475	cg09250678	0.784972	0.534968	25.7347	2.5673e-06	0.00221363	5.73324	0.142482	0.927453	0.784972	2	200330782	F	II		IGR	shore	IGR-shore	chr2:200320502-200329681	NA	TRUE
476	cg23737061	0.432379	0.521426	25.702	2.5829e-06	0.00221472	5.72827	0.305236	0.737615	0.432379	3	60226328	R	II	FHIT	Body	opensea	Body-opensea		NA	TRUE
477	cg03917138	0.514372	0.721177	25.6929	2.58725e-06	0.00221472	5.72689	0.463991	0.978363	0.514372	17	70120182	F	II	SOX9	Body	island	Body-island	chr17:70120139-70120442	NA	NA		rs12942952
478	cg04422802	-0.250246	0.607296	-25.6683	2.59907e-06	0.00221472	5.72314	0.732419	0.482173	-0.250246	19	22446026	R	II		IGR	shore	IGR-shore	chr19:22444441-22444715	NA	NA
479	cg00011740	0.823772	0.452014	25.6614	2.60238e-06	0.00221472	5.7221	0.0401277	0.8639	0.823772	16	49311903	F	II		IGR	island	IGR-island	chr16:49311413-49312308	NA	NA
480	cg20403557	0.626769	0.520799	25.6609	2.60262e-06	0.00221472	5.72202	0.207414	0.834183	0.626769	5	115299088	F	I	LVRN	Body	island	Body-island	chr5:115298350-115299137	NA	NA
481	cg18391323	0.48405	0.427625	25.6512	2.60731e-06	0.00221472	5.72054	0.185599	0.66965	0.48405	13	20716432	F	II	GJA3	Body	island	Body-island	chr13:20716137-20717372	NA	NA
482	cg08327367	0.333936	0.750382	25.6333	2.61596e-06	0.00221472	5.71782	0.583414	0.91735	0.333936	11	46934663	F	I	LRP4	Body	opensea	Body-opensea		NA	TRUE
483	cg05965387	0.384002	0.764692	25.6296	2.61778e-06	0.00221472	5.71725	0.57269	0.956693	0.384002	13	51418053	R	II	DLEU7	TSS200	island	TSS200-island	chr13:51417371-51418149	NA	NA
484	cg07146104	0.338831	0.448077	25.6199	2.62248e-06	0.00221472	5.71577	0.278662	0.617493	0.338831	1	16489048	R	I		IGR	opensea	IGR-opensea		TRUE	NA
485	cg02556393	0.267677	0.474647	25.6111	2.62677e-06	0.00221472	5.71443	0.340808	0.608485	0.267677	3	168866705	F	II	MECOM	Body	shore	Body-shore	chr3:168867211-168867413	NA	TRUE		rs61416664
486	cg25344672	0.412807	0.671043	25.609	2.6278e-06	0.00221472	5.71411	0.46464	0.877447	0.412807	9	135285207	R	II	C9orf171	TSS1500	shore	TSS1500-shore	chr9:135285310-135285897	NA	NA
487	cg11179759	0.689857	0.549959	25.5895	2.63737e-06	0.00221824	5.71112	0.20503	0.894888	0.689857	15	89947346	R	II		IGR	shelf	IGR-shelf	chr15:89949373-89951130	NA	NA
488	cg05234035	0.555359	0.577333	25.5493	2.65715e-06	0.00222852	5.70497	0.299653	0.855012	0.555359	5	172673203	R	I		IGR	shore	IGR-shore	chr5:172670829-172671824	NA	TRUE
489	cg24415066	-0.331248	0.178266	-25.5427	2.66042e-06	0.00222852	5.70395	0.34389	0.0126418	-0.331248	4	174439616	F	II		IGR	shore	IGR-shore	chr4:174439812-174440249	NA	NA
490	cg23528037	0.267265	0.707072	25.5038	2.67976e-06	0.00223841	5.69798	0.573439	0.840704	0.267265	17	7758581	R	II	TMEM88	1stExon	shore	1stExon-shore	chr17:7758607-7758980	NA	NA
491	cg05136848	0.111039	0.884519	25.4971	2.68311e-06	0.00223841	5.69695	0.828999	0.940038	0.111039	11	45718281	F	II		IGR	opensea	IGR-opensea		NA	NA
492	cg00883831	0.38339	0.673774	25.4823	2.69053e-06	0.00223874	5.69467	0.482079	0.865469	0.38339	2	208636032	F	I		IGR	shore	IGR-shore	chr2:208631558-208634934	NA	NA		rs61583643
493	cg17402060	0.460611	0.616477	25.4658	2.69884e-06	0.00223874	5.69213	0.386171	0.846782	0.460611	12	81108011	F	I		IGR	shelf	IGR-shelf	chr12:81110725-81111126	NA	NA		rs2132234
494	cg26859042	0.246728	0.774873	25.4484	2.7076e-06	0.00223874	5.68945	0.651509	0.898237	0.246728	19	41620458	F	II	CYP2F1	5'UTR	opensea	5'UTR-opensea		NA	NA		rs79601289
495	cg02141929	0.299716	0.607415	25.4298	2.71708e-06	0.00223874	5.68656	0.457557	0.757273	0.299716	16	56681544	F	II		IGR	shelf	IGR-shelf	chr16:56677120-56677598	NA	NA		rs12932184
496	cg07666532	0.453512	0.541894	25.4278	2.71809e-06	0.00223874	5.68626	0.315138	0.76865	0.453512	7	98249051	F	II	NPTX2	Body	shore	Body-shore	chr7:98245805-98247759	TRUE	NA
497	cg07215003	-0.237323	0.775361	-25.4252	2.7194e-06	0.00223874	5.68586	0.894023	0.6567	-0.237323	5	133532149	R	II	PPP2CA	3'UTR	opensea	3'UTR-opensea		NA	NA
498	cg01201797	0.572688	0.673261	25.4208	2.72162e-06	0.00223874	5.68518	0.386917	0.959605	0.572688	2	208635605	F	II	FZD5	TSS1500	shore	TSS1500-shore	chr2:208631558-208634934	NA	NA
499	cg16297569	0.236957	0.295127	25.3868	2.73899e-06	0.00224854	5.67992	0.176649	0.413606	0.236957	1	92952517	R	II	GFI1	TSS1500	island	TSS1500-island	chr1:92945907-92952609	NA	NA
500	cg23780731	0.246554	0.700758	25.3429	2.76164e-06	0.00225521	5.67311	0.577481	0.824034	0.246554	22	28038320	F	II		IGR	shelf	IGR-shelf	chr22:28034987-28035310	NA	TRUE		rs134016
501	cg19966212	0.544149	0.57602	25.3408	2.76274e-06	0.00225521	5.67278	0.303946	0.848094	0.544149	5	149792783	R	I	CD74	TSS1500	opensea	TSS1500-opensea		NA	NA
502	cg02119927	0.303817	0.162224	25.3392	2.76357e-06	0.00225521	5.67253	0.0103153	0.314132	0.303817	10	71078141	F	I	HK1	Body	island	Body-island	chr10:71077946-71079377	NA	NA
503	cg27344587	0.335239	0.645125	25.2898	2.78931e-06	0.00226105	5.66485	0.477506	0.812744	0.335239	2	63275602	F	I	LOC100132215	TSS1500	island	TSS1500-island	chr2:63274475-63279430	NA	NA		rs72890535
504	cg11638071	0.550817	0.550898	25.2792	2.79488e-06	0.00226105	5.66319	0.27549	0.826307	0.550817	17	56405967	R	II	BZRAP1	1stExon	shelf	1stExon-shelf	chr17:56401728-56402343	TRUE	NA
505	cg04899300	-0.113959	0.0678109	-25.2713	2.79905e-06	0.00226105	5.66196	0.124791	0.0108313	-0.113959	5	137225297	R	II	PKD2L2	Body	island	Body-island	chr5:137224986-137225477	NA	NA
506	cg25210835	0.496017	0.672864	25.2679	2.80088e-06	0.00226105	5.66141	0.424856	0.920872	0.496017	1	110254828	R	I	GSTM5	TSS200	opensea	TSS200-opensea		NA	NA
507	cg09181792	0.560096	0.67854	25.2625	2.80371e-06	0.00226105	5.66057	0.398492	0.958587	0.560096	7	117119393	F	II	CFTR	TSS1500	opensea	TSS1500-opensea		NA	NA	low-CpG:116906174-116907321
508	cg08319905	0.343303	0.74241	25.225	2.82358e-06	0.00227262	5.65471	0.570759	0.914061	0.343303	19	49636270	F	II	PPFIA3	Body	island	Body-island	chr19:49636224-49636694	NA	NA
509	cg00790371	0.298997	0.75912	25.2069	2.83323e-06	0.00227573	5.65188	0.609621	0.908618	0.298997	4	13527710	R	II		IGR	shore	IGR-shore	chr4:13529254-13529865	NA	NA
510	cg05212138	0.18374	0.839242	25.1849	2.845e-06	0.00227573	5.64844	0.747372	0.931112	0.18374	20	23063119	R	II	CD93	3'UTR	opensea	3'UTR-opensea		NA	NA	low-CpG:23010786-23011378
511	cg17247190	0.392513	0.676724	25.1821	2.84653e-06	0.00227573	5.64799	0.480468	0.87298	0.392513	6	141883437	R	II		IGR	opensea	IGR-opensea		NA	TRUE
512	cg18728264	0.170912	0.735206	25.1685	2.85384e-06	0.00227573	5.64586	0.64975	0.820662	0.170912	11	118766491	F	I	CXCR5	1stExon	opensea	1stExon-opensea		NA	TRUE
513	cg22322158	0.292554	0.800812	25.1662	2.85511e-06	0.00227573	5.64549	0.654535	0.947089	0.292554	11	102496115	R	II	MMP20	TSS200	opensea	TSS200-opensea		NA	NA
514	cg09615821	-0.144502	0.199978	-25.1448	2.86664e-06	0.0022805	5.64213	0.272229	0.127727	-0.144502	16	70749564	R	I	VAC14	Body	opensea	Body-opensea		TRUE	TRUE
515	cg21770622	0.474558	0.403845	25.1147	2.88303e-06	0.00228752	5.63739	0.166566	0.641124	0.474558	11	46383066	F	I	DGKZ	Body	opensea	Body-opensea		TRUE	NA
516	cg07631407	0.527996	0.616921	25.0982	2.89207e-06	0.00228752	5.63478	0.352923	0.880919	0.527996	6	43243961	R	II	TTBK1	Body	island	Body-island	chr6:43243593-43244305	NA	NA
517	cg08748969	0.37649	0.746769	25.0975	2.89243e-06	0.00228752	5.63468	0.558524	0.935014	0.37649	12	69327779	R	II	CPM	TSS1500	shore	TSS1500-shore	chr12:69327021-69327532	NA	NA
518	cg23246703	0.708661	0.447987	25.0792	2.9025e-06	0.00228752	5.63178	0.0936567	0.802318	0.708661	2	200334854	R	II	FLJ32063	Body	shore	Body-shore	chr2:200335497-200336413	NA	NA
519	cg04784315	-0.340236	0.762569	-25.0778	2.90328e-06	0.00228752	5.63156	0.932687	0.592451	-0.340236	9	125797284	R	II	GPR21	1stExon	opensea	1stExon-opensea		NA	NA
520	cg23581541	0.268809	0.52388	25.0415	2.92334e-06	0.00228934	5.62581	0.389475	0.658284	0.268809	20	2731176	R	II	EBF4	Body	island	Body-island	chr20:2731063-2731395	NA	NA
521	cg00726615	0.514402	0.568392	25.0306	2.92938e-06	0.00228934	5.62409	0.31119	0.825593	0.514402	3	113252640	R	II	SIDT1	Body	shore	Body-shore	chr3:113251699-113252290	NA	NA
522	cg18843739	0.393639	0.657335	25.0295	2.93002e-06	0.00228934	5.62391	0.460516	0.854155	0.393639	2	192712530	F	II	SDPR	TSS1500	opensea	TSS1500-opensea		NA	NA
523	cg04235075	0.439843	0.50493	24.9966	2.94836e-06	0.00228934	5.6187	0.285009	0.724852	0.439843	16	67199830	R	II	HSF4	Body	island	Body-island	chr16:67196792-67199988	NA	TRUE
524	cg05771369	0.392575	0.602816	24.9838	2.95558e-06	0.00228934	5.61666	0.406529	0.799104	0.392575	12	58021713	R	I	B4GALNT1	Body	island	Body-island	chr12:58021294-58022037	NA	TRUE
525	cg12376422	-0.732967	0.54727	-24.9756	2.96018e-06	0.00228934	5.61536	0.913753	0.180786	-0.732967	9	138136051	R	II		IGR	island	IGR-island	chr9:138136050-138136294	NA	NA
526	cg02558362	0.283331	0.686117	24.9746	2.96074e-06	0.00228934	5.6152	0.544451	0.827782	0.283331	13	36052605	R	II	MIR548F5	Body	island	Body-island	chr13:36052553-36053119	NA	NA
527	cg10094489	0.537614	0.396337	24.965	2.96619e-06	0.00228934	5.61367	0.12753	0.665144	0.537614	7	155599026	R	II	SHH	Body	island	Body-island	chr7:155595692-155599414	NA	NA
528	cg15616382	0.442538	0.595261	24.9607	2.96859e-06	0.00228934	5.61299	0.373992	0.81653	0.442538	10	28030839	R	II	MKX	Body	island	Body-island	chr10:28030182-28035211	NA	NA
529	cg22587479	0.503431	0.426365	24.9587	2.96971e-06	0.00228934	5.61267	0.17465	0.67808	0.503431	2	219738226	F	I	WNT6	Body	island	Body-island	chr2:219738081-219738788	TRUE	NA
530	cg10627839	-0.303601	0.195721	-24.9389	2.98095e-06	0.00228934	5.60952	0.347522	0.0439208	-0.303601	1	196866512	R	I	CFHR4	Body	opensea	Body-opensea		NA	TRUE
531	cg14544666	0.706222	0.464951	24.9382	2.98137e-06	0.00228934	5.6094	0.11184	0.818062	0.706222	5	179634789	F	I	RASGEF1C	5'UTR	island	5'UTR-island	chr5:179634577-179634875	NA	TRUE
532	cg12838061	0.359961	0.726638	24.9326	2.98456e-06	0.00228934	5.6085	0.546658	0.906619	0.359961	5	172657273	F	II		IGR	shore	IGR-shore	chr5:172659049-172660277	NA	TRUE		rs80062342
533	cg03975922	-0.115362	0.0964018	-24.9195	2.99201e-06	0.00228934	5.60642	0.154083	0.0387207	-0.115362	5	140080575	F	II	ZMAT2	Body	opensea	Body-opensea		NA	NA		rs78037710
534	cg08594554	0.628231	0.619634	24.9149	2.99464e-06	0.00228934	5.60568	0.305519	0.933749	0.628231	17	72231318	F	II	TTYH2	Body	opensea	Body-opensea		NA	NA
535	cg26910511	0.40113	0.599586	24.8955	3.00577e-06	0.00229249	5.60258	0.399021	0.800151	0.40113	19	39799037	F	I	LRFN1	Body	island	Body-island	chr19:39797786-39799250	TRUE	NA
536	cg06609094	0.489737	0.707837	24.8869	3.01067e-06	0.00229249	5.60121	0.462969	0.952706	0.489737	4	175132842	F	II		IGR	shelf	IGR-shelf	chr4:175135259-175135496	NA	TRUE
537	cg22117825	-0.261846	0.234892	-24.8634	3.02425e-06	0.00229249	5.59745	0.365815	0.10397	-0.261846	4	174439478	F	I		IGR	shore	IGR-shore	chr4:174439812-174440249	NA	NA
538	cg07964848	0.620857	0.469628	24.8592	3.02669e-06	0.00229249	5.59677	0.159199	0.780056	0.620857	10	28035894	R	II	MKX	TSS1500	shore	TSS1500-shore	chr10:28030182-28035211	NA	NA
539	cg01008154	0.163785	0.78204	24.8506	3.03168e-06	0.00229249	5.59539	0.700148	0.863932	0.163785	1	46509395	R	II	PIK3R3	Body	opensea	Body-opensea		NA	TRUE
540	cg24769879	0.243876	0.203302	24.8496	3.03221e-06	0.00229249	5.59524	0.0813635	0.32524	0.243876	19	46503907	F	II	CCDC61	Body	shore	Body-shore	chr19:46504108-46504330	NA	TRUE
541	cg06878548	0.406827	0.656222	24.8193	3.04989e-06	0.00229747	5.59037	0.452808	0.859636	0.406827	8	514821	R	I		IGR	opensea	IGR-opensea		NA	NA			rs76227384
542	cg15922174	0.385949	0.682419	24.8191	3.04997e-06	0.00229747	5.59035	0.489445	0.875394	0.385949	9	126135998	F	I	CRB2	Body	island	Body-island	chr9:126135407-126136193	NA	TRUE
543	cg11991824	0.375304	0.453095	24.8034	3.05921e-06	0.00230022	5.58781	0.265442	0.640747	0.375304	6	31651283	F	II		IGR	island	IGR-island	chr6:31650648-31651292	TRUE	NA
544	cg08777316	0.215149	0.823767	24.7798	3.07308e-06	0.00230643	5.58401	0.716193	0.931342	0.215149	5	158531511	R	I		IGR	island	IGR-island	chr5:158531375-158531648	NA	NA
545	cg10375110	0.342553	0.739561	24.7689	3.07953e-06	0.00230706	5.58225	0.568285	0.910838	0.342553	4	40337443	F	II	CHRNA9	TSS200	opensea	TSS200-opensea		NA	TRUE
546	cg01297670	0.417388	0.504724	24.739	3.09723e-06	0.0023161	5.57744	0.29603	0.713418	0.417388	6	31651070	F	II		IGR	island	IGR-island	chr6:31650648-31651292	TRUE	NA
547	cg04904276	-0.258721	0.162151	-24.723	3.10677e-06	0.00231902	5.57485	0.291512	0.0327905	-0.258721	16	11835562	F	I	TXNDC11	Body	shore	Body-shore	chr16:11836073-11837092	NA	NA
548	cg17429236	0.367981	0.620468	24.7051	3.11748e-06	0.00232185	5.57196	0.436478	0.804459	0.367981	7	150694028	R	I	NOS3	Body	opensea	Body-opensea		NA	NA
549	cg14689537	0.556933	0.679666	24.6978	3.12185e-06	0.00232185	5.57078	0.401199	0.958132	0.556933	10	94450866	R	II	HHEX	Body	shore	Body-shore	chr10:94451329-94451737	NA	NA
550	cg08193681	0.136413	0.870858	24.6407	3.15641e-06	0.00233284	5.56151	0.802652	0.939065	0.136413	12	114234200	F	I		IGR	opensea	IGR-opensea		NA	NA		rs17474705
551	cg25392692	0.34077	0.738021	24.6179	3.17037e-06	0.00233284	5.5578	0.567636	0.908406	0.34077	12	58021309	R	II	B4GALNT1	Body	island	Body-island	chr12:58021294-58022037	NA	TRUE
552	cg14513071	0.299818	0.807279	24.6146	3.17234e-06	0.00233284	5.55727	0.65737	0.957188	0.299818	1	47905517	F	II	FOXD2	3'UTR	island	3'UTR-island	chr1:47902793-47905518	NA	NA		rs3834075
553	cg26926138	0.437597	0.662884	24.6131	3.1733e-06	0.00233284	5.55702	0.444086	0.881683	0.437597	4	54960034	R	I		IGR	shore	IGR-shore	chr4:54957979-54958542	NA	NA
554	cg12290671	0.246475	0.775062	24.5882	3.18861e-06	0.00233284	5.55296	0.651825	0.8983	0.246475	7	99195819	R	I		IGR	island	IGR-island	chr7:99195683-99196001	NA	NA
555	cg20400838	0.458701	0.739185	24.5834	3.19154e-06	0.00233284	5.55218	0.509834	0.968536	0.458701	7	21208923	R	II		IGR	opensea	IGR-opensea		NA	TRUE
556	cg24937995	0.344373	0.773819	24.5792	3.19417e-06	0.00233284	5.55149	0.601633	0.946006	0.344373	21	34448038	R	II		IGR	shelf	IGR-shelf	chr21:34442206-34444543	NA	TRUE
557	cg15835988	0.175189	0.558816	24.5704	3.19955e-06	0.00233284	5.55007	0.471222	0.646411	0.175189	15	63245400	R	I		IGR	island	IGR-island	chr15:63245237-63245530	NA	NA
558	cg07798980	0.372811	0.558779	24.5604	3.2058e-06	0.00233284	5.54842	0.372373	0.745184	0.372811	5	172659241	F	I	NKX2-5	3'UTR	island	3'UTR-island	chr5:172659049-172660277	NA	NA
559	cg16547027	0.514382	0.588139	24.5431	3.21653e-06	0.00233284	5.5456	0.330948	0.84533	0.514382	18	24127588	R	II	KCTD1	5'UTR	island	5'UTR-island	chr18:24126780-24131138	NA	NA
560	cg16532438	0.223418	0.118208	24.5401	3.21841e-06	0.00233284	5.54511	0.00649849	0.229917	0.223418	5	138861941	R	II	TMEM173	5'UTR	opensea	5'UTR-opensea		TRUE	NA	low-CpG:138841998-138842536
561	cg03510194	0.309425	0.473576	24.5381	3.21965e-06	0.00233284	5.54478	0.318863	0.628288	0.309425	5	134788007	R	II	TIFAB	1stExon	opensea	1stExon-opensea		NA	NA
562	cg14673618	0.441121	0.578104	24.5376	3.21997e-06	0.00233284	5.5447	0.357544	0.798664	0.441121	2	45170322	F	I	SIX3	Body	island	Body-island	chr2:45169505-45171884	NA	NA
563	cg02630477	0.464381	0.68009	24.535	3.22161e-06	0.00233284	5.54427	0.447899	0.912281	0.464381	1	40388223	R	I		IGR	opensea	IGR-opensea		NA	NA
564	cg15680973	0.314636	0.721654	24.534	3.22219e-06	0.00233284	5.54412	0.564336	0.878972	0.314636	5	7420177	F	II	ADCY2	Body	opensea	Body-opensea		NA	TRUE
565	cg15263021	0.226091	0.648412	24.5257	3.22738e-06	0.00233284	5.54276	0.535366	0.761457	0.226091	11	61273282	F	I		IGR	shelf	IGR-shelf	chr11:61275825-61277329	TRUE	NA
566	cg20826442	0.429487	0.629393	24.4973	3.2452e-06	0.00233313	5.53811	0.414649	0.844136	0.429487	7	81305782	F	II		IGR	opensea	IGR-opensea		NA	TRUE
567	cg07516091	0.466129	0.655944	24.4955	3.24634e-06	0.00233313	5.53781	0.422879	0.889008	0.466129	19	47951619	R	II	SLC8A2	Body	shore	Body-shore	chr19:47950869-47951566	NA	NA
568	cg14997413	0.613693	0.460265	24.4914	3.24893e-06	0.00233313	5.53713	0.153419	0.767112	0.613693	7	51384937	F	I	COBL	TSS1500	island	TSS1500-island	chr7:51383311-51384938	TRUE	TRUE
569	cg03811891	0.429325	0.61112	24.489	3.25047e-06	0.00233313	5.53673	0.396458	0.825783	0.429325	6	158937286	R	II		IGR	island	IGR-island	chr6:158937285-158937491	NA	NA
570	cg12341202	0.361782	0.644579	24.4476	3.27673e-06	0.00234788	5.52993	0.463688	0.825469	0.361782	11	115531299	R	I		IGR	shore	IGR-shore	chr11:115529997-115530548	TRUE	NA
571	cg17995197	-0.187617	0.104415	-24.4198	3.29445e-06	0.00235309	5.52536	0.198224	0.0106066	-0.187617	2	26408167	F	II	FAM59B	Body	island	Body-island	chr2:26407422-26408253	NA	NA
572	cg10287137	0.249924	0.751089	24.4175	3.29595e-06	0.00235309	5.52498	0.626127	0.876051	0.249924	11	72929054	R	I	P2RY2	TSS1500	island	TSS1500-island	chr11:72928982-72929885	TRUE	TRUE
573	cg06171329	0.239062	0.824045	24.4044	3.30435e-06	0.00235309	5.52282	0.704514	0.943576	0.239062	8	97389586	R	II		IGR	opensea	IGR-opensea		NA	TRUE
574	cg14122652	-0.279253	0.805006	-24.396	3.30978e-06	0.00235309	5.52143	0.944633	0.66538	-0.279253	17	77768387	R	II	CBX8	3'UTR	shore	3'UTR-shore	chr17:77763364-77767356	NA	NA
575	cg13998293	-0.605244	0.421212	-24.3916	3.31261e-06	0.00235309	5.52071	0.723834	0.11859	-0.605244	1	26394435	F	II	TRIM63	TSS1500	opensea	TSS1500-opensea		NA	NA
576	cg00667862	0.543744	0.591594	24.3557	3.33588e-06	0.00236525	5.51477	0.319722	0.863466	0.543744	1	91300446	F	II		IGR	shore	IGR-shore	chr1:91300979-91301891	NA	TRUE
577	cg01883159	0.491043	0.277118	24.3475	3.34123e-06	0.00236525	5.51341	0.0315964	0.522639	0.491043	6	43243461	F	II	TTBK1	Body	shore	Body-shore	chr6:43243593-43244305	NA	NA
578	cg07846061	0.218037	0.727532	24.3287	3.35352e-06	0.00236545	5.51029	0.618514	0.836551	0.218037	16	74732434	F	II	MLKL	5'UTR	shore	5'UTR-shore	chr16:74734152-74734572	NA	NA
579	cg02162286	0.516579	0.607567	24.328	3.35398e-06	0.00236545	5.51018	0.349278	0.865857	0.516579	5	5887361	F	I		IGR	island	IGR-island	chr5:5887062-5887528	TRUE	NA
580	cg17158414	0.294217	0.731082	24.3207	3.35876e-06	0.00236545	5.50897	0.583973	0.87819	0.294217	2	27665306	F	I	KRTCAP3	1stExon	island	1stExon-island	chr2:27665251-27665670	TRUE	NA
581	cg15400997	0.202498	0.880021	24.2963	3.37482e-06	0.00237241	5.50492	0.778772	0.98127	0.202498	12	94580329	R	II	PLXNC1	Body	shore	Body-shore	chr12:94580656-94580874	NA	TRUE
582	cg07211212	0.826091	0.486633	24.2829	3.38369e-06	0.00237241	5.50269	0.0735879	0.899679	0.826091	20	55200146	R	I		IGR	shore	IGR-shore	chr20:55200279-55206789	NA	NA
583	cg22670033	0.283048	0.810599	24.2795	3.38596e-06	0.00237241	5.50212	0.669075	0.952123	0.283048	5	180646608	R	II		IGR	shore	IGR-shore	chr5:180646688-180647049	NA	NA
584	cg00087645	-0.12533	0.888368	-24.2619	3.39765e-06	0.00237656	5.49919	0.951033	0.825703	-0.12533	6	157040279	F	II		IGR	shore	IGR-shore	chr6:157040983-157041385	NA	NA
585	cg18866599	0.61018	0.365005	24.2408	3.41173e-06	0.00238236	5.49567	0.0599151	0.670095	0.61018	2	208635723	R	I		IGR	shore	IGR-shore	chr2:208631558-208634934	NA	NA
586	cg20435535	0.753525	0.540171	24.2054	3.4355e-06	0.00238612	5.48977	0.163409	0.916934	0.753525	6	31651151	R	II		IGR	island	IGR-island	chr6:31650648-31651292	TRUE	NA
587	cg18549882	0.250601	0.57952	24.1992	3.43969e-06	0.00238612	5.48873	0.45422	0.70482	0.250601	14	100247918	R	II		IGR	opensea	IGR-opensea		NA	TRUE
588	cg26450717	0.462601	0.362268	24.1971	3.44112e-06	0.00238612	5.48837	0.130968	0.593569	0.462601	6	31650835	R	I		IGR	island	IGR-island	chr6:31650648-31651292	TRUE	NA
589	cg10730435	0.311167	0.751978	24.186	3.44863e-06	0.00238612	5.48652	0.596394	0.907561	0.311167	15	99987955	R	I		IGR	opensea	IGR-opensea		NA	TRUE
590	cg01804664	0.371989	0.407167	24.1811	3.45193e-06	0.00238612	5.4857	0.221172	0.593162	0.371989	5	149669414	F	I	CAMK2A	TSS200	opensea	TSS200-opensea		NA	NA
591	cg01428071	0.292486	0.449313	24.1537	3.47058e-06	0.00239097	5.48111	0.303071	0.595556	0.292486	6	79785773	R	II	PHIP	Body	shore	Body-shore	chr6:79787608-79788337	NA	NA
592	cg17474422	0.266422	0.729764	24.1402	3.47986e-06	0.00239336	5.47884	0.596553	0.862975	0.266422	1	36039866	F	I	TFAP2E	Body	island	Body-island	chr1:36038927-36040051	NA	NA
593	cg14712657	0.276076	0.808375	24.1112	3.49977e-06	0.00240303	5.47397	0.670337	0.946413	0.276076	7	93888413	F	II		IGR	opensea	IGR-opensea		NA	TRUE
594	cg20722210	0.566002	0.614614	24.0921	3.513e-06	0.0024081	5.47075	0.331613	0.897615	0.566002	5	134827136	R	II		IGR	shore	IGR-shore	chr5:134827285-134827644	NA	TRUE
595	cg26554505	0.739163	0.462452	24.0745	3.52516e-06	0.00241207	5.4678	0.092871	0.832034	0.739163	3	55516711	F	I	WNT5A	Body	shore	Body-shore	chr3:55517658-55517939	TRUE	TRUE
596	cg15518950	0.462783	0.552567	24.0668	3.53053e-06	0.00241207	5.4665	0.321176	0.783959	0.462783	5	72415770	R	II	TMEM171	TSS1500	island	TSS1500-island	chr5:72415611-72416766	NA	NA
597	cg09343360	0.261967	0.812633	24.037	3.55143e-06	0.00241582	5.46146	0.681649	0.943616	0.261967	5	134662722	R	II		IGR	island	IGR-island	chr5:134662721-134663027	NA	NA
598	cg08357627	-0.343994	0.474699	-24.0357	3.55233e-06	0.00241582	5.46124	0.646696	0.302702	-0.343994	11	132949126	F	II	OPCML	Body	shelf	Body-shelf	chr11:132951692-132952260	NA	NA
599	cg01446515	0.27921	0.79278	24.0271	3.55837e-06	0.00241582	5.45979	0.653175	0.932385	0.27921	13	20805443	R	II	GJB6	5'UTR	shore	5'UTR-shore	chr13:20806016-20806867	NA	TRUE
600	cg14070323	0.259719	0.807031	24.0255	3.5595e-06	0.00241582	5.45952	0.677172	0.936891	0.259719	14	101291856	R	I	MEG3	TSS1500	shore	TSS1500-shore	chr14:101292043-101292709	NA	NA
601	cg25063151	0.409259	0.648768	24.0096	3.57072e-06	0.00241879	5.45683	0.444138	0.853398	0.409259	1	1290554	R	I	MXRA8	Body	island	Body-island	chr1:1289707-1291126	TRUE	TRUE
602	cg11545887	0.257786	0.760669	23.9907	3.58412e-06	0.00241879	5.45362	0.631776	0.889562	0.257786	11	7110194	R	II	RBMXL2	5'UTR	island	5'UTR-island	chr11:7110132-7111376	NA	NA			rs7120146
603	cg00912573	-0.451091	0.303094	-23.9871	3.58667e-06	0.00241879	5.45301	0.52864	0.0775484	-0.451091	2	227661291	R	II	IRS1	1stExon	shore	1stExon-shore	chr2:227662082-227664912	NA	NA			rs13306469
604	cg03317505	0.342577	0.179026	23.986	3.58741e-06	0.00241879	5.45284	0.00773688	0.350314	0.342577	5	138861832	R	II	TMEM173	5'UTR	opensea	5'UTR-opensea		TRUE	NA	low-CpG:138841998-138842536
605	cg20136061	0.310017	0.216977	23.9527	3.61121e-06	0.00243025	5.44718	0.0619685	0.371986	0.310017	3	147136586	R	II		IGR	shore	IGR-shore	chr3:147136903-147137328	NA	NA
606	cg21953891	0.293223	0.761592	23.9457	3.61623e-06	0.00243025	5.44599	0.614981	0.908203	0.293223	5	168271855	F	II	SLIT3	Body	opensea	Body-opensea		NA	NA	low-CpG:168204401-168204710	rs34685292
607	cg01568317	0.263594	0.826039	23.931	3.6268e-06	0.00243316	5.44349	0.694242	0.957836	0.263594	14	74895911	R	II		IGR	shelf	IGR-shelf	chr14:74892466-74893184	NA	TRUE
608	cg24427724	0.404757	0.610739	23.9158	3.63774e-06	0.00243316	5.4409	0.408361	0.813118	0.404757	12	6234257	F	II	VWF	TSS1500	opensea	TSS1500-opensea		NA	NA			rs61750447
609	cg01357370	0.407674	0.462643	23.8973	3.65113e-06	0.00243316	5.43775	0.258807	0.66648	0.407674	1	156818961	R	II	NTRK1	Body	island	Body-island	chr1:156818622-156819192	NA	NA
610	cg12913879	0.375996	0.759038	23.896	3.65207e-06	0.00243316	5.43753	0.57104	0.947036	0.375996	2	85362480	R	II	TCF7L1	Body	island	Body-island	chr2:85359956-85362593	NA	NA
611	cg07488576	0.354939	0.672038	23.8931	3.6542e-06	0.00243316	5.43703	0.494568	0.849507	0.354939	2	192711481	R	II	SDPR	1stExon	opensea	1stExon-opensea		NA	TRUE
612	cg14532497	-0.298346	0.27445	-23.8686	3.67208e-06	0.00243316	5.43285	0.423624	0.125277	-0.298346	4	174439756	R	I		IGR	shore	IGR-shore	chr4:174439812-174440249	NA	NA
613	cg01314544	0.19655	0.762295	23.8684	3.6722e-06	0.00243316	5.43282	0.66402	0.860571	0.19655	2	23851841	R	II	KLHL29	Body	island	Body-island	chr2:23851840-23852089	NA	NA
614	cg01527777	0.430318	0.510626	23.8648	3.67482e-06	0.00243316	5.4322	0.295467	0.725785	0.430318	11	71956145	R	II	PHOX2A	TSS1500	shore	TSS1500-shore	chr11:71954816-71955659	TRUE	NA
615	cg05021312	-0.397656	0.323239	-23.8601	3.6783e-06	0.00243316	5.43139	0.522067	0.124411	-0.397656	20	32078768	R	II	CBFA2T2	Body	shore	Body-shore	chr20:32077657-32078469	NA	NA
616	cg18735775	-0.464773	0.370826	-23.8559	3.68134e-06	0.00243316	5.43068	0.603213	0.13844	-0.464773	13	110982652	F	II	COL4A2	Body	opensea	Body-opensea		NA	TRUE
617	cg17276853	0.351162	0.57438	23.8501	3.68563e-06	0.00243316	5.42968	0.398798	0.749961	0.351162	17	32964596	F	I	TMEM132E	Body	island	Body-island	chr17:32964375-32965433	NA	NA
618	cg03726209	0.441992	0.612772	23.8309	3.69973e-06	0.00243856	5.4264	0.391776	0.833768	0.441992	4	186509045	R	II	SORBS2	Body	opensea	Body-opensea		NA	NA
619	cg10798059	0.501569	0.30769	23.7722	3.74337e-06	0.00246337	5.41633	0.056905	0.558474	0.501569	8	24816607	F	I		IGR	shelf	IGR-shelf	chr8:24812946-24814299	NA	TRUE			rs10094136
620	cg22459664	0.547251	0.444686	23.7625	3.75063e-06	0.0024642	5.41466	0.17106	0.718312	0.547251	7	139929764	F	I		IGR	shore	IGR-shore	chr7:139930065-139930356	NA	NA
621	cg07841831	0.344886	0.692019	23.7517	3.75872e-06	0.00246558	5.41281	0.519576	0.864462	0.344886	17	41782011	R	II		IGR	opensea	IGR-opensea		NA	TRUE
622	cg07195926	0.723549	0.578929	23.7274	3.77707e-06	0.00247367	5.40861	0.217155	0.940704	0.723549	3	128203414	R	II	GATA2	Body	shelf	Body-shelf	chr3:128205495-128212274	NA	TRUE
623	cg24509810	0.429994	0.668171	23.6255	3.85508e-06	0.00252075	5.39099	0.453174	0.883168	0.429994	2	80549634	R	II	CTNNA2	Body	island	Body-island	chr2:80549578-80549798	NA	NA
624	cg09243900	0.309779	0.79789	23.6003	3.87469e-06	0.00252809	5.38661	0.643001	0.95278	0.309779	1	156030844	F	II	RAB25	TSS200	opensea	TSS200-opensea		NA	NA		rs35396451
625	cg01462545	0.487273	0.602654	23.5918	3.88133e-06	0.00252809	5.38513	0.359018	0.846291	0.487273	4	42401242	R	I	SHISA3	Body	shore	Body-shore	chr4:42399152-42400802	NA	NA
626	cg19057830	0.414683	0.667899	23.5861	3.8858e-06	0.00252809	5.38413	0.460557	0.875241	0.414683	10	77165673	F	II	C10orf41	Body	island	Body-island	chr10:77155128-77169600	NA	NA
627	cg24467349	0.500936	0.689427	23.5726	3.89636e-06	0.00252809	5.38179	0.438959	0.939895	0.500936	1	110254835	R	I	GSTM5	TSS200	opensea	TSS200-opensea		NA	NA
628	cg19792544	0.309149	0.212065	23.5649	3.90244e-06	0.00252809	5.38044	0.0574902	0.366639	0.309149	8	145699121	R	II	KIFC2	3'UTR	shore	3'UTR-shore	chr8:145700238-145700822	NA	NA
629	cg17862152	0.502119	0.4861	23.5639	3.90318e-06	0.00252809	5.38028	0.23504	0.73716	0.502119	1	203044930	R	I	PPFIA4	Body	island	Body-island	chr1:203044722-203045390	NA	TRUE
630	cg27648216	-0.406877	0.306213	-23.5515	3.913e-06	0.00253046	5.37811	0.509652	0.102775	-0.406877	22	46460338	F	II		IGR	shelf	IGR-shelf	chr22:46457095-46458028	NA	NA		rs58662512
631	cg27434368	0.388033	0.646734	23.5294	3.93046e-06	0.00253776	5.37426	0.452718	0.840751	0.388033	19	19650978	R	II	CILP2	Body	island	Body-island	chr19:19650683-19651274	NA	NA
632	cg23095743	0.689907	0.421529	23.5113	3.94489e-06	0.00254309	5.37108	0.0765751	0.766482	0.689907	10	104000831	F	I	PITX3	5'UTR	island	5'UTR-island	chr10:104000254-104001741	NA	NA
633	cg26365014	0.409324	0.654925	23.4886	3.96301e-06	0.00255077	5.36712	0.450263	0.859588	0.409324	10	134622019	F	I		IGR	shore	IGR-shore	chr10:134622423-134622641	NA	NA		rs73387072
634	cg02696327	0.562987	0.688854	23.4646	3.98235e-06	0.00255537	5.3629	0.407361	0.970348	0.562987	16	49312543	F	II	CBLN1	3'UTR	shore	3'UTR-shore	chr16:49314037-49316543	NA	NA		rs74641028
635	cg16453794	0.150438	0.894527	23.4635	3.98322e-06	0.00255537	5.36271	0.819308	0.969746	0.150438	6	1105428	R	II		IGR	opensea	IGR-opensea		NA	TRUE
636	cg26431163	0.534169	0.527414	23.4566	3.98879e-06	0.00255537	5.3615	0.260329	0.794498	0.534169	15	96895542	R	II		IGR	island	IGR-island	chr15:96895306-96895729	NA	NA
637	cg00682734	0.599714	0.529318	23.4411	4.00132e-06	0.00255861	5.35878	0.22946	0.829175	0.599714	20	55200973	F	II		IGR	island	IGR-island	chr20:55200279-55206789	NA	NA
638	cg20553004	0.29016	0.685734	23.4311	4.00946e-06	0.00255861	5.35702	0.540654	0.830814	0.29016	15	33586239	R	II		IGR	opensea	IGR-opensea		NA	NA
639	cg05995220	0.35567	0.39022	23.4273	4.01251e-06	0.00255861	5.35636	0.212385	0.568055	0.35567	20	55964998	R	I	RBM38	TSS1500	island	TSS1500-island	chr20:55964916-55965271	NA	NA			rs77876901
640	cg23921031	0.273343	0.846901	23.4078	4.02847e-06	0.00256021	5.35292	0.71023	0.983573	0.273343	11	111789452	F	II	C11orf52	TSS200	opensea	TSS200-opensea		NA	NA
641	cg06298346	0.399837	0.639136	23.4014	4.0337e-06	0.00256021	5.35179	0.439218	0.839055	0.399837	5	10565679	F	II	ANKRD33B	Body	island	Body-island	chr5:10562816-10565680	NA	NA
642	cg04757806	0.312383	0.775371	23.4014	4.03371e-06	0.00256021	5.35179	0.61918	0.931563	0.312383	11	94278595	R	I	FUT4	1stExon	island	1stExon-island	chr11:94276894-94278913	NA	TRUE
643	cg27409771	0.326854	0.523367	23.3887	4.0441e-06	0.00256186	5.34955	0.35994	0.686794	0.326854	16	10711296	F	II		IGR	opensea	IGR-opensea		TRUE	TRUE
644	cg03265671	0.609773	0.41264	23.383	4.04876e-06	0.00256186	5.34855	0.107754	0.717526	0.609773	1	156616554	R	II	BCAN	Body	island	Body-island	chr1:156616553-156616946	NA	NA
645	cg03171465	0.466485	0.644447	23.368	4.06112e-06	0.00256241	5.34591	0.411205	0.87769	0.466485	2	99553830	F	II	C2orf55	TSS1500	island	TSS1500-island	chr2:99552185-99553831	NA	NA		rs28575117
646	cg19612574	-0.248079	0.832154	-23.3668	4.06209e-06	0.00256241	5.3457	0.956194	0.708114	-0.248079	10	49608952	F	II	MAPK8	TSS1500	opensea	TSS1500-opensea		NA	NA
647	cg27365324	0.304697	0.784607	23.315	4.1052e-06	0.00257882	5.33653	0.632258	0.936956	0.304697	15	40727743	F	II		IGR	shore	IGR-shore	chr15:40728262-40728466	NA	NA
648	cg12626036	0.319054	0.692334	23.3129	4.10691e-06	0.00257882	5.33616	0.532807	0.851861	0.319054	5	134662980	F	I		IGR	island	IGR-island	chr5:134662721-134663027	NA	NA		rs73292644
649	cg27365701	0.166822	0.866482	23.3017	4.11632e-06	0.00258079	5.33417	0.783071	0.949893	0.166822	12	89744150	F	II	DUSP6	Body	shore	Body-shore	chr12:89745168-89748144	NA	NA
650	cg04008913	0.332361	0.515049	23.2813	4.13347e-06	0.0025876	5.33056	0.348868	0.681229	0.332361	3	43327465	R	II	SNRK	TSS1500	shore	TSS1500-shore	chr3:43327698-43328310	NA	NA
651	cg04386400	0.740046	0.56904	23.2683	4.14444e-06	0.00259052	5.32825	0.199017	0.939063	0.740046	6	31651158	R	II		IGR	island	IGR-island	chr6:31650648-31651292	TRUE	NA
652	cg20431250	0.474888	0.690259	23.2045	4.19889e-06	0.00262003	5.31688	0.452815	0.927703	0.474888	6	108492653	F	II	NR2E1	Body	shore	Body-shore	chr6:108491033-108491410	NA	NA
653	cg11594770	0.398345	0.680358	23.1938	4.20808e-06	0.00262003	5.31497	0.481185	0.879531	0.398345	3	43221815	R	II		IGR	opensea	IGR-opensea		NA	TRUE
654	cg10923408	0.448971	0.709714	23.1885	4.21268e-06	0.00262003	5.31402	0.485229	0.9342	0.448971	13	31506710	F	II	C13orf26	TSS200	opensea	TSS200-opensea		NA	NA
655	cg20098471	0.753297	0.449137	23.1833	4.21713e-06	0.00262003	5.3131	0.0724886	0.825786	0.753297	11	13032613	R	I	RASSF10	Body	shore	Body-shore	chr11:13030330-13032584	NA	NA
656	cg26267430	0.712278	0.540616	23.1669	4.23131e-06	0.00262286	5.31017	0.184478	0.896755	0.712278	15	96894509	R	I		IGR	shore	IGR-shore	chr15:96895306-96895729	NA	NA
657	cg15844443	-0.382383	0.348788	-23.1633	4.23444e-06	0.00262286	5.30952	0.539979	0.157596	-0.382383	14	91132167	R	II	TTC7B	Body	opensea	Body-opensea		NA	TRUE
658	cg27117679	0.29812	0.761892	23.1422	4.25288e-06	0.00262907	5.30573	0.612831	0.910952	0.29812	16	51460393	F	II		IGR	opensea	IGR-opensea		NA	TRUE
659	cg27083087	-0.291973	0.234597	-23.1328	4.26104e-06	0.00262907	5.30406	0.380584	0.0886106	-0.291973	3	11610239	F	I	VGLL4	Body	island	Body-island	chr3:11610137-11610370	TRUE	TRUE
660	cg25773262	0.334598	0.731057	23.1298	4.26364e-06	0.00262907	5.30352	0.563758	0.898356	0.334598	1	156616855	F	I	BCAN	Body	island	Body-island	chr1:156616553-156616946	NA	NA		rs17850453
661	cg10389771	0.492891	0.659602	23.1222	4.27032e-06	0.00262924	5.30216	0.413156	0.906047	0.492891	1	156616779	R	II	BCAN	Body	island	Body-island	chr1:156616553-156616946	NA	NA
662	cg09919570	0.707052	0.490748	23.1056	4.28492e-06	0.0026327	5.29918	0.137222	0.844274	0.707052	16	49311782	F	I		IGR	island	IGR-island	chr16:49311413-49312308	NA	NA		rs71134584	rs3833063
663	cg19376851	0.696302	0.365727	23.1013	4.28873e-06	0.0026327	5.2984	0.0175767	0.713878	0.696302	2	200334137	F	II	FLJ32063	Body	island	Body-island	chr2:200333687-200334172	NA	TRUE
664	cg00498305	0.462478	0.438252	23.0892	4.29938e-06	0.00263366	5.29623	0.207013	0.669491	0.462478	10	119000236	F	II	SLC18A2	TSS1500	shore	TSS1500-shore	chr10:119000435-119001530	NA	NA
665	cg08108750	0.489629	0.255462	23.085	4.3031e-06	0.00263366	5.29548	0.0106473	0.500276	0.489629	15	96889464	R	II		IGR	shore	IGR-shore	chr15:96887415-96887616	TRUE	NA
666	cg02121529	0.254514	0.813181	23.0651	4.32077e-06	0.00263767	5.29189	0.685924	0.940439	0.254514	13	40746549	F	I		IGR	island	IGR-island	chr13:40746369-40746696	NA	TRUE
667	cg05365735	0.488825	0.719559	23.0581	4.32698e-06	0.00263767	5.29064	0.475147	0.963972	0.488825	2	208635637	F	II	FZD5	TSS1500	shore	TSS1500-shore	chr2:208631558-208634934	NA	NA
668	cg14472366	0.462396	0.610645	23.0476	4.33643e-06	0.00263767	5.28873	0.379447	0.841843	0.462396	13	20875915	F	I		IGR	island	IGR-island	chr13:20875518-20876214	NA	TRUE
669	cg14799927	0.292186	0.440523	23.0475	4.33652e-06	0.00263767	5.28871	0.29443	0.586616	0.292186	6	30175074	F	II	TRIM26	5'UTR	opensea	5'UTR-opensea		NA	TRUE
670	cg08223357	-0.145812	0.103582	-23.0416	4.34172e-06	0.00263767	5.28766	0.176488	0.0306764	-0.145812	17	77302162	F	II	HRNBP3	5'UTR	opensea	5'UTR-opensea		TRUE	TRUE
671	cg11657043	0.380013	0.654263	23.0202	4.36094e-06	0.00264544	5.28379	0.464256	0.844269	0.380013	2	127734511	R	I		IGR	island	IGR-island	chr2:127734403-127734677	NA	NA
672	cg12977772	0.335226	0.786053	22.9859	4.39198e-06	0.00265442	5.27758	0.61844	0.953666	0.335226	5	72714340	F	II		IGR	shore	IGR-shore	chr5:72715407-72715997	NA	TRUE
673	cg06528559	0.433139	0.722979	22.9831	4.39454e-06	0.00265442	5.27707	0.50641	0.939549	0.433139	2	63275509	F	II	LOC100132215	TSS1500	island	TSS1500-island	chr2:63274475-63279430	NA	NA
674	cg13251666	0.168485	0.653687	22.9806	4.39673e-06	0.00265442	5.27663	0.569444	0.737929	0.168485	7	38375485	F	II		IGR	opensea	IGR-opensea		NA	NA
675	cg02193146	0.370753	0.729424	22.9545	4.42058e-06	0.00265442	5.27189	0.544047	0.9148	0.370753	1	110752257	R	II		IGR	island	IGR-island	chr1:110752256-110754794	NA	NA			rs72988879
676	cg27629454	0.144872	0.867059	22.9232	4.44934e-06	0.00265442	5.2662	0.794624	0.939495	0.144872	1	228742687	R	II		IGR	shore	IGR-shore	chr1:228742996-228743461	NA	NA
677	cg11081272	-0.559994	0.363646	-22.9183	4.45383e-06	0.00265442	5.26531	0.643644	0.0836492	-0.559994	11	78130236	R	II	GAB2	TSS1500	shore	TSS1500-shore	chr11:78127965-78129400	NA	TRUE
678	cg25232541	0.321819	0.262299	22.8977	4.47286e-06	0.00265442	5.26157	0.101389	0.423208	0.321819	19	409888	R	II	C2CD4C	TSS1500	shore	TSS1500-shore	chr19:407011-409511	NA	NA
679	cg14317513	0.582784	0.632922	22.8915	4.47862e-06	0.00265442	5.26044	0.341531	0.924314	0.582784	21	38074992	R	II	SIM2	Body	shore	Body-shore	chr21:38076762-38077685	NA	NA
680	cg18151012	0.315879	0.419985	22.8878	4.48206e-06	0.00265442	5.25977	0.262046	0.577925	0.315879	1	19600909	R	II	AKR7L	TSS1500	island	TSS1500-island	chr1:19600249-19600942	TRUE	NA
681	cg13636189	0.509622	0.571947	22.8795	4.48983e-06	0.00265442	5.25825	0.317136	0.826758	0.509622	9	102587074	R	II	NR4A3	5'UTR	island	5'UTR-island	chr9:102581791-102587561	NA	NA
682	cg22086566	0.519721	0.649875	22.8735	4.49535e-06	0.00265442	5.25717	0.390015	0.909736	0.519721	7	3989097	F	I	SDK1	Body	opensea	Body-opensea		NA	TRUE		rs76044193
683	cg02267270	0.449931	0.681554	22.8716	4.49715e-06	0.00265442	5.25681	0.456589	0.90652	0.449931	6	37616410	R	II	MDGA1	Body	island	Body-island	chr6:37616393-37616621	TRUE	NA
684	cg07980777	0.326295	0.771258	22.8693	4.49931e-06	0.00265442	5.25639	0.608111	0.934406	0.326295	13	21303077	R	II	N6AMT2	3'UTR	opensea	3'UTR-opensea		NA	NA
685	cg22344745	0.247399	0.784673	22.8671	4.50138e-06	0.00265442	5.25599	0.660974	0.908373	0.247399	1	227746294	F	I		IGR	island	IGR-island	chr1:227746157-227746454	NA	NA
686	cg13424940	0.347253	0.485367	22.866	4.50245e-06	0.00265442	5.25578	0.311741	0.658994	0.347253	9	136844397	R	I	VAV2	Body	shore	Body-shore	chr9:136844420-136844775	TRUE	TRUE
687	cg13877670	0.782084	0.448638	22.8644	4.50391e-06	0.00265442	5.25549	0.0575954	0.83968	0.782084	15	53083532	F	II	ONECUT1	TSS1500	island	TSS1500-island	chr15:53080458-53083699	TRUE	TRUE
688	cg04270085	0.113585	0.917327	22.8612	4.5069e-06	0.00265442	5.25491	0.860535	0.974119	0.113585	2	12223636	R	II		IGR	opensea	IGR-opensea		NA	TRUE
689	cg13720362	0.38218	0.614762	22.8582	4.50971e-06	0.00265442	5.25436	0.423672	0.805852	0.38218	6	108492271	R	II	NR2E1	Body	shore	Body-shore	chr6:108485671-108490539	NA	NA
690	cg10382206	0.375043	0.740983	22.8519	4.51565e-06	0.00265442	5.25321	0.553462	0.928505	0.375043	1	209373448	R	II		IGR	opensea	IGR-opensea		NA	TRUE
691	cg07580975	0.283504	0.764249	22.8445	4.52258e-06	0.00265442	5.25186	0.622497	0.906001	0.283504	1	200843333	R	II		IGR	island	IGR-island	chr1:200842196-200843388	NA	TRUE
692	cg10973146	0.210073	0.867133	22.8442	4.52286e-06	0.00265442	5.2518	0.762097	0.97217	0.210073	14	103568471	F	I	C14orf73	Body	island	Body-island	chr14:103568365-103571499	NA	NA		rs35272284
693	cg07913197	0.702899	0.535124	22.8428	4.52418e-06	0.00265442	5.25155	0.183674	0.886573	0.702899	2	200334901	R	II	FLJ32063	Body	shore	Body-shore	chr2:200335497-200336413	NA	NA
694	cg07318204	0.51876	0.596345	22.8176	4.54798e-06	0.00266245	5.24693	0.336964	0.855725	0.51876	4	145566441	R	I	HHIP	TSS1500	island	TSS1500-island	chr4:145566242-145567413	TRUE	NA
695	cg14969094	0.272815	0.386625	22.8146	4.55082e-06	0.00266245	5.24638	0.250217	0.523033	0.272815	3	156848003	F	I		IGR	opensea	IGR-opensea		NA	NA		rs56268334
696	cg26371731	0.735977	0.426935	22.7908	4.57341e-06	0.00267186	5.24203	0.0589458	0.794923	0.735977	1	156390240	F	I	MIR9-1	TSS200	shore	TSS200-shore	chr1:156390403-156391581	NA	NA
697	cg21470600	0.284825	0.608533	22.778	4.5856e-06	0.00267519	5.23968	0.46612	0.750946	0.284825	1	6040824	R	I	NPHP4	Body	opensea	Body-opensea		TRUE	TRUE
698	cg05233774	0.193346	0.742132	22.7672	4.59593e-06	0.00267742	5.2377	0.645459	0.838805	0.193346	12	66192970	R	I	RPSAP52	Body	opensea	Body-opensea		NA	TRUE			rs79296799
699	cg01833675	0.461987	0.688375	22.7483	4.61409e-06	0.00268124	5.23422	0.457381	0.919368	0.461987	2	225266876	R	II	FAM124B	TSS200	opensea	TSS200-opensea		NA	NA
700	cg19442138	0.496095	0.606965	22.7463	4.61606e-06	0.00268124	5.23385	0.358918	0.855013	0.496095	10	21783344	R	II		IGR	island	IGR-island	chr10:21783198-21786420	NA	NA
701	cg06719448	0.223622	0.834109	22.7401	4.62205e-06	0.00268124	5.23271	0.722297	0.94592	0.223622	7	128355262	R	II	FAM71F1	TSS200	opensea	TSS200-opensea		NA	NA
702	cg03885975	0.221291	0.779192	22.726	4.6356e-06	0.00268531	5.23012	0.668547	0.889837	0.221291	12	131142708	R	II		IGR	opensea	IGR-opensea		NA	NA
703	cg14593033	-0.222655	0.124658	-22.7092	4.65195e-06	0.00269099	5.22702	0.235985	0.0133302	-0.222655	17	56296980	F	II	MKS1	TSS200	shore	TSS200-shore	chr17:56296488-56296842	NA	TRUE
704	cg02545583	0.201051	0.820661	22.6886	4.67202e-06	0.00269756	5.22322	0.720135	0.921187	0.201051	5	165751842	F	II		IGR	opensea	IGR-opensea		NA	TRUE
705	cg03826564	-0.142303	0.0789369	-22.6841	4.67641e-06	0.00269756	5.22239	0.150088	0.00778537	-0.142303	15	101629310	R	II		IGR	island	IGR-island	chr15:101629128-101629458	NA	TRUE
706	cg25509184	0.611767	0.540841	22.6691	4.69111e-06	0.00270225	5.21962	0.234957	0.846724	0.611767	7	117119382	R	II	CFTR	TSS1500	opensea	TSS1500-opensea		NA	NA	low-CpG:116906174-116907321
707	cg02727285	-0.120897	0.0652299	-22.6514	4.70858e-06	0.00270852	5.21634	0.125679	0.00478131	-0.120897	19	45504242	R	II	RELB	TSS1500	shore	TSS1500-shore	chr19:45504865-45505299	NA	NA
708	cg00343305	0.229109	0.816091	22.6014	4.75821e-06	0.00272873	5.20707	0.701536	0.930645	0.229109	16	22104151	F	II	VWA3A	Body	opensea	Body-opensea		NA	TRUE
709	cg19664328	0.324555	0.729221	22.5986	4.7611e-06	0.00272873	5.20654	0.566943	0.891498	0.324555	5	178854502	F	I		IGR	opensea	IGR-opensea		NA	NA		rs77545820
710	cg08594936	0.316277	0.813345	22.5945	4.76514e-06	0.00272873	5.20579	0.655207	0.971483	0.316277	7	31726704	R	II	C7orf16	TSS200	opensea	TSS200-opensea		NA	NA		rs77831788
711	cg16956686	0.451838	0.614885	22.5871	4.77253e-06	0.00272873	5.20442	0.388966	0.840804	0.451838	7	4304779	F	I	SDK1	Body	island	Body-island	chr7:4303079-4305062	NA	NA
712	cg10944063	0.282529	0.774848	22.5828	4.7769e-06	0.00272873	5.20361	0.633583	0.916112	0.282529	2	120233706	R	II	SCTR	Body	opensea	Body-opensea		TRUE	TRUE
713	cg16916782	-0.241338	0.154997	-22.5729	4.78684e-06	0.00272935	5.20177	0.275666	0.0343279	-0.241338	13	113261142	F	II		IGR	shore	IGR-shore	chr13:113260724-113260925	NA	NA
714	cg14880184	-0.729768	0.488197	-22.568	4.7918e-06	0.00272935	5.20085	0.853081	0.123313	-0.729768	18	19758221	F	II	GATA6	Body	shore	Body-shore	chr18:19756794-19757080	NA	NA
715	cg03129014	0.412988	0.716518	22.5612	4.79868e-06	0.00272935	5.19958	0.510024	0.923013	0.412988	13	20736156	F	II	GJA3	TSS1500	island	TSS1500-island	chr13:20735043-20736157	NA	NA		rs6490524
716	cg02649698	0.177457	0.888155	22.5491	4.81092e-06	0.00272935	5.19733	0.799427	0.976884	0.177457	10	43818854	F	I		IGR	shore	IGR-shore	chr10:43818074-43818604	TRUE	NA
717	cg21357088	-0.257993	0.787443	-22.5488	4.81116e-06	0.00272935	5.19728	0.91644	0.658447	-0.257993	10	133357329	R	II		IGR	opensea	IGR-opensea		NA	NA
718	cg12374506	0.249741	0.722423	22.5423	4.81782e-06	0.00272936	5.19606	0.597552	0.847294	0.249741	12	49728243	R	I	C1QL4	Body	shore	Body-shore	chr12:49729728-49731162	NA	NA
719	cg02202305	0.463274	0.480168	22.5343	4.82587e-06	0.00273016	5.19458	0.248531	0.711805	0.463274	1	156405368	R	II		IGR	island	IGR-island	chr1:156405160-156406350	NA	TRUE
720	cg23435915	0.427811	0.66586	22.5255	4.83482e-06	0.00273147	5.19294	0.451954	0.879765	0.427811	5	43044640	R	II	LOC153684	Body	shore	Body-shore	chr5:43042107-43043477	NA	NA
721	cg02632314	-0.501575	0.257513	-22.516	4.84457e-06	0.00273225	5.19115	0.508301	0.00672529	-0.501575	13	41593416	F	II	ELF1	5'UTR	opensea	5'UTR-opensea		NA	NA	low-CpG:40491405-40491505
722	cg06579154	-0.499601	0.297932	-22.5112	4.84949e-06	0.00273225	5.19025	0.547732	0.0481313	-0.499601	10	134752183	F	II	C10orf93	Body	shelf	Body-shelf	chr10:134755663-134756852	TRUE	NA
723	cg10330839	0.29593	0.72683	22.5045	4.85629e-06	0.00273234	5.18901	0.578865	0.874795	0.29593	19	41115766	F	II	LTBP4	Body	island	Body-island	chr19:41115445-41115767	NA	NA		rs35914638
724	cg14515364	0.177783	0.885813	22.4882	4.87301e-06	0.002738	5.18596	0.796921	0.974705	0.177783	2	636606	R	I		IGR	island	IGR-island	chr2:636121-637112	NA	NA
725	cg03400374	0.368889	0.576269	22.4806	4.88093e-06	0.00273857	5.18453	0.391824	0.760714	0.368889	1	6086275	R	I	KCNAB2	TSS200	island	TSS200-island	chr1:6086244-6086494	TRUE	TRUE
726	cg08076266	0.397089	0.334341	22.4743	4.88735e-06	0.00273857	5.18336	0.135796	0.532886	0.397089	2	120190202	R	I	TMEM37	Body	island	Body-island	chr2:120190030-120190308	NA	NA
727	cg13614409	0.565939	0.666786	22.463	4.89903e-06	0.00273883	5.18124	0.383816	0.949755	0.565939	13	31506752	F	I	C13orf26	TSS200	opensea	TSS200-opensea		NA	NA
728	cg05992079	0.270823	0.751642	22.4588	4.90342e-06	0.00273883	5.18045	0.61623	0.887053	0.270823	9	35650999	F	II	SIT1	TSS200	shelf	TSS200-shelf	chr9:35646744-35647265	NA	TRUE
729	cg18466965	-0.33524	0.264595	-22.4546	4.90779e-06	0.00273883	5.17966	0.432215	0.0969751	-0.33524	12	117628589	R	II	FBXO21	TSS1500	shore	TSS1500-shore	chr12:117627650-117628488	NA	NA
730	cg13909533	-0.401894	0.682982	-22.4204	4.94336e-06	0.00275495	5.17325	0.883928	0.482035	-0.401894	1	50568847	R	II	ELAVL4	TSS1500	opensea	TSS1500-opensea		NA	NA
731	cg02017282	0.481721	0.517342	22.3818	4.98399e-06	0.0027703	5.16597	0.276482	0.758203	0.481721	17	44896923	R	II	WNT3	TSS1500	island	TSS1500-island	chr17:44895800-44897025	TRUE	TRUE
732	cg05786140	0.548355	0.639553	22.3815	4.98439e-06	0.0027703	5.1659	0.365376	0.91373	0.548355	4	129292585	F	II		IGR	opensea	IGR-opensea		NA	TRUE
733	cg23807071	-0.476327	0.289707	-22.321	5.04875e-06	0.00280105	5.15449	0.527871	0.0515436	-0.476327	7	1980222	F	I	MAD1L1	Body	shore	Body-shore	chr7:1978698-1978934	TRUE	TRUE
734	cg03888033	0.140044	0.347629	22.3168	5.05333e-06	0.00280105	5.15369	0.277607	0.417652	0.140044	1	156818905	F	II	NTRK1	Body	island	Body-island	chr1:156818622-156819192	NA	NA
735	cg22122862	0.36899	0.635141	22.2997	5.07177e-06	0.00280704	5.15044	0.450646	0.819635	0.36899	1	2987914	R	II	PRDM16	Body	island	Body-island	chr1:2983925-2987962	NA	NA
736	cg17574739	0.396546	0.595812	22.2941	5.07779e-06	0.00280704	5.14939	0.39754	0.794085	0.396546	19	39694993	F	II	SYCN	TSS200	island	TSS200-island	chr19:39694476-39694994	NA	NA
737	cg08230483	0.371002	0.637644	22.2817	5.09126e-06	0.00281071	5.14703	0.452143	0.823145	0.371002	10	88123453	F	I	GRID1	Body	island	Body-island	chr10:88122924-88127364	NA	NA		rs78023312
738	cg02630888	-0.237315	0.367099	-22.2722	5.10153e-06	0.00281261	5.14523	0.485757	0.248441	-0.237315	4	15657820	F	II	FBXL5	TSS1500	shore	TSS1500-shore	chr4:15656364-15657739	NA	NA
739	cg02641676	-0.376576	0.27131	-22.2617	5.11296e-06	0.00281513	5.14324	0.459599	0.0830222	-0.376576	8	42397764	R	II	C8orf40	5'UTR	shore	5'UTR-shore	chr8:42396235-42397195	NA	NA
740	cg20035980	0.254878	0.755525	22.2308	5.14674e-06	0.00282384	5.13737	0.628086	0.882964	0.254878	17	19880241	F	II	AKAP10	Body	shore	Body-shore	chr17:19880676-19881633	NA	NA
741	cg10068398	-0.505818	0.685955	-22.224	5.15423e-06	0.00282384	5.13607	0.938864	0.433047	-0.505818	15	40225341	F	II	EIF2AK4	TSS1500	shore	TSS1500-shore	chr15:40226210-40226631	NA	NA
742	cg02890194	0.270347	0.727464	22.223	5.15539e-06	0.00282384	5.13587	0.592291	0.862638	0.270347	7	156791845	F	I		IGR	shore	IGR-shore	chr7:156792318-156793272	TRUE	NA
743	cg14640592	0.415173	0.64282	22.22	5.15867e-06	0.00282384	5.1353	0.435234	0.850406	0.415173	1	203044726	R	II	PPFIA4	Body	island	Body-island	chr1:203044722-203045390	NA	TRUE
744	cg22318514	0.617746	0.42531	22.2094	5.1704e-06	0.00282384	5.13327	0.116437	0.734183	0.617746	6	31650850	R	I		IGR	island	IGR-island	chr6:31650648-31651292	TRUE	NA
745	cg15896117	-0.675349	0.555438	-22.2084	5.17149e-06	0.00282384	5.13309	0.893113	0.217763	-0.675349	13	95658809	F	II		IGR	shelf	IGR-shelf	chr13:95655108-95655517	NA	NA		rs73553679
746	cg07691152	0.57887	0.581969	22.2022	5.17828e-06	0.00282384	5.13191	0.292534	0.871404	0.57887	12	103355123	F	I		IGR	shelf	IGR-shelf	chr12:103351579-103352695	NA	NA
747	cg16764274	0.516388	0.659159	22.1973	5.1837e-06	0.00282384	5.13098	0.400965	0.917353	0.516388	2	223290168	F	II	SGPP2	Body	shore	Body-shore	chr2:223288922-223290013	NA	NA
748	cg25417675	0.449671	0.604604	22.1837	5.19881e-06	0.00282475	5.12838	0.379769	0.82944	0.449671	6	31651059	F	I		IGR	island	IGR-island	chr6:31650648-31651292	TRUE	NA
749	cg03554962	0.197698	0.746894	22.1835	5.1991e-06	0.00282475	5.12833	0.648045	0.845743	0.197698	16	86404423	R	II		IGR	opensea	IGR-opensea		NA	NA
750	cg23563014	0.60726	0.407046	22.1586	5.22684e-06	0.00282481	5.12358	0.103416	0.710676	0.60726	10	44789077	R	I		IGR	island	IGR-island	chr10:44788811-44789120	NA	TRUE
751	cg01007305	0.382852	0.696003	22.1496	5.23693e-06	0.00282481	5.12186	0.504577	0.887429	0.382852	10	88123687	F	II	GRID1	Body	island	Body-island	chr10:88122924-88127364	NA	NA
752	cg00851028	0.385337	0.679418	22.1457	5.2413e-06	0.00282481	5.12111	0.48675	0.872087	0.385337	1	234905772	F	II		IGR	opensea	IGR-opensea		NA	NA
753	cg02978168	0.294875	0.727814	22.1452	5.24189e-06	0.00282481	5.12101	0.580377	0.875252	0.294875	18	76695123	R	II		IGR	shore	IGR-shore	chr18:76693917-76694195	NA	NA
754	cg16889054	0.271999	0.85274	22.1384	5.2496e-06	0.00282481	5.1197	0.71674	0.988739	0.271999	12	125987736	R	II	TMEM132B	Body	opensea	Body-opensea		NA	TRUE
755	cg27179680	0.257996	0.554965	22.138	5.24994e-06	0.00282481	5.11964	0.425967	0.683963	0.257996	1	205460879	R	I		IGR	opensea	IGR-opensea		NA	TRUE
756	cg24730915	0.173243	0.844352	22.1375	5.25056e-06	0.00282481	5.11953	0.757731	0.930974	0.173243	19	7570267	F	II	C19orf45	Body	shelf	Body-shelf	chr19:7565704-7566313	NA	NA
757	cg10655629	-0.161163	0.546673	-22.1224	5.26755e-06	0.00282481	5.11665	0.627255	0.466092	-0.161163	5	480253	F	I	SLC9A3	Body	shore	Body-shore	chr5:481639-482225	NA	NA
758	cg13412545	0.461025	0.469218	22.117	5.27366e-06	0.00282481	5.11561	0.238706	0.699731	0.461025	5	172175765	F	II		IGR	island	IGR-island	chr5:172175480-172175883	NA	TRUE
759	cg18941641	0.231455	0.817684	22.1086	5.28319e-06	0.00282481	5.11399	0.701957	0.933412	0.231455	10	78392320	F	II		IGR	opensea	IGR-opensea		NA	TRUE
760	cg02744588	0.225748	0.73646	22.1086	5.28321e-06	0.00282481	5.11399	0.623586	0.849334	0.225748	19	48823880	F	II	CCDC114	TSS1500	shore	TSS1500-shore	chr19:48824529-48825493	NA	NA
761	cg14548284	0.365203	0.779611	22.1047	5.28766e-06	0.00282481	5.11324	0.59701	0.962213	0.365203	4	10458049	F	II	ZNF518B	5'UTR	shore	5'UTR-shore	chr4:10458129-10459353	TRUE	NA
762	cg24889914	0.383477	0.635715	22.1039	5.2885e-06	0.00282481	5.1131	0.443977	0.827454	0.383477	19	7852204	F	II	CLEC4GP1	TSS200	shore	TSS200-shore	chr19:7852932-7854557	NA	NA		rs35880685
763	cg19601035	0.357632	0.653443	22.0905	5.30381e-06	0.00282787	5.11051	0.474627	0.832259	0.357632	12	48399140	R	II	COL2A1	TSS1500	shore	TSS1500-shore	chr12:48399168-48399372	NA	NA
764	cg07077013	0.375317	0.581302	22.0868	5.30799e-06	0.00282787	5.10981	0.393643	0.76896	0.375317	2	177025198	F	II		IGR	island	IGR-island	chr2:177024501-177025692	NA	NA
765	cg26522592	0.546942	0.570587	22.0624	5.33592e-06	0.00283154	5.10511	0.297116	0.844058	0.546942	1	165323232	F	II	LMX1A	Body	shore	Body-shore	chr1:165323486-165323811	NA	NA
766	cg10695105	0.466102	0.573214	22.0611	5.33743e-06	0.00283154	5.10485	0.340163	0.806265	0.466102	12	49943166	R	I	KCNH3	Body	island	Body-island	chr12:49942786-49943435	TRUE	TRUE
767	cg19623418	0.583257	0.533704	22.0596	5.33915e-06	0.00283154	5.10456	0.242076	0.825333	0.583257	20	55499548	F	I		IGR	shore	IGR-shore	chr20:55500347-55501102	NA	NA		rs12624378
768	cg13844193	0.196187	0.794428	22.0568	5.34241e-06	0.00283154	5.10402	0.696335	0.892522	0.196187	1	91193193	R	II		IGR	shore	IGR-shore	chr1:91190489-91192804	NA	NA
769	cg05429527	-0.227654	0.155159	-22.0342	5.36846e-06	0.00284168	5.09966	0.268986	0.0413325	-0.227654	6	1596122	F	II		IGR	shelf	IGR-shelf	chr6:1599090-1599402	NA	NA
770	cg21026095	-0.168525	0.673181	-22.0181	5.38704e-06	0.00284432	5.09657	0.757444	0.588919	-0.168525	15	31198021	R	II	MTMR15	Body	shore	Body-shore	chr15:31195673-31196392	NA	NA
771	cg07786254	-0.312809	0.202262	-22.0179	5.38726e-06	0.00284432	5.09653	0.358667	0.0458575	-0.312809	19	59085608	F	II	MZF1	TSS1500	shore	TSS1500-shore	chr19:59086697-59087299	NA	NA
772	cg16599136	0.430785	0.589041	22.0074	5.3995e-06	0.00284712	5.09449	0.373648	0.804433	0.430785	19	49561594	R	II		IGR	island	IGR-island	chr19:49561094-49561620	NA	NA
773	cg08328483	0.191174	0.820992	21.9898	5.42009e-06	0.00285268	5.09108	0.725405	0.916579	0.191174	16	31119196	F	II	BCKDK	TSS1500	shore	TSS1500-shore	chr16:31119557-31120744	NA	NA
774	cg01144965	-0.365785	0.365064	-21.9813	5.42996e-06	0.00285268	5.08945	0.547957	0.182172	-0.365785	8	1811760	F	II	ARHGEF10	Body	opensea	Body-opensea		TRUE	NA
775	cg06137852	0.579363	0.531755	21.9806	5.43084e-06	0.00285268	5.0893	0.242073	0.821437	0.579363	13	28545283	R	II		IGR	shore	IGR-shore	chr13:28542221-28543544	NA	TRUE
776	cg00647217	0.55842	0.3554	21.9481	5.46911e-06	0.00286533	5.083	0.0761896	0.63461	0.55842	1	165086866	R	I		IGR	island	IGR-island	chr1:165086756-165087026	NA	NA
777	cg01213519	0.408651	0.720828	21.9442	5.47376e-06	0.00286533	5.08224	0.516502	0.925154	0.408651	5	134386369	F	II		IGR	island	IGR-island	chr5:134385967-134386370	NA	TRUE		rs10068964
778	cg11493223	0.288156	0.715049	21.9424	5.47583e-06	0.00286533	5.0819	0.570971	0.859127	0.288156	17	76128522	F	I	TMC8	Body	shore	Body-shore	chr17:76127521-76128406	NA	NA			rs61755873
779	cg16673198	-0.653391	0.457362	-21.9273	5.49378e-06	0.00287107	5.07896	0.784057	0.130667	-0.653391	3	131754273	F	II	CPNE4	TSS1500	shore	TSS1500-shore	chr3:131753880-131754139	NA	NA
780	cg03650674	0.6755	0.409675	21.9133	5.5105e-06	0.00287615	5.07623	0.0719244	0.747425	0.6755	8	102505986	F	I	GRHL2	Body	island	Body-island	chr8:102505512-102506430	TRUE	NA		rs688757
781	cg20438687	0.283636	0.791766	21.8991	5.5274e-06	0.00288132	5.07348	0.649948	0.933584	0.283636	17	4761644	F	II	MINK1	Body	opensea	Body-opensea		TRUE	TRUE
782	cg07204874	0.584064	0.633913	21.8838	5.54578e-06	0.00288215	5.0705	0.341881	0.925945	0.584064	1	214158373	R	II		IGR	shore	IGR-shore	chr1:214158726-214159080	TRUE	TRUE
783	cg00907283	0.522692	0.612256	21.883	5.5468e-06	0.00288215	5.07033	0.35091	0.873602	0.522692	22	20286454	R	II		IGR	island	IGR-island	chr22:20286318-20287630	NA	NA
784	cg06912665	0.383348	0.691871	21.8754	5.55585e-06	0.00288215	5.06886	0.500197	0.883545	0.383348	5	154092290	R	II	LARP1	TSS200	opensea	TSS200-opensea		NA	TRUE
785	cg02983759	0.295387	0.755324	21.8727	5.55912e-06	0.00288215	5.06833	0.607631	0.903018	0.295387	21	43098598	F	II	NCRNA00111	TSS1500	opensea	TSS1500-opensea		NA	TRUE
786	cg23727072	-0.12956	0.0936744	-21.8687	5.56403e-06	0.00288215	5.06754	0.158454	0.0288944	-0.12956	15	75019087	R	II	CYP1A1	TSS1500	island	TSS1500-island	chr15:75018186-75019336	TRUE	TRUE
787	cg10453602	0.25624	0.701523	21.8534	5.58248e-06	0.00288806	5.06456	0.573403	0.829643	0.25624	2	8597867	F	II		IGR	shore	IGR-shore	chr2:8596907-8597573	NA	NA		rs10190752
788	cg17783317	0.218011	0.813506	21.8292	5.6119e-06	0.00288982	5.05983	0.7045	0.922511	0.218011	19	54567123	F	II	VSTM1	1stExon	opensea	1stExon-opensea		NA	NA
789	cg07329360	0.220752	0.222304	21.8291	5.61207e-06	0.00288982	5.05981	0.111928	0.33268	0.220752	11	31841768	F	II		IGR	island	IGR-island	chr11:31841315-31842003	NA	NA
790	cg24624520	-0.207813	0.593454	-21.8186	5.62489e-06	0.00288982	5.05775	0.697361	0.489548	-0.207813	7	100471062	R	II	TRIP6	3'UTR	shore	3'UTR-shore	chr7:100472375-100473393	NA	NA
791	cg03778029	0.532337	0.42903	21.8151	5.62918e-06	0.00288982	5.05706	0.162862	0.695198	0.532337	18	52626773	F	II	CCDC68	TSS200	island	TSS200-island	chr18:52626517-52626849	TRUE	NA
792	cg23900605	0.242313	0.795599	21.7959	5.6527e-06	0.00288982	5.05331	0.674443	0.916755	0.242313	12	28464201	F	II	CCDC91	Body	opensea	Body-opensea		NA	TRUE
793	cg25812095	0.152327	0.75311	21.793	5.65627e-06	0.00288982	5.05274	0.676947	0.829274	0.152327	2	144998514	R	II	GTDC1	5'UTR	opensea	5'UTR-opensea		NA	TRUE
794	cg05369327	0.231744	0.644532	21.7887	5.66156e-06	0.00288982	5.0519	0.52866	0.760404	0.231744	14	95826853	F	I		IGR	island	IGR-island	chr14:95826675-95826941	NA	NA
795	cg02733444	0.243126	0.845263	21.7851	5.66599e-06	0.00288982	5.05119	0.7237	0.966826	0.243126	10	134536138	R	II	INPP5A	Body	island	Body-island	chr10:134535957-134536237	NA	TRUE
796	cg06374472	0.102741	0.880609	21.7828	5.66884e-06	0.00288982	5.05074	0.829239	0.93198	0.102741	6	132891457	F	II	TAAR6	TSS200	opensea	TSS200-opensea		NA	TRUE		rs34807567
797	cg07878514	0.539181	0.634027	21.7824	5.6694e-06	0.00288982	5.05065	0.364437	0.903618	0.539181	20	20351097	F	II	INSM1	1stExon	shore	1stExon-shore	chr20:20344400-20350605	NA	NA
798	cg20342432	0.226313	0.858051	21.7804	5.67183e-06	0.00288982	5.05027	0.744894	0.971207	0.226313	2	240667900	F	II		IGR	opensea	IGR-opensea		NA	NA
799	cg04422903	0.413166	0.732512	21.7761	5.67721e-06	0.00288982	5.04941	0.525929	0.939094	0.413166	11	64108550	F	II	CCDC88B	Body	shore	Body-shore	chr11:64109822-64110228	TRUE	NA
800	cg24286789	0.354726	0.636966	21.7543	5.70423e-06	0.00289649	5.04513	0.459603	0.814329	0.354726	6	10417726	R	I	TFAP2A	Body	island	Body-island	chr6:10417384-10417842	NA	TRUE
801	cg16568727	0.545503	0.374577	21.7525	5.70642e-06	0.00289649	5.04478	0.101826	0.647329	0.545503	6	43243709	F	II	TTBK1	Body	island	Body-island	chr6:43243593-43244305	NA	NA
802	cg10323921	0.430618	0.574595	21.7485	5.71144e-06	0.00289649	5.04399	0.359287	0.789904	0.430618	12	127940906	F	II		IGR	island	IGR-island	chr12:127940451-127940907	NA	NA
803	cg21653641	0.317944	0.503141	21.7264	5.73906e-06	0.00290691	5.03964	0.344169	0.662113	0.317944	19	49222892	F	I	MAMSTR	5'UTR	shore	5'UTR-shore	chr19:49223054-49223312	NA	TRUE
804	cg10040131	0.166639	0.828849	21.7	5.7722e-06	0.00291527	5.03444	0.74553	0.912169	0.166639	2	73178866	F	II	SFXN5	Body	opensea	Body-opensea		NA	TRUE
805	cg13830300	0.30763	0.816598	21.6964	5.77682e-06	0.00291527	5.03372	0.662783	0.970413	0.30763	17	41822900	F	II		IGR	opensea	IGR-opensea		NA	TRUE		rs17610252
806	cg08178072	0.534314	0.636156	21.6851	5.79112e-06	0.00291704	5.03149	0.368998	0.903313	0.534314	2	45164495	R	II		IGR	shore	IGR-shore	chr2:45164561-45166567	NA	NA
807	cg01795955	0.237792	0.804114	21.6824	5.79453e-06	0.00291704	5.03096	0.685218	0.92301	0.237792	2	200468626	F	II		IGR	island	IGR-island	chr2:200468551-200468958	NA	NA
808	cg23959221	-0.564609	0.358039	-21.6478	5.83853e-06	0.00293289	5.02412	0.640343	0.0757347	-0.564609	8	1284152	F	II		IGR	opensea	IGR-opensea		NA	NA
809	cg04098339	0.437546	0.508237	21.642	5.84606e-06	0.00293289	5.02296	0.289464	0.727009	0.437546	4	48486087	F	I	SLC10A4	1stExon	island	1stExon-island	chr4:48485362-48486473	TRUE	TRUE
810	cg06460587	0.556148	0.565167	21.6369	5.85257e-06	0.00293289	5.02195	0.287093	0.84324	0.556148	6	31650930	R	I		IGR	island	IGR-island	chr6:31650648-31651292	TRUE	NA
811	cg06146234	0.603	0.460285	21.6298	5.86166e-06	0.00293289	5.02055	0.158786	0.761785	0.603	7	155599625	R	II	SHH	Body	shore	Body-shore	chr7:155601175-155603235	NA	NA
812	cg09754272	0.568236	0.531012	21.6028	5.89657e-06	0.00293289	5.01517	0.246893	0.81513	0.568236	1	156399638	R	I	C1orf61	TSS1500	opensea	TSS1500-opensea		NA	NA
813	cg24724664	0.419847	0.743921	21.5996	5.90061e-06	0.00293289	5.01455	0.533998	0.953845	0.419847	2	172945383	F	II	MAP1D	3'UTR	island	3'UTR-island	chr2:172944988-172945384	NA	TRUE
814	cg10107241	0.284324	0.678318	21.5989	5.90155e-06	0.00293289	5.01441	0.536156	0.82048	0.284324	6	168479975	F	II	FRMD1	TSS200	shore	TSS200-shore	chr6:168479566-168479809	NA	NA
815	cg05356496	0.416722	0.648109	21.5987	5.90182e-06	0.00293289	5.01437	0.439748	0.85647	0.416722	7	107300998	F	II	SLC26A4	TSS200	shore	TSS200-shore	chr7:107301205-107302416	NA	NA
816	cg26648203	0.396218	0.702811	21.598	5.90275e-06	0.00293289	5.01422	0.504702	0.900921	0.396218	2	45159457	F	II		IGR	shore	IGR-shore	chr2:45159893-45160112	NA	NA
817	cg11744524	0.10475	0.887543	21.5967	5.90444e-06	0.00293289	5.01397	0.835168	0.939918	0.10475	6	4078970	R	I	C6orf146	5'UTR	shore	5'UTR-shore	chr6:4079052-4079443	NA	TRUE
818	cg01602621	0.584902	0.554359	21.5896	5.91369e-06	0.00293394	5.01255	0.261908	0.84681	0.584902	19	11689813	F	I	ACP5	TSS1500	shore	TSS1500-shore	chr19:11689417-11689768	NA	TRUE
819	cg18891081	0.219717	0.844605	21.575	5.9326e-06	0.00293977	5.00966	0.734747	0.954464	0.219717	2	47382427	R	II	C2orf61	1stExon	opensea	1stExon-opensea		NA	NA
820	cg12974138	0.281289	0.798358	21.5498	5.96569e-06	0.00295261	5.00462	0.657713	0.939002	0.281289	11	59325950	F	I		IGR	shelf	IGR-shelf	chr11:59328137-59328507	NA	NA
821	cg11353547	0.176604	0.857951	21.5269	5.99588e-06	0.00296265	5.00005	0.769649	0.946253	0.176604	16	4838559	F	II	2023-09-12	TSS200	opensea	TSS200-opensea		NA	NA
822	cg14184400	0.413461	0.695787	21.5235	6.00037e-06	0.00296265	4.99937	0.489057	0.902518	0.413461	3	49460057	F	II	AMT	Body	opensea	Body-opensea		NA	TRUE	low-CpG:49434874-49435126
823	cg08076125	-0.191942	0.111772	-21.5071	6.02205e-06	0.00296644	4.9961	0.207743	0.0158012	-0.191942	6	146350230	F	II	GRM1	5'UTR	shore	5'UTR-shore	chr6:146350522-146350780	NA	NA		rs2073287
824	cg27052113	0.352581	0.341359	21.5068	6.02247e-06	0.00296644	4.99604	0.165068	0.517649	0.352581	19	47951305	R	I	SLC8A2	Body	island	Body-island	chr19:47950869-47951566	TRUE	NA
825	cg03942051	0.58232	0.543984	21.465	6.07832e-06	0.00299036	4.98766	0.252825	0.835144	0.58232	1	119532655	R	II	TBX15	TSS1500	shore	TSS1500-shore	chr1:119529819-119530712	NA	NA
826	cg04258138	-0.245783	0.173045	-21.4494	6.09923e-06	0.00299707	4.98454	0.295936	0.0501535	-0.245783	16	636227	F	II		IGR	shelf	IGR-shelf	chr16:638545-640705	NA	NA
827	cg09291944	0.116715	0.744379	21.4305	6.12486e-06	0.0030025	4.98073	0.686022	0.802736	0.116715	19	3593103	F	I	GIPC3	3'UTR	shelf	3'UTR-shelf	chr19:3595632-3595997	NA	NA		rs34542565
828	cg20995172	-0.217671	0.50097	-21.4305	6.12488e-06	0.0030025	4.98073	0.609806	0.392135	-0.217671	6	31627225	R	II	C6orf47	1stExon	shore	1stExon-shore	chr6:31628338-31628658	NA	NA
829	cg18069484	0.114148	0.916771	21.4131	6.14846e-06	0.00300671	4.97724	0.859698	0.973845	0.114148	11	67764105	R	II	UNC93B1	Body	shore	Body-shore	chr11:67764918-67765256	TRUE	TRUE
830	cg11505661	0.427806	0.580212	21.4088	6.15438e-06	0.00300671	4.97637	0.366309	0.794115	0.427806	12	57618965	R	II	NXPH4	Body	island	Body-island	chr12:57618769-57619402	NA	NA			rs79997751
831	cg12434982	0.357259	0.708467	21.4027	6.16271e-06	0.00300671	4.97514	0.529837	0.887096	0.357259	1	197890479	R	II	LHX9	Body	island	Body-island	chr1:197890478-197890824	NA	TRUE
832	cg14018079	0.318881	0.65602	21.3894	6.18095e-06	0.00301203	4.97245	0.496579	0.81546	0.318881	3	10806175	F	II	LOC285370	TSS1500	opensea	TSS1500-opensea		NA	NA
833	cg09141300	0.150142	0.901344	21.3755	6.19996e-06	0.00301772	4.96966	0.826273	0.976415	0.150142	5	30346020	F	I		IGR	opensea	IGR-opensea		NA	NA
834	cg22607266	0.362218	0.744003	21.348	6.23796e-06	0.00302137	4.9641	0.562894	0.925111	0.362218	1	199717290	R	II		IGR	opensea	IGR-opensea		NA	TRUE			rs11486021
835	cg00932063	0.163067	0.817674	21.3472	6.23901e-06	0.00302137	4.96394	0.736141	0.899208	0.163067	10	126234138	R	II	LHPP	Body	opensea	Body-opensea		NA	NA
836	cg02384546	0.239017	0.812995	21.3359	6.25475e-06	0.00302137	4.96165	0.693486	0.932503	0.239017	17	80798013	F	II	TBCD	Body	opensea	Body-opensea		NA	NA
837	cg24657206	0.522697	0.28971	21.3341	6.25721e-06	0.00302137	4.96129	0.0283621	0.551059	0.522697	5	115912020	R	I	SEMA6A	TSS1500	island	TSS1500-island	chr5:115912001-115912384	TRUE	NA
838	cg03969696	0.345289	0.546641	21.332	6.26012e-06	0.00302137	4.96087	0.373997	0.719286	0.345289	1	150229580	R	I	CA14	TSS1500	opensea	TSS1500-opensea		NA	TRUE
839	cg02343467	-0.187268	0.865523	-21.3232	6.27246e-06	0.00302137	4.95908	0.959157	0.771889	-0.187268	2	172183898	F	II	METTL8	Body	opensea	Body-opensea		NA	TRUE		rs79010131
840	cg05089968	0.154793	0.884248	21.3215	6.27483e-06	0.00302137	4.95873	0.806852	0.961645	0.154793	6	166722773	F	II	PRR18	TSS1500	shore	TSS1500-shore	chr6:166720239-166722275	NA	NA
841	cg00297721	0.610288	0.476072	21.3213	6.27505e-06	0.00302137	4.9587	0.170928	0.781216	0.610288	20	55200767	F	II		IGR	island	IGR-island	chr20:55200279-55206789	NA	NA
842	cg26475541	0.364362	0.67005	21.3176	6.28025e-06	0.00302137	4.95795	0.487869	0.852231	0.364362	17	79026152	R	II	BAIAP2	Body	island	Body-island	chr17:79026043-79026355	NA	NA
843	cg17590003	0.31973	0.682059	21.3171	6.28091e-06	0.00302137	4.95785	0.522194	0.841924	0.31973	17	25676574	R	I		IGR	island	IGR-island	chr17:25676304-25676603	TRUE	NA
844	cg06620569	0.564822	0.468158	21.3034	6.30018e-06	0.0030271	4.95506	0.185747	0.750569	0.564822	18	56942066	F	II	RAX	TSS1500	shore	TSS1500-shore	chr18:56939624-56941540	NA	NA
845	cg13978777	0.407141	0.4975	21.2902	6.31864e-06	0.00302832	4.95239	0.293929	0.70107	0.407141	19	2491825	F	II		IGR	shelf	IGR-shelf	chr19:2494095-2495214	TRUE	NA		rs72975354	rs10402977
846	cg00702547	-0.193206	0.205614	-21.286	6.32465e-06	0.00302832	4.95153	0.302217	0.109011	-0.193206	16	34214362	R	II		IGR	opensea	IGR-opensea		NA	NA
847	cg19823138	0.380071	0.525076	21.2859	6.3248e-06	0.00302832	4.9515	0.335041	0.715111	0.380071	15	99559002	R	II		IGR	island	IGR-island	chr15:99557978-99559170	NA	NA
848	cg19727026	-0.267334	0.785766	-21.2625	6.35786e-06	0.00303925	4.94675	0.919433	0.652099	-0.267334	2	216286869	F	II	FN1	Body	opensea	Body-opensea		NA	NA	low-CpG:215995088-215995182
849	cg17341345	-0.368409	0.228086	-21.2593	6.36243e-06	0.00303925	4.9461	0.412291	0.043882	-0.368409	5	86709409	R	II	CCNH	TSS1500	shore	TSS1500-shore	chr5:86708296-86708878	NA	NA
850	cg18057513	0.228411	0.668343	21.2445	6.3834e-06	0.00303981	4.9431	0.554138	0.782549	0.228411	13	52703615	R	II	NEK5	TSS1500	shore	TSS1500-shore	chr13:52702773-52703387	NA	NA
851	cg06352464	-0.704961	0.563501	-21.2437	6.3845e-06	0.00303981	4.94294	0.915982	0.211021	-0.704961	10	11088205	F	II	CUGBP2	Body	opensea	Body-opensea		NA	NA
852	cg10935762	0.579655	0.329509	21.2411	6.38827e-06	0.00303981	4.9424	0.0396813	0.619337	0.579655	3	128202176	F	II	GATA2	Body	shelf	Body-shelf	chr3:128205495-128212274	TRUE	TRUE
853	cg14397690	0.422589	0.398666	21.2377	6.39316e-06	0.00303981	4.9417	0.187372	0.609961	0.422589	15	60688948	F	II	ANXA2	5'UTR	shore	5'UTR-shore	chr15:60689749-60690430	NA	TRUE
854	cg00445126	0.407181	0.547123	21.2187	6.42035e-06	0.00304737	4.93783	0.343532	0.750714	0.407181	2	63276010	F	I	LOC100132215	TSS1500	island	TSS1500-island	chr2:63274475-63279430	NA	NA
855	cg16408865	-0.355662	0.310097	-21.2146	6.42625e-06	0.00304737	4.93699	0.487928	0.132267	-0.355662	12	69753119	F	I	YEATS4	TSS1500	shore	TSS1500-shore	chr12:69753445-69754088	NA	NA
856	cg24414344	0.219225	0.853321	21.2066	6.43774e-06	0.00304737	4.93536	0.743708	0.962933	0.219225	17	39019556	R	II	KRT12	Body	island	Body-island	chr17:39019387-39020101	NA	NA
857	cg15384453	0.142908	0.286209	21.2019	6.44447e-06	0.00304737	4.93441	0.214755	0.357663	0.142908	6	30070082	F	II		IGR	island	IGR-island	chr6:30069750-30070160	NA	NA
858	cg23689428	0.492246	0.632406	21.2008	6.44609e-06	0.00304737	4.93418	0.386283	0.878529	0.492246	2	121223964	R	I	LOC84931	TSS200	opensea	TSS200-opensea		NA	TRUE
859	cg19896198	0.357184	0.457309	21.1759	6.48203e-06	0.00306084	4.9291	0.278717	0.6359	0.357184	1	12123262	F	II	TNFRSF8	TSS200	shore	TSS200-shore	chr1:12123488-12124148	NA	NA
860	cg02569129	-0.145894	0.120933	-21.1456	6.52625e-06	0.00307619	4.92288	0.19388	0.0479859	-0.145894	2	231851862	F	II		IGR	island	IGR-island	chr2:231851846-231852155	NA	NA		rs79679613
861	cg08086720	0.266791	0.756068	21.1434	6.5295e-06	0.00307619	4.92243	0.622672	0.889463	0.266791	12	115135003	R	I		IGR	shore	IGR-shore	chr12:115135925-115136350	NA	NA
862	cg08002151	0.293478	0.775231	21.1042	6.58724e-06	0.00309984	4.91437	0.628492	0.92197	0.293478	17	47968096	F	II		IGR	island	IGR-island	chr17:47967873-47968409	NA	NA
863	cg06583813	0.108946	0.0577203	21.0939	6.60246e-06	0.00310268	4.91226	0.00324736	0.112193	0.108946	20	62710295	F	II	RGS19	5'UTR	shore	5'UTR-shore	chr20:62710769-62711745	NA	NA
864	cg22433862	0.298261	0.825807	21.0873	6.61231e-06	0.00310268	4.9109	0.676677	0.974938	0.298261	1	28013341	R	I		IGR	opensea	IGR-opensea		NA	TRUE
865	cg06607919	0.467788	0.546964	21.0849	6.61592e-06	0.00310268	4.9104	0.31307	0.780858	0.467788	2	80549797	F	II	CTNNA2	Body	island	Body-island	chr2:80549578-80549798	NA	NA
866	cg00123478	0.486482	0.680299	21.0715	6.63587e-06	0.0031085	4.90764	0.437058	0.923539	0.486482	4	10458165	F	II	ZNF518B	5'UTR	island	5'UTR-island	chr4:10458129-10459353	NA	NA
867	cg10130811	-0.188548	0.117637	-21.0642	6.64671e-06	0.00311003	4.90615	0.211911	0.0233631	-0.188548	11	66277720	R	II	BBS1	TSS1500	opensea	TSS1500-opensea		NA	NA
868	cg25826360	0.474365	0.606432	21.0547	6.66105e-06	0.00311078	4.90417	0.36925	0.843615	0.474365	17	74496953	F	I	RHBDF2	5'UTR	shore	5'UTR-shore	chr17:74496992-74497632	NA	NA
869	cg21851672	0.336604	0.593069	21.0531	6.66343e-06	0.00311078	4.90384	0.424767	0.761371	0.336604	1	200007863	R	I	NR5A2	Body	shore	Body-shore	chr1:200008392-200009047	TRUE	NA
870	cg00880452	0.466325	0.654218	21.026	6.70421e-06	0.00312627	4.89825	0.421056	0.88738	0.466325	19	39694617	R	I	SYCN	1stExon	island	1stExon-island	chr19:39694476-39694994	NA	NA
871	cg21476494	0.303297	0.805007	20.9735	6.78412e-06	0.00315642	4.88738	0.653359	0.956656	0.303297	12	116043958	R	II		IGR	opensea	IGR-opensea		NA	NA
872	cg22647546	0.368047	0.723764	20.9735	6.78423e-06	0.00315642	4.88737	0.539741	0.907787	0.368047	2	26394518	F	I	FAM59B	TSS1500	shore	TSS1500-shore	chr2:26395416-26395620	TRUE	NA
873	cg06159896	0.549134	0.667327	20.9622	6.80151e-06	0.00315908	4.88503	0.392761	0.941894	0.549134	12	95840443	F	II		IGR	opensea	IGR-opensea		NA	NA
874	cg20322093	0.465078	0.611286	20.9597	6.80531e-06	0.00315908	4.88452	0.378747	0.843825	0.465078	17	72931788	F	I	OTOP3	TSS200	island	TSS200-island	chr17:72931729-72932601	TRUE	NA
875	cg10470489	0.546163	0.298533	20.9335	6.84582e-06	0.00317114	4.87907	0.0254516	0.571614	0.546163	8	41686324	R	II	ANK1	Body	island	Body-island	chr8:41685748-41686674	NA	TRUE
876	cg01577187	0.271099	0.64515	20.9268	6.85633e-06	0.00317114	4.87766	0.509601	0.7807	0.271099	2	106362832	F	II	NCK2	5'UTR	shore	5'UTR-shore	chr2:106361032-106362218	NA	NA
877	cg05632420	0.260316	0.837568	20.9266	6.85653e-06	0.00317114	4.87763	0.70741	0.967725	0.260316	7	130793732	R	II	MKLN1	TSS1500	shore	TSS1500-shore	chr7:130794689-130795032	NA	NA
878	cg11630206	0.332474	0.486657	20.919	6.86837e-06	0.00317114	4.87605	0.32042	0.652893	0.332474	11	75378272	F	II	MAP6	Body	shore	Body-shore	chr11:75378416-75379882	TRUE	NA
879	cg24641302	0.607822	0.49087	20.9074	6.88653e-06	0.00317114	4.87362	0.186959	0.794781	0.607822	1	165087025	R	I		IGR	island	IGR-island	chr1:165086756-165087026	NA	NA
880	cg26589785	0.41999	0.610614	20.9067	6.88758e-06	0.00317114	4.87348	0.400619	0.820609	0.41999	15	41795304	F	II	ITPKA	Body	island	Body-island	chr15:41793562-41795305	TRUE	NA
881	cg03228945	0.214339	0.729649	20.8962	6.90397e-06	0.00317114	4.8713	0.62248	0.836819	0.214339	9	130287882	R	II	FAM129B	Body	shore	Body-shore	chr9:130289361-130289590	NA	NA
882	cg05222982	0.57684	0.633773	20.8941	6.90731e-06	0.00317114	4.87085	0.345353	0.922193	0.57684	13	28545214	F	II		IGR	shore	IGR-shore	chr13:28542221-28543544	NA	TRUE
883	cg12974637	0.497017	0.357948	20.8908	6.91241e-06	0.00317114	4.87017	0.10944	0.606457	0.497017	18	52626668	R	I	CCDC68	TSS1500	island	TSS1500-island	chr18:52626517-52626849	TRUE	NA
884	cg17359265	0.146924	0.527839	20.8895	6.91454e-06	0.00317114	4.86989	0.454377	0.601301	0.146924	5	178567126	R	II	ADAMTS2	Body	shore	Body-shore	chr5:178565716-178565918	NA	NA
885	cg19190699	0.353551	0.704034	20.8876	6.91743e-06	0.00317114	4.8695	0.527258	0.880809	0.353551	15	101514156	F	II	LRRK1	Body	island	Body-island	chr15:101513245-101514323	NA	NA		rs28468535	rs76356473
886	cg14583583	0.335675	0.770885	20.8836	6.92379e-06	0.00317114	4.86866	0.603048	0.938723	0.335675	5	122421195	F	II		IGR	shelf	IGR-shelf	chr5:122424337-122424539	NA	TRUE
887	cg15214448	0.522907	0.546595	20.8508	6.97558e-06	0.00318872	4.8618	0.285142	0.808049	0.522907	17	13506230	R	I	HS3ST3A1	TSS1500	shore	TSS1500-shore	chr17:13503829-13505559	NA	NA
888	cg22820316	0.624309	0.570639	20.8495	6.9777e-06	0.00318872	4.86152	0.258484	0.882793	0.624309	1	119532736	R	II	TBX15	TSS1500	shore	TSS1500-shore	chr1:119531991-119532196	NA	NA
889	cg12413579	-0.447437	0.286515	-20.8401	6.99249e-06	0.00319194	4.85957	0.510233	0.0627958	-0.447437	1	36108206	R	II	PSMB2	TSS1500	shore	TSS1500-shore	chr1:36106969-36107261	NA	NA
890	cg00774088	0.208578	0.866461	20.8327	7.0043e-06	0.00319327	4.85802	0.762172	0.97075	0.208578	15	26109245	R	I	ATP10A	TSS1500	shore	TSS1500-shore	chr15:26107503-26108818	NA	NA	high-CpG:23659329-23660339
891	cg01687680	0.553241	0.567017	20.8286	7.01093e-06	0.00319327	4.85715	0.290397	0.843638	0.553241	16	49312238	R	I	CBLN1	3'UTR	island	3'UTR-island	chr16:49311413-49312308	NA	NA
892	cg05823812	-0.441422	0.260948	-20.8236	7.01893e-06	0.00319337	4.8561	0.481659	0.0402376	-0.441422	13	48478546	F	II		IGR	opensea	IGR-opensea		NA	TRUE
893	cg14611683	-0.2176	0.174663	-20.8145	7.0334e-06	0.00319574	4.8542	0.283463	0.0658632	-0.2176	1	45452580	R	II	EIF2B3	TSS1500	shore	TSS1500-shore	chr1:45452037-45452444	NA	NA
894	cg18914852	0.278896	0.392685	20.8106	7.03968e-06	0.00319574	4.85338	0.253237	0.532134	0.278896	2	204773790	F	II		IGR	opensea	IGR-opensea		NA	TRUE
895	cg02895698	0.273694	0.674513	20.8018	7.05382e-06	0.00319833	4.85153	0.537666	0.81136	0.273694	16	303165	R	II	ITFG3	5'UTR	opensea	5'UTR-opensea		NA	NA
896	cg00254681	0.547229	0.587638	20.7944	7.06568e-06	0.00319833	4.84998	0.314023	0.861252	0.547229	6	32118457	R	I	PRRT1	Body	island	Body-island	chr6:32118101-32118544	NA	NA
897	cg16235582	0.550686	0.621116	20.7906	7.07182e-06	0.00319833	4.84918	0.345773	0.896459	0.550686	11	78673212	F	II	ODZ4	Body	island	Body-island	chr11:78673007-78673213	TRUE	TRUE
898	cg06945845	-0.170116	0.499599	-20.7877	7.07649e-06	0.00319833	4.84858	0.584657	0.414541	-0.170116	16	84681510	F	II	KLHL36	TSS1500	shore	TSS1500-shore	chr16:84681760-84682732	NA	NA
899	cg00592643	0.336953	0.718366	20.7589	7.12314e-06	0.00321588	4.84252	0.549889	0.886842	0.336953	20	11870769	R	I	BTBD3	TSS1500	shore	TSS1500-shore	chr20:11871374-11872207	NA	NA
900	cg03697308	0.438497	0.66519	20.7405	7.15323e-06	0.00322308	4.83863	0.445942	0.884439	0.438497	13	28545566	R	I		IGR	shore	IGR-shore	chr13:28544524-28544890	NA	TRUE
901	cg14181576	0.367862	0.67133	20.7396	7.15475e-06	0.00322308	4.83843	0.487399	0.855261	0.367862	1	27961563	F	I	FGR	5'UTR	island	5'UTR-island	chr1:27961559-27961810	NA	NA
902	cg11350586	0.309911	0.52573	20.7289	7.17225e-06	0.00322434	4.83618	0.370775	0.680686	0.309911	17	70115862	R	II	SOX9	TSS1500	shore	TSS1500-shore	chr17:70116274-70119998	NA	NA
903	cg08229532	-0.218753	0.122448	-20.7283	7.17322e-06	0.00322434	4.83605	0.231825	0.0130716	-0.218753	3	133381417	R	II	TOPBP1	TSS1500	shore	TSS1500-shore	chr3:133380458-133380989	NA	NA
904	cg01519508	0.14846	0.901074	20.7233	7.18142e-06	0.0032245	4.835	0.826845	0.975304	0.14846	16	86411222	R	I		IGR	island	IGR-island	chr16:86411154-86411457	NA	NA
905	cg11642250	0.337965	0.689059	20.7049	7.21173e-06	0.00323457	4.83111	0.520077	0.858042	0.337965	11	67758254	R	II		IGR	island	IGR-island	chr11:67758154-67759445	TRUE	NA
906	cg27456468	0.642256	0.517297	20.6937	7.23017e-06	0.00323931	4.82875	0.196169	0.838425	0.642256	2	200334001	F	II	FLJ32063	Body	island	Body-island	chr2:200333687-200334172	NA	TRUE
907	cg22692549	-0.232978	0.193739	-20.6881	7.23945e-06	0.00323994	4.82757	0.310228	0.0772501	-0.232978	1	149145243	R	I		IGR	shore	IGR-shore	chr1:149146208-149146697	NA	NA
908	cg23726802	-0.492944	0.396593	-20.6752	7.26088e-06	0.00324479	4.82484	0.643065	0.150121	-0.492944	7	155617398	F	I		IGR	opensea	IGR-opensea		NA	NA
909	cg13475104	-0.490852	0.396711	-20.6721	7.26606e-06	0.00324479	4.82418	0.642137	0.151285	-0.490852	3	119367048	F	II	POPDC2	Body	opensea	Body-opensea		NA	TRUE
910	cg22290648	0.600748	0.567266	20.6658	7.27669e-06	0.00324601	4.82283	0.266892	0.867639	0.600748	19	39694709	R	I	SYCN	1stExon	island	1stExon-island	chr19:39694476-39694994	NA	NA
911	cg10960266	-0.314908	0.239777	-20.6551	7.29455e-06	0.00325015	4.82056	0.397231	0.0823232	-0.314908	3	11610142	F	II	VGLL4	Body	island	Body-island	chr3:11610137-11610370	TRUE	TRUE
912	cg26320006	0.277905	0.778373	20.6436	7.31381e-06	0.00325015	4.81812	0.63942	0.917325	0.277905	5	14259124	F	II	TRIO	Body	opensea	Body-opensea		NA	TRUE
913	cg09239106	0.317946	0.768959	20.6398	7.32017e-06	0.00325015	4.81732	0.609986	0.927932	0.317946	12	49937997	R	I	KCNH3	Body	opensea	Body-opensea		NA	NA
914	cg19924619	0.495826	0.530633	20.6373	7.32444e-06	0.00325015	4.81678	0.28272	0.778546	0.495826	1	165323692	R	I	LMX1A	Body	island	Body-island	chr1:165323486-165323811	NA	NA
915	cg10465672	0.645046	0.430578	20.6331	7.33142e-06	0.00325015	4.8159	0.108055	0.753101	0.645046	4	48908841	F	II	OCIAD2	TSS200	island	TSS200-island	chr4:48908292-48908850	TRUE	NA
916	cg21547095	0.108338	0.76141	20.632	7.33337e-06	0.00325015	4.81565	0.70724	0.815579	0.108338	6	33360836	F	II	KIFC1	Body	shore	Body-shore	chr6:33359097-33359975	NA	NA
917	cg12104266	-0.220932	0.146757	-20.6266	7.34244e-06	0.00325033	4.81451	0.257222	0.0362907	-0.220932	20	44601447	F	II	ZNF335	TSS1500	shore	TSS1500-shore	chr20:44599805-44601207	NA	NA
918	cg20661257	0.473087	0.694765	20.6182	7.35669e-06	0.00325033	4.81272	0.458222	0.931308	0.473087	6	106957497	R	II		IGR	shore	IGR-shore	chr6:106958232-106958718	NA	NA
919	cg18066206	-0.375369	0.243617	-20.6142	7.36337e-06	0.00325033	4.81188	0.431302	0.0559326	-0.375369	22	46459890	R	II		IGR	shore	IGR-shore	chr22:46457095-46458028	NA	NA
920	cg15618108	0.497153	0.635524	20.613	7.36541e-06	0.00325033	4.81162	0.386948	0.8841	0.497153	1	203044677	R	II	PPFIA4	Body	shore	Body-shore	chr1:203044722-203045390	NA	TRUE
921	cg15596647	0.116568	0.776927	20.6052	7.3787e-06	0.00325102	4.80995	0.718643	0.835211	0.116568	11	76925994	F	II	MYO7A	3'UTR	opensea	3'UTR-opensea		NA	NA
922	cg16861209	0.336462	0.796083	20.6015	7.38493e-06	0.00325102	4.80917	0.627852	0.964314	0.336462	19	33361127	R	II	SLC7A9	TSS1500	opensea	TSS1500-opensea		NA	NA
923	cg14473743	0.453531	0.698948	20.5981	7.39067e-06	0.00325102	4.80845	0.472183	0.925713	0.453531	3	13462496	F	II	NUP210	TSS1500	shore	TSS1500-shore	chr3:13460970-13462146	TRUE	NA
924	cg07648215	0.110389	0.831737	20.5924	7.40035e-06	0.00325111	4.80724	0.776543	0.886932	0.110389	16	46782263	R	II	MYLK3	TSS200	opensea	TSS200-opensea		NA	TRUE
925	cg16492597	0.247661	0.745239	20.5887	7.40668e-06	0.00325111	4.80645	0.621408	0.869069	0.247661	5	133332095	F	II	VDAC1	5'UTR	opensea	5'UTR-opensea		NA	TRUE		rs73275123
926	cg02101812	0.189978	0.832835	20.5714	7.4363e-06	0.00326063	4.80275	0.737846	0.927824	0.189978	1	33447089	R	II		IGR	opensea	IGR-opensea		TRUE	NA
927	cg19375196	0.314976	0.52908	20.5656	7.44629e-06	0.00326153	4.80151	0.371592	0.686568	0.314976	17	45773559	R	II	TBKBP1	1stExon	island	1stExon-island	chr17:45773451-45773695	NA	NA
928	cg20621200	0.371779	0.662763	20.5607	7.45472e-06	0.00326175	4.80046	0.476874	0.848652	0.371779	11	94883516	F	I		IGR	island	IGR-island	chr11:94883335-94883565	NA	TRUE
929	cg04610718	0.573443	0.625451	20.5517	7.47006e-06	0.00326499	4.79856	0.33873	0.912172	0.573443	12	103353362	F	II	ASCL1	3'UTR	shore	3'UTR-shore	chr12:103351579-103352695	NA	NA
930	cg26717009	0.425259	0.549487	20.5317	7.50466e-06	0.00327663	4.79427	0.336857	0.762116	0.425259	13	20735967	F	I	GJA3	TSS1500	island	TSS1500-island	chr13:20735043-20736157	NA	NA		rs7333445
931	cg09309973	0.792621	0.445146	20.5083	7.54535e-06	0.00328741	4.78926	0.0488357	0.841457	0.792621	4	47033248	F	II	GABRB1	TSS200	shore	TSS200-shore	chr4:47034427-47034940	NA	NA
932	cg16217297	-0.60326	0.427777	-20.5027	7.55522e-06	0.00328823	4.78805	0.729408	0.126147	-0.60326	14	68698128	R	II	RAD51L1	Body	opensea	Body-opensea		NA	TRUE
933	cg16311536	0.595396	0.53187	20.494	7.57042e-06	0.00328858	4.78618	0.234172	0.829568	0.595396	10	105344174	R	II	NEURL	Body	island	Body-island	chr10:105344173-105345039	TRUE	NA
934	cg22933058	0.313741	0.688263	20.4904	7.57674e-06	0.00328858	4.78541	0.531392	0.845133	0.313741	1	43472972	F	II		IGR	island	IGR-island	chr1:43472867-43473334	NA	TRUE		rs36125416	rs12085086
935	cg09444186	0.296926	0.363899	20.4854	7.58548e-06	0.00328858	4.78434	0.215436	0.512362	0.296926	19	46001605	F	II	RTN2	TSS1500	shore	TSS1500-shore	chr19:46001830-46002686	NA	TRUE
936	cg16355305	-0.206547	0.114252	-20.4839	7.58801e-06	0.00328858	4.78403	0.217526	0.0109791	-0.206547	12	65220152	F	II		IGR	shore	IGR-shore	chr12:65218245-65219143	TRUE	NA
937	cg05165940	0.580626	0.498702	20.4562	7.63697e-06	0.0032886	4.77806	0.208388	0.789015	0.580626	2	200329654	R	I		IGR	island	IGR-island	chr2:200320502-200329681	NA	NA	low-CpG:200037879-200038071
938	cg10627737	-0.287877	0.274327	-20.4417	7.66254e-06	0.0032886	4.77496	0.418266	0.130389	-0.287877	13	111065189	R	I	COL4A2	Body	opensea	Body-opensea		NA	TRUE
939	cg00487187	0.487923	0.565637	20.4408	7.66419e-06	0.0032886	4.77476	0.321675	0.809599	0.487923	10	94451625	R	I	HHEX	Body	island	Body-island	chr10:94451329-94451737	NA	NA
940	cg01014615	0.211839	0.84921	20.4402	7.66534e-06	0.0032886	4.77462	0.74329	0.955129	0.211839	2	177027621	F	II	HOXD3	TSS1500	island	TSS1500-island	chr2:177027617-177028014	NA	NA
941	cg24549659	0.330978	0.454789	20.43	7.68343e-06	0.0032886	4.77243	0.289301	0.620278	0.330978	4	187219643	R	I		IGR	island	IGR-island	chr4:187219320-187219745	NA	NA
942	cg04387240	0.406607	0.451689	20.4263	7.69004e-06	0.0032886	4.77163	0.248386	0.654992	0.406607	6	166402699	F	II	LOC441177	Body	shore	Body-shore	chr6:166401526-166402659	NA	NA
943	cg22490254	0.11065	0.859731	20.4257	7.69114e-06	0.0032886	4.7715	0.804406	0.915056	0.11065	2	11269719	F	I		IGR	opensea	IGR-opensea		NA	NA
944	cg04714497	0.138706	0.818894	20.4244	7.69348e-06	0.0032886	4.77121	0.749541	0.888247	0.138706	14	101335129	F	II	MIR493	TSS1500	opensea	TSS1500-opensea		NA	NA
945	cg23365097	-0.803922	0.512588	-20.4184	7.70407e-06	0.0032886	4.76994	0.914549	0.110627	-0.803922	18	515465	F	II		IGR	island	IGR-island	chr18:514510-515477	NA	NA		rs11662832
946	cg03403168	0.297704	0.711932	20.4164	7.70776e-06	0.0032886	4.76949	0.56308	0.860784	0.297704	12	24770523	F	II		IGR	opensea	IGR-opensea		NA	TRUE
947	cg18183817	0.15113	0.866896	20.4161	7.70819e-06	0.0032886	4.76944	0.791331	0.942461	0.15113	3	13665008	F	I	FBLN2	Body	opensea	Body-opensea		NA	NA
948	cg15048099	-0.564278	0.335146	-20.4158	7.7087e-06	0.0032886	4.76938	0.617285	0.0530069	-0.564278	10	134751800	R	II	C10orf93	Body	shelf	Body-shelf	chr10:134755663-134756852	NA	NA
949	cg17910564	-0.217301	0.352335	-20.415	7.71021e-06	0.0032886	4.76919	0.460986	0.243685	-0.217301	8	42248702	F	II	VDAC3	TSS1500	shore	TSS1500-shore	chr8:42249055-42249849	NA	NA
950	cg21527078	-0.244774	0.225132	-20.4059	7.72658e-06	0.0032886	4.76722	0.347519	0.102745	-0.244774	3	11610214	F	I	VGLL4	Body	island	Body-island	chr3:11610137-11610370	TRUE	TRUE
951	cg12912245	0.272212	0.811181	20.3982	7.74027e-06	0.0032886	4.76558	0.675075	0.947287	0.272212	7	128355632	R	II	FAM71F1	1stExon	opensea	1stExon-opensea		NA	NA
952	cg19889066	0.130942	0.865349	20.3981	7.74059e-06	0.0032886	4.76554	0.799878	0.93082	0.130942	5	74330425	R	II		IGR	shore	IGR-shore	chr5:74330736-74330954	NA	NA
953	cg25444839	0.548852	0.531029	20.3948	7.7465e-06	0.0032886	4.76483	0.256603	0.805455	0.548852	5	176057924	R	II	EIF4E1B	5'UTR	shore	5'UTR-shore	chr5:176056520-176057494	TRUE	NA
954	cg05695995	-0.170861	0.255872	-20.3937	7.74853e-06	0.0032886	4.76459	0.341302	0.170441	-0.170861	6	7468848	R	I		IGR	opensea	IGR-opensea		TRUE	NA
955	cg17542408	0.628379	0.60461	20.3935	7.74889e-06	0.0032886	4.76454	0.29042	0.918799	0.628379	11	78673100	F	I	ODZ4	Body	island	Body-island	chr11:78673007-78673213	NA	TRUE
956	cg12162450	0.562387	0.508318	20.3895	7.75597e-06	0.0032886	4.76369	0.227124	0.789511	0.562387	2	45176551	R	II		IGR	shore	IGR-shore	chr2:45176728-45177264	NA	TRUE
957	cg13939055	0.353823	0.475549	20.3748	7.78263e-06	0.00329651	4.7605	0.298638	0.65246	0.353823	1	244094869	R	I		IGR	island	IGR-island	chr1:244094755-244095117	NA	NA
958	cg10579818	0.154806	0.850263	20.368	7.79488e-06	0.00329678	4.75904	0.77286	0.927666	0.154806	19	34117242	R	II	CHST8	5'UTR	shelf	5'UTR-shelf	chr19:34112279-34114353	NA	NA
959	cg16798252	0.526257	0.511663	20.3656	7.79931e-06	0.00329678	4.75851	0.248534	0.774791	0.526257	2	200334402	F	I	FLJ32063	Body	shore	Body-shore	chr2:200335497-200336413	NA	TRUE
960	cg01295999	-0.46889	0.672952	-20.3395	7.84685e-06	0.00331035	4.75286	0.907398	0.438507	-0.46889	3	174926334	R	II	NAALADL2	Body	opensea	Body-opensea		NA	TRUE
961	cg06438559	0.397198	0.576085	20.3391	7.8475e-06	0.00331035	4.75278	0.377486	0.774684	0.397198	5	136478693	F	II	SPOCK1	Body	opensea	Body-opensea		TRUE	TRUE
962	cg22660447	0.425448	0.554312	20.3305	7.86323e-06	0.00331228	4.75091	0.341588	0.767036	0.425448	16	89778660	R	II	C16orf7	Body	island	Body-island	chr16:89777018-89778789	NA	TRUE
963	cg01359962	0.342111	0.7103	20.3278	7.86818e-06	0.00331228	4.75033	0.539244	0.881355	0.342111	3	43148002	R	II	C3orf39	TSS1500	shore	TSS1500-shore	chr3:43147184-43147713	NA	NA
964	cg08529931	0.391497	0.682696	20.3151	7.89163e-06	0.00331875	4.74756	0.486947	0.878444	0.391497	10	88124564	F	II	GRID1	Body	island	Body-island	chr10:88122924-88127364	NA	TRUE		rs55958807
965	cg00962781	0.177232	0.43226	20.294	7.93058e-06	0.00332477	4.74297	0.343644	0.520875	0.177232	4	159131393	F	II	TMEM144	TSS200	shore	TSS200-shore	chr4:159131508-159131736	TRUE	NA
966	cg12019614	0.59471	0.491261	20.2783	7.95974e-06	0.00332477	4.73955	0.193906	0.788616	0.59471	19	11353996	R	I	DOCK6	Body	island	Body-island	chr19:11353960-11354362	NA	TRUE
967	cg06155641	-0.350969	0.233283	-20.2769	7.96236e-06	0.00332477	4.73924	0.408767	0.0577984	-0.350969	9	138531512	F	II	GLT6D1	TSS200	opensea	TSS200-opensea		NA	NA
968	cg15991503	0.159593	0.807385	20.276	7.9639e-06	0.00332477	4.73906	0.727589	0.887182	0.159593	1	6208328	R	II	CHD5	Body	shore	Body-shore	chr1:6208716-6209039	TRUE	TRUE			rs61488971
969	cg24655706	-0.438758	0.272168	-20.2752	7.96538e-06	0.00332477	4.73889	0.491547	0.0527892	-0.438758	7	127078268	F	II		IGR	opensea	IGR-opensea		NA	TRUE		rs6963250
970	cg04061506	0.156829	0.846696	20.274	7.96775e-06	0.00332477	4.73861	0.768281	0.92511	0.156829	2	48137261	R	II		IGR	shelf	IGR-shelf	chr2:48133739-48134052	NA	NA
971	cg23695990	0.328051	0.773827	20.2663	7.98201e-06	0.00332477	4.73694	0.609801	0.937853	0.328051	12	95967811	R	II		IGR	opensea	IGR-opensea		NA	TRUE
972	cg11735427	0.18415	0.815235	20.2635	7.98735e-06	0.00332477	4.73632	0.72316	0.90731	0.18415	11	46224263	R	II		IGR	opensea	IGR-opensea		NA	TRUE
973	cg13687735	0.172015	0.793796	20.2634	7.98736e-06	0.00332477	4.73632	0.707788	0.879803	0.172015	9	130677549	R	II	ST6GALNAC4	5'UTR	shore	5'UTR-shore	chr9:130679120-130679612	NA	NA		rs73608314
974	cg05941624	0.102902	0.0797483	20.2586	7.99643e-06	0.00332477	4.73526	0.028297	0.131199	0.102902	6	158402524	R	I	SYNJ2	TSS1500	island	TSS1500-island	chr6:158402072-158403444	NA	NA
975	cg22888055	0.332869	0.716599	20.2569	7.99958e-06	0.00332477	4.73489	0.550165	0.883034	0.332869	15	41795475	R	I	ITPKA	3'UTR	shore	3'UTR-shore	chr15:41793562-41795305	TRUE	NA
976	cg20400592	0.348538	0.759018	20.2523	8.00814e-06	0.00332477	4.7339	0.584749	0.933287	0.348538	13	51418041	R	II	DLEU7	TSS200	island	TSS200-island	chr13:51417371-51418149	NA	NA
977	cg21982924	0.173457	0.835105	20.2508	8.01102e-06	0.00332477	4.73356	0.748376	0.921833	0.173457	6	31516059	F	II	ATP6V1G2	TSS1500	opensea	TSS1500-opensea		NA	NA
978	cg22356324	0.471359	0.67511	20.2425	8.02658e-06	0.00332542	4.73175	0.43943	0.91079	0.471359	10	71077947	R	II	HK1	Body	island	Body-island	chr10:71077946-71079377	NA	NA
979	cg04218880	0.433596	0.663	20.2414	8.02875e-06	0.00332542	4.7315	0.446202	0.879798	0.433596	1	40388264	F	I		IGR	opensea	IGR-opensea		NA	NA		rs76782473
980	cg05048976	0.674285	0.449303	20.2295	8.05113e-06	0.00332915	4.7289	0.112161	0.786445	0.674285	3	55516243	F	II	WNT5A	Body	island	Body-island	chr3:55516110-55516430	TRUE	TRUE
981	cg03308652	0.363009	0.39146	20.2227	8.0639e-06	0.00332915	4.72742	0.209955	0.572964	0.363009	3	62354991	F	II		IGR	island	IGR-island	chr3:62354291-62355012	NA	TRUE
982	cg06712767	0.406778	0.610221	20.2117	8.08465e-06	0.00332915	4.72502	0.406832	0.81361	0.406778	12	131118561	F	II		IGR	opensea	IGR-opensea		NA	TRUE		rs73460642
983	cg10116505	0.456344	0.580067	20.2062	8.09508e-06	0.00332915	4.72382	0.351895	0.808239	0.456344	16	10274064	R	II	GRIN2A	Body	island	Body-island	chr16:10273943-10277424	NA	NA
984	cg10841756	0.185393	0.868845	20.2058	8.09589e-06	0.00332915	4.72373	0.776148	0.961541	0.185393	1	161059267	F	I	PVRL4	5'UTR	opensea	5'UTR-opensea		NA	NA
985	cg17391620	0.450283	0.609107	20.2052	8.097e-06	0.00332915	4.7236	0.383966	0.834249	0.450283	6	31734471	F	II	C6orf27	Body	opensea	Body-opensea		TRUE	NA
986	cg12386646	0.491045	0.38224	20.1933	8.11973e-06	0.00332915	4.72098	0.136717	0.627762	0.491045	15	41787261	F	II	ITPKA	Body	island	Body-island	chr15:41785616-41788539	NA	NA
987	cg27256515	0.284554	0.573856	20.1908	8.1245e-06	0.00332915	4.72043	0.43158	0.716133	0.284554	16	1143566	R	II	C1QTNF8	Body	island	Body-island	chr16:1142315-1144087	NA	NA
988	cg02598335	-0.302136	0.213246	-20.1869	8.13183e-06	0.00332915	4.71959	0.364314	0.0621786	-0.302136	7	86337918	R	II	GRM3	5'UTR	opensea	5'UTR-opensea		NA	TRUE
989	cg21163429	0.569866	0.619154	20.1866	8.13251e-06	0.00332915	4.71951	0.334221	0.904087	0.569866	10	44788812	R	II		IGR	island	IGR-island	chr10:44788811-44789120	NA	NA
990	cg03213374	0.219376	0.65926	20.1854	8.13479e-06	0.00332915	4.71925	0.549571	0.768948	0.219376	12	8112512	F	II		IGR	opensea	IGR-opensea		NA	TRUE
991	cg14968494	0.360416	0.756474	20.1838	8.13777e-06	0.00332915	4.71891	0.576266	0.936683	0.360416	12	57410233	R	II	TAC3	5'UTR	opensea	5'UTR-opensea		NA	NA
992	cg21148404	0.377023	0.638046	20.1811	8.14299e-06	0.00332915	4.71831	0.449534	0.826557	0.377023	18	34833339	F	II	BRUNOL4	3'UTR	shore	3'UTR-shore	chr18:34833554-34834606	TRUE	NA
993	cg06277849	-0.300937	0.19381	-20.1628	8.17802e-06	0.00333767	4.7143	0.344279	0.0433413	-0.300937	4	186316674	R	II	ANKRD37	TSS1500	shore	TSS1500-shore	chr4:186317143-186318255	NA	NA
994	cg12697116	0.20686	0.784917	20.1611	8.18131e-06	0.00333767	4.71392	0.681487	0.888347	0.20686	9	129453085	R	II	LMX1B	Body	island	Body-island	chr9:129453084-129453347	NA	NA
995	cg05849324	0.25735	0.391978	20.1575	8.18818e-06	0.00333767	4.71314	0.263303	0.520653	0.25735	6	18122474	R	II	NHLRC1	1stExon	island	1stExon-island	chr6:18122250-18122994	NA	TRUE
996	cg25821785	0.322387	0.617355	20.1443	8.21381e-06	0.0033448	4.71022	0.456162	0.778549	0.322387	3	50403130	R	I	CACNA2D2	Body	shore	Body-shore	chr3:50402103-50402942	NA	TRUE
997	cg01419713	0.448652	0.594075	20.1251	8.25095e-06	0.00335177	4.706	0.369749	0.818401	0.448652	8	42038135	R	II	PLAT	Body	opensea	Body-opensea		NA	NA
998	cg06451843	0.606273	0.378097	20.1202	8.26051e-06	0.00335177	4.70492	0.0749602	0.681233	0.606273	2	200334805	F	II	FLJ32063	Body	shore	Body-shore	chr2:200335497-200336413	NA	NA
999	cg15751116	0.324751	0.689507	20.1186	8.26351e-06	0.00335177	4.70458	0.527132	0.851883	0.324751	7	42267383	R	II	GLI3	5'UTR	shore	5'UTR-shore	chr7:42267546-42267823	NA	TRUE
1000	cg18771327	0.208815	0.71828	20.0947	8.31018e-06	0.00335405	4.69931	0.613873	0.822688	0.208815	17	2680752	F	II		IGR	shore	IGR-shore	chr17:2679747-2680512	TRUE	NA
1001	cg23217025	0.202511	0.569423	20.0916	8.31638e-06	0.00335405	4.69861	0.468168	0.670678	0.202511	2	128173482	R	II		IGR	island	IGR-island	chr2:128173475-128173793	TRUE	TRUE
1002	cg24727339	-0.417064	0.316065	-20.0883	8.32284e-06	0.00335405	4.69788	0.524597	0.107533	-0.417064	7	148131276	R	II		IGR	opensea	IGR-opensea		NA	NA
1003	cg10801060	0.291149	0.78103	20.0869	8.32552e-06	0.00335405	4.69758	0.635456	0.926605	0.291149	5	43044703	R	II	LOC153684	Body	shore	Body-shore	chr5:43042107-43043477	NA	NA
1004	cg18639125	0.123376	0.108799	20.0867	8.32593e-06	0.00335405	4.69753	0.0471111	0.170487	0.123376	2	11051728	F	II	KCNF1	TSS1500	shore	TSS1500-shore	chr2:11051858-11053476	TRUE	NA
1005	cg08005660	0.501504	0.700419	20.0797	8.33959e-06	0.00335405	4.696	0.449667	0.951171	0.501504	12	47226005	F	II		IGR	shore	IGR-shore	chr12:47224912-47225664	NA	NA
1006	cg00054210	0.372483	0.715723	20.0711	8.35665e-06	0.00335405	4.69409	0.529481	0.901964	0.372483	8	65711644	R	I	CYP7B1	TSS1500	island	TSS1500-island	chr8:65710990-65711722	NA	NA
1007	cg07810726	0.742999	0.482377	20.0703	8.35827e-06	0.00335405	4.6939	0.110877	0.853876	0.742999	5	158524649	F	II	EBF1	Body	shore	Body-shore	chr5:158526133-158526431	NA	NA
1008	cg20477574	-0.223727	0.706117	-20.0635	8.37162e-06	0.00335405	4.69241	0.81798	0.594253	-0.223727	12	91565457	F	II	DCN	Body	opensea	Body-opensea		NA	TRUE
1009	cg23018448	-0.364102	0.213298	-20.0629	8.37289e-06	0.00335405	4.69227	0.395349	0.0312472	-0.364102	19	10811855	R	II	QTRT1	TSS1500	shore	TSS1500-shore	chr19:10812017-10812455	NA	NA
1010	cg21672408	0.143662	0.823417	20.0604	8.37781e-06	0.00335405	4.69172	0.751586	0.895248	0.143662	11	68973641	F	I		IGR	opensea	IGR-opensea		NA	NA		rs7934295
1011	cg10307172	0.204637	0.189777	20.0597	8.37921e-06	0.00335405	4.69156	0.0874581	0.292096	0.204637	11	123302099	R	II		IGR	island	IGR-island	chr11:123301049-123302149	TRUE	NA
1012	cg08142172	0.491743	0.488472	20.0584	8.38176e-06	0.00335405	4.69128	0.242601	0.734344	0.491743	19	39695011	F	II	SYCN	TSS200	shore	TSS200-shore	chr19:39694476-39694994	NA	NA
1013	cg13599092	0.492919	0.525732	20.0561	8.38637e-06	0.00335405	4.69076	0.279272	0.772192	0.492919	11	115516713	F	II		IGR	opensea	IGR-opensea		NA	TRUE
1014	cg19969359	-0.212292	0.851586	-20.0535	8.39147e-06	0.00335405	4.69019	0.957732	0.74544	-0.212292	7	18929612	F	II	HDAC9	Body	opensea	Body-opensea		NA	TRUE
1015	cg10020325	0.254548	0.655028	20.049	8.40036e-06	0.00335434	4.6892	0.527754	0.782302	0.254548	2	220362163	R	I	GMPPA	TSS1500	island	TSS1500-island	chr2:220361462-220363254	NA	TRUE
1016	cg01980222	0.269542	0.706398	20.0393	8.41961e-06	0.00335592	4.68706	0.571627	0.841169	0.269542	6	41130917	F	II	TREM2	1stExon	opensea	1stExon-opensea		NA	NA	low-CpG:41238828-41238944
1017	cg13705391	0.451797	0.534979	20.0352	8.42788e-06	0.00335592	4.68613	0.309081	0.760878	0.451797	6	32118441	R	I	PRRT1	Body	island	Body-island	chr6:32118101-32118544	NA	NA
1018	cg19758859	-0.738038	0.539747	-20.0347	8.42879e-06	0.00335592	4.68603	0.908766	0.170728	-0.738038	6	148869489	F	I	SASH1	Body	opensea	Body-opensea		NA	TRUE
1019	cg03887163	0.487826	0.597713	20.0222	8.45386e-06	0.00336265	4.68325	0.3538	0.841626	0.487826	1	165324100	R	II	LMX1A	Body	shore	Body-shore	chr1:165324191-165326328	NA	NA
1020	cg00610692	0.277066	0.398816	20.0122	8.47372e-06	0.0033652	4.68105	0.260283	0.537349	0.277066	2	74668072	F	II	RTKN	Body	island	Body-island	chr2:74667593-74669403	NA	NA
1021	cg26798452	0.631365	0.559843	20.009	8.48026e-06	0.0033652	4.68033	0.244161	0.875526	0.631365	1	31158026	F	II		IGR	island	IGR-island	chr1:31158009-31158261	TRUE	TRUE		rs2951486
1022	cg23802887	-0.343171	0.352608	-20.0067	8.48481e-06	0.0033652	4.67982	0.524194	0.181023	-0.343171	16	88747903	R	II	MGC23284	Body	island	Body-island	chr16:88747747-88748018	NA	NA
1023	cg21236705	0.13279	0.886509	20.0012	8.4959e-06	0.00336635	4.6786	0.820114	0.952903	0.13279	22	41422693	F	II		IGR	shelf	IGR-shelf	chr22:41417924-41418887	NA	NA
1024	cg12564012	0.525072	0.656075	19.9784	8.54193e-06	0.00337004	4.67353	0.393539	0.918611	0.525072	7	3989045	R	II	SDK1	Body	opensea	Body-opensea		NA	TRUE
1025	cg17090968	0.211268	0.819419	19.9753	8.54828e-06	0.00337004	4.67283	0.713785	0.925053	0.211268	12	46663694	R	I	SLC38A1	TSS1500	shore	TSS1500-shore	chr12:46661054-46663408	NA	NA
1026	cg00822030	0.296038	0.682815	19.9729	8.553e-06	0.00337004	4.67232	0.534796	0.830834	0.296038	1	6086018	F	I	KCNAB2	TSS1500	shore	TSS1500-shore	chr1:6086244-6086494	TRUE	TRUE		rs35732565	rs35629555
1027	cg11933693	0.191763	0.768487	19.9728	8.55325e-06	0.00337004	4.67229	0.672606	0.864368	0.191763	5	128212812	R	II		IGR	opensea	IGR-opensea		NA	TRUE
1028	cg15073631	0.33883	0.792331	19.9724	8.55409e-06	0.00337004	4.6722	0.622916	0.961746	0.33883	13	104796427	R	II		IGR	opensea	IGR-opensea		NA	TRUE
1029	cg03095800	0.243984	0.625693	19.9723	8.55439e-06	0.00337004	4.67216	0.503701	0.747685	0.243984	16	67208728	R	II	NOL3	Body	shore	Body-shore	chr16:67208067-67208678	NA	NA
1030	cg15925940	0.441525	0.294918	19.967	8.56512e-06	0.00337104	4.67099	0.074155	0.51568	0.441525	14	105330630	R	I	KIAA0284	TSS1500	island	TSS1500-island	chr14:105330514-105332186	NA	NA	high-CpG:104401588-104401897
1031	cg20363931	0.121509	0.877347	19.9584	8.58257e-06	0.00337468	4.66908	0.816593	0.938101	0.121509	10	123503178	R	II	ATE1	3'UTR	opensea	3'UTR-opensea		NA	NA
1032	cg07762402	-0.396316	0.531565	-19.9533	8.59288e-06	0.00337551	4.66795	0.729723	0.333407	-0.396316	1	2450408	R	II	PANK4	Body	shore	Body-shore	chr1:2451217-2451551	NA	NA
1033	cg12039595	0.175585	0.772314	19.9452	8.60947e-06	0.00337689	4.66614	0.684521	0.860106	0.175585	1	244480459	F	II		IGR	opensea	IGR-opensea		NA	TRUE		rs60165190
1034	cg12840850	0.163726	0.772851	19.9436	8.61282e-06	0.00337689	4.66577	0.690988	0.854714	0.163726	20	62407352	F	II	ZBTB46	Body	shore	Body-shore	chr20:62406463-62407179	TRUE	TRUE
1035	cg25257677	0.327312	0.759614	19.9355	8.62928e-06	0.00337706	4.66398	0.595958	0.923271	0.327312	8	22223985	R	I	SLC39A14	TSS1500	shore	TSS1500-shore	chr8:22224519-22225244	NA	NA
1036	cg24393673	0.583046	0.589244	19.9354	8.62966e-06	0.00337706	4.66394	0.297721	0.880767	0.583046	1	102312610	R	I	OLFM3	Body	opensea	Body-opensea		NA	NA
1037	cg22380178	0.2738	0.589112	19.926	8.64886e-06	0.0033788	4.66185	0.452212	0.726012	0.2738	15	29980695	F	II		IGR	opensea	IGR-opensea		NA	NA
1038	cg03449150	0.178628	0.857168	19.9252	8.65055e-06	0.0033788	4.66167	0.767854	0.946482	0.178628	1	153085649	R	II	SPRR2F	5'UTR	opensea	5'UTR-opensea		NA	NA
1039	cg17485681	0.352216	0.644932	19.8954	8.712e-06	0.00339635	4.65502	0.468824	0.82104	0.352216	10	73565625	R	I	CDH23	Body	island	Body-island	chr10:73565569-73565827	TRUE	TRUE
1040	cg14117874	-0.229172	0.684501	-19.8914	8.72043e-06	0.00339642	4.65411	0.799087	0.569915	-0.229172	5	81684364	F	II		IGR	opensea	IGR-opensea		NA	TRUE		rs73766510
1041	cg01065599	0.290874	0.765076	19.8831	8.73758e-06	0.00339904	4.65226	0.619639	0.910513	0.290874	21	38075171	F	II	SIM2	Body	shore	Body-shore	chr21:38076762-38077685	NA	NA
1042	cg06619621	0.784176	0.503496	19.8798	8.74457e-06	0.00339904	4.65151	0.111408	0.895583	0.784176	11	32354742	F	I		IGR	shore	IGR-shore	chr11:32354760-32355484	NA	TRUE		rs7941689
1043	cg01231108	0.595339	0.508447	19.8742	8.75617e-06	0.00339904	4.65026	0.210778	0.806116	0.595339	2	155556016	F	I	KCNJ3	Body	island	Body-island	chr2:155554005-155556069	NA	NA
1044	cg11643099	0.218343	0.695036	19.8572	8.79175e-06	0.00339904	4.64645	0.585864	0.804207	0.218343	1	26485229	F	II	GRRP1	TSS1500	shelf	TSS1500-shelf	chr1:26487807-26488606	NA	TRUE
1045	cg18636319	0.182325	0.709649	19.8554	8.79544e-06	0.00339904	4.64605	0.618486	0.800811	0.182325	4	26492206	R	II	CCKAR	TSS200	opensea	TSS200-opensea		NA	NA
1046	cg11412288	0.41925	0.746771	19.8547	8.79706e-06	0.00339904	4.64588	0.537146	0.956396	0.41925	6	117802725	F	II	DCBLD1	TSS1500	shore	TSS1500-shore	chr6:117803497-117804671	NA	NA			rs62433102
1047	cg01277331	0.29644	0.367413	19.8496	8.80774e-06	0.00339904	4.64474	0.219193	0.515634	0.29644	2	219748759	R	II	WNT10A	Body	island	Body-island	chr2:219748276-219748805	NA	NA
1048	cg13975344	0.302536	0.706236	19.8397	8.82865e-06	0.00339904	4.64251	0.554968	0.857504	0.302536	2	45170979	R	II	SIX3	Body	island	Body-island	chr2:45169505-45171884	NA	NA
1049	cg01715525	0.252136	0.747969	19.8345	8.83962e-06	0.00339904	4.64134	0.621901	0.874037	0.252136	14	104687182	F	II		IGR	island	IGR-island	chr14:104687157-104687375	NA	NA
1050	cg23870378	0.251983	0.815411	19.8316	8.84564e-06	0.00339904	4.6407	0.689419	0.941403	0.251983	14	101291068	F	II	MEG3	TSS1500	shore	TSS1500-shore	chr14:101292043-101292709	NA	NA
1051	cg02968741	0.686372	0.42859	19.8292	8.85076e-06	0.00339904	4.64015	0.085404	0.771776	0.686372	4	47033423	F	II	GABRB1	1stExon	shore	1stExon-shore	chr4:47034427-47034940	NA	NA
1052	cg27540189	0.181831	0.705968	19.8228	8.86432e-06	0.00339904	4.63871	0.615052	0.796884	0.181831	1	16819659	F	II	CROCCL2	TSS1500	opensea	TSS1500-opensea		NA	NA
1053	cg07562139	-0.499254	0.401656	-19.8219	8.86617e-06	0.00339904	4.63851	0.651283	0.152029	-0.499254	6	168147329	F	I		IGR	opensea	IGR-opensea		NA	NA		rs35099433
1054	cg01240049	0.293075	0.748324	19.8216	8.86683e-06	0.00339904	4.63844	0.601787	0.894862	0.293075	9	138068091	R	II		IGR	island	IGR-island	chr9:138068090-138068294	NA	NA
1055	cg19781472	-0.211124	0.554411	-19.8212	8.86765e-06	0.00339904	4.63836	0.659972	0.448849	-0.211124	12	56883202	R	II	GLS2	TSS1500	shore	TSS1500-shore	chr12:56881401-56882702	NA	NA
1056	cg01064265	0.295259	0.536353	19.8152	8.88035e-06	0.00340002	4.63701	0.388723	0.683983	0.295259	16	55363058	F	I	IRX6	Body	island	Body-island	chr16:55362737-55363287	NA	NA
1057	cg17116120	-0.227087	0.277569	-19.8122	8.88675e-06	0.00340002	4.63633	0.391113	0.164026	-0.227087	20	30225681	F	I	COX4I2	TSS200	island	TSS200-island	chr20:30225572-30225852	NA	NA
1058	cg11263420	0.254902	0.688773	19.7793	8.95706e-06	0.00342374	4.62891	0.561323	0.816224	0.254902	19	50019310	F	II	FCGRT	Body	shelf	Body-shelf	chr19:50016531-50016851	NA	NA
1059	cg23201695	-0.759716	0.573819	-19.7652	8.98738e-06	0.00342978	4.62572	0.953677	0.19396	-0.759716	8	1272959	F	II		IGR	opensea	IGR-opensea		NA	NA
1060	cg16506815	0.128939	0.90346	19.7616	8.9951e-06	0.00342978	4.62491	0.83899	0.96793	0.128939	2	162101123	R	II		IGR	shore	IGR-shore	chr2:162101439-162101650	TRUE	NA
1061	cg01774894	-0.551597	0.323854	-19.7603	8.9979e-06	0.00342978	4.62462	0.599653	0.0480558	-0.551597	17	46674395	F	I	LOC404266	Body	shore	Body-shore	chr17:46675044-46675589	TRUE	NA		rs17704996
1062	cg03178609	-0.19409	0.130082	-19.7556	9.00806e-06	0.00343048	4.62355	0.227127	0.0330364	-0.19409	10	71389700	R	II	C10orf35	TSS1500	shore	TSS1500-shore	chr10:71389862-71390355	NA	NA
1063	cg14193290	0.121164	0.875858	19.7434	9.03448e-06	0.00343461	4.62079	0.815276	0.93644	0.121164	4	5480519	F	II	STK32B	Body	opensea	Body-opensea		NA	TRUE			rs73212753
1064	cg15399533	0.240427	0.810094	19.7394	9.04298e-06	0.00343461	4.61991	0.689881	0.930308	0.240427	6	108497995	F	II	NR2E1	Body	island	Body-island	chr6:108497595-108497996	NA	NA		rs10563315
1065	cg15998779	0.299886	0.386311	19.7371	9.04813e-06	0.00343461	4.61937	0.236368	0.536254	0.299886	3	159756690	F	II		IGR	island	IGR-island	chr3:159756632-159756997	NA	NA
1066	cg05673293	0.268419	0.76646	19.7349	9.05283e-06	0.00343461	4.61888	0.632251	0.900669	0.268419	16	71475279	F	II		IGR	shore	IGR-shore	chr16:71475334-71475938	TRUE	NA
1067	cg10377582	0.4859	0.469988	19.7313	9.06067e-06	0.00343461	4.61806	0.227039	0.712938	0.4859	12	51612794	R	I	POU6F1	TSS1500	shore	TSS1500-shore	chr12:51610892-51611724	NA	NA
1068	cg21644740	0.378207	0.59529	19.7271	9.06972e-06	0.00343488	4.61712	0.406186	0.784393	0.378207	6	29599248	F	I	GABBR1	Body	shore	Body-shore	chr6:29600192-29600661	NA	NA
1069	cg06637330	-0.473234	0.316383	-19.7209	9.08322e-06	0.00343682	4.61572	0.553	0.0797662	-0.473234	5	3587851	R	II		IGR	shelf	IGR-shelf	chr5:3590644-3592000	NA	NA			rs35458463
1070	cg12473285	0.326164	0.339229	19.7171	9.09171e-06	0.00343687	4.61484	0.176147	0.502311	0.326164	17	41832975	R	I	SOST	Body	island	Body-island	chr17:41832717-41833195	TRUE	TRUE
1071	cg25306277	0.462259	0.734356	19.693	9.14438e-06	0.00344963	4.60938	0.503226	0.965485	0.462259	1	200003267	R	II	NR5A2	Body	shore	Body-shore	chr1:200004474-200004933	NA	TRUE			rs11581940
1072	cg08840551	0.294195	0.747024	19.6836	9.16521e-06	0.00344963	4.60723	0.599926	0.894122	0.294195	5	56718349	F	I		IGR	opensea	IGR-opensea		NA	NA
1073	cg14042190	0.290596	0.763287	19.6809	9.17101e-06	0.00344963	4.60664	0.617989	0.908586	0.290596	2	2547089	R	I		IGR	opensea	IGR-opensea		NA	NA
1074	cg18708233	-0.527324	0.314992	-19.6788	9.17579e-06	0.00344963	4.60615	0.578654	0.0513306	-0.527324	10	74451549	R	II	CCDC109A	TSS1500	shore	TSS1500-shore	chr10:74451828-74452597	NA	NA
1075	cg22854448	0.14948	0.884621	19.6651	9.20598e-06	0.00345782	4.60304	0.809881	0.959361	0.14948	2	65617203	F	II	SPRED2	Body	opensea	Body-opensea		NA	TRUE		rs11683330
1076	cg04311496	0.211798	0.187832	19.6387	9.26475e-06	0.00347672	4.59703	0.0819329	0.293731	0.211798	1	67773719	R	II	IL12RB2	5'UTR	island	5'UTR-island	chr1:67773329-67773767	NA	TRUE
1077	cg05000994	0.2104	0.821149	19.628	9.28883e-06	0.00348258	4.59458	0.715949	0.926349	0.2104	7	27131807	F	II		IGR	shelf	IGR-shelf	chr7:27134097-27134303	NA	NA
1078	cg22796593	0.322592	0.305332	19.6221	9.30205e-06	0.00348436	4.59323	0.144036	0.466628	0.322592	10	105836777	R	II	COL17A1	Body	opensea	Body-opensea		TRUE	TRUE
1079	cg14462779	0.349861	0.637242	19.6147	9.31855e-06	0.00348463	4.59155	0.462312	0.812173	0.349861	10	76803669	R	I	DUPD1	Body	island	Body-island	chr10:76803360-76803857	TRUE	NA
1080	cg09638395	0.218186	0.869209	19.6142	9.31971e-06	0.00348463	4.59144	0.760116	0.978302	0.218186	15	26109252	R	I	ATP10A	TSS1500	shore	TSS1500-shore	chr15:26107503-26108818	NA	NA
1081	cg15676418	0.417121	0.438061	19.6096	9.33008e-06	0.00348534	4.59039	0.229501	0.646622	0.417121	1	156407147	R	II		IGR	shore	IGR-shore	chr1:156405160-156406350	NA	NA
1082	cg26070540	-0.238384	0.331473	-19.5933	9.36691e-06	0.00349209	4.58666	0.450665	0.212282	-0.238384	20	30225666	R	I	COX4I2	TSS200	island	TSS200-island	chr20:30225572-30225852	NA	NA
1083	cg05744332	0.313239	0.741035	19.5928	9.36805e-06	0.00349209	4.58654	0.584415	0.897654	0.313239	7	156799873	F	II	MNX1	Body	shore	Body-shore	chr7:156801418-156801632	TRUE	NA
1084	cg24107270	0.38661	0.638313	19.5832	9.38974e-06	0.00349209	4.58435	0.445007	0.831618	0.38661	7	151079501	R	II	WDR86	Body	island	Body-island	chr7:151078462-151079536	NA	NA
1085	cg21186966	0.224646	0.762634	19.5803	9.39639e-06	0.00349209	4.58368	0.650311	0.874957	0.224646	4	5401430	R	II	STK32B	Body	opensea	Body-opensea		NA	TRUE
1086	cg21165064	0.601179	0.441956	19.5735	9.41195e-06	0.00349371	4.58212	0.141366	0.742546	0.601179	1	156402678	R	I		IGR	shelf	IGR-shelf	chr1:156405160-156406350	NA	NA
1087	cg23870587	0.190655	0.737676	19.5632	9.43546e-06	0.00349792	4.57976	0.642349	0.833003	0.190655	14	91060122	R	II	TTC7B	Body	opensea	Body-opensea		NA	TRUE			rs73326810
1088	cg16811108	0.374985	0.56529	19.5561	9.45162e-06	0.00349792	4.57814	0.377798	0.752783	0.374985	17	7905840	R	II	GUCY2D	TSS200	shore	TSS200-shore	chr17:7905927-7907445	NA	NA
1089	cg20697204	0.148054	0.860307	19.5558	9.4523e-06	0.00349792	4.57807	0.78628	0.934334	0.148054	2	47382593	F	II	C2orf61	TSS200	opensea	TSS200-opensea		NA	NA		rs13026158
1090	cg21110337	0.162457	0.755829	19.5536	9.45731e-06	0.00349792	4.57757	0.6746	0.837058	0.162457	12	113671028	F	I	TPCN1	Body	opensea	Body-opensea		NA	TRUE		rs75756475
1091	cg13054119	0.321798	0.685062	19.5472	9.47189e-06	0.00350017	4.57611	0.524163	0.845961	0.321798	1	38098935	R	II	RSPO1	5'UTR	shore	5'UTR-shore	chr1:38099677-38100864	NA	NA
1092	cg06699564	0.565404	0.581603	19.5368	9.49588e-06	0.00350588	4.57371	0.298901	0.864305	0.565404	8	95651099	R	I		IGR	shore	IGR-shore	chr8:95651206-95651760	TRUE	NA
1093	cg16365807	0.330157	0.779048	19.5272	9.5181e-06	0.00350819	4.5715	0.613969	0.944126	0.330157	21	42559652	F	II	BACE2	Body	opensea	Body-opensea		NA	NA		rs78500844
1094	cg01161204	0.535901	0.690123	19.5236	9.5264e-06	0.00350819	4.57067	0.422173	0.958074	0.535901	11	115530932	R	II		IGR	shore	IGR-shore	chr11:115529997-115530548	TRUE	TRUE
1095	cg16968985	0.434958	0.522603	19.523	9.52774e-06	0.00350819	4.57054	0.305123	0.740082	0.434958	17	27313254	R	I	SEZ6	Body	island	Body-island	chr17:27312969-27313283	NA	TRUE
1096	cg00566331	0.267572	0.334046	19.5091	9.55981e-06	0.00351601	4.56735	0.20026	0.467832	0.267572	1	12218613	F	I		IGR	opensea	IGR-opensea		NA	TRUE			rs34829700
1097	cg03901660	0.452619	0.629722	19.5045	9.57065e-06	0.00351601	4.56628	0.403413	0.856032	0.452619	1	221050459	F	I		IGR	island	IGR-island	chr1:221050448-221050864	NA	TRUE
1098	cg02286717	-0.319394	0.633824	-19.5028	9.57462e-06	0.00351601	4.56589	0.793521	0.474127	-0.319394	10	75415704	F	I	SYNPO2L	1stExon	opensea	1stExon-opensea		NA	NA
1099	cg18100008	0.184365	0.856547	19.4959	9.5905e-06	0.00351662	4.56431	0.764364	0.948729	0.184365	7	42001744	F	II	GLI3	3'UTR	shelf	3'UTR-shelf	chr7:42005067-42006121	NA	NA
1100	cg12524640	0.329129	0.641693	19.4923	9.59901e-06	0.00351662	4.56347	0.477128	0.806257	0.329129	1	2983056	R	II	FLJ42875	Body	shore	Body-shore	chr1:2983925-2987962	TRUE	NA
1101	cg06230839	0.23528	0.800294	19.491	9.60191e-06	0.00351662	4.56319	0.682654	0.917934	0.23528	21	43189892	R	II		IGR	shelf	IGR-shelf	chr21:43186280-43187436	NA	NA
1102	cg16675758	0.496865	0.620495	19.4846	9.61693e-06	0.00351666	4.5617	0.372063	0.868928	0.496865	11	115531171	R	II		IGR	shore	IGR-shore	chr11:115529997-115530548	TRUE	NA
1103	cg24682036	0.292128	0.657071	19.4837	9.61912e-06	0.00351666	4.56149	0.511007	0.803135	0.292128	18	29077698	R	I	DSG2	TSS1500	island	TSS1500-island	chr18:29077552-29078526	TRUE	NA
1104	cg05924489	0.494568	0.575805	19.4778	9.63285e-06	0.00351855	4.56014	0.328521	0.82309	0.494568	3	49459937	F	I	AMT	Body	opensea	Body-opensea		NA	TRUE	low-CpG:49434874-49435126
1105	cg17378509	0.1343	0.904803	19.4723	9.64572e-06	0.00352012	4.55887	0.837654	0.971953	0.1343	4	4557712	F	II		IGR	opensea	IGR-opensea		TRUE	TRUE
1106	cg17139666	0.439966	0.631137	19.4684	9.65486e-06	0.00352033	4.55797	0.411154	0.851121	0.439966	4	174421440	R	II		IGR	island	IGR-island	chr4:174421347-174421559	NA	NA
1107	cg25460807	0.26054	0.732716	19.4609	9.67252e-06	0.00352048	4.55624	0.602446	0.862986	0.26054	8	21908022	R	I		IGR	shelf	IGR-shelf	chr8:21905461-21905757	TRUE	NA
1108	cg03740978	0.741602	0.386303	19.4601	9.67433e-06	0.00352048	4.55606	0.0155014	0.757104	0.741602	18	24127875	R	I	KCTD1	5'UTR	island	5'UTR-island	chr18:24126780-24131138	NA	NA
1109	cg03020554	0.318042	0.214481	19.4561	9.68372e-06	0.00352048	4.55514	0.0554601	0.373502	0.318042	8	99951730	F	II		IGR	shore	IGR-shore	chr8:99952020-99954686	NA	TRUE		rs79147363
1110	cg14288066	-0.463234	0.335688	-19.4537	9.68951e-06	0.00352048	4.55457	0.567305	0.104071	-0.463234	2	238307342	F	II	COL6A3	5'UTR	opensea	5'UTR-opensea		NA	TRUE
1111	cg01008557	-0.290369	0.645137	-19.4468	9.70576e-06	0.00352175	4.55298	0.790321	0.499952	-0.290369	7	31292573	F	II		IGR	opensea	IGR-opensea		NA	TRUE
1112	cg01456151	0.637216	0.463584	19.445	9.71011e-06	0.00352175	4.55256	0.144976	0.782192	0.637216	16	49311736	R	II		IGR	island	IGR-island	chr16:49311413-49312308	NA	NA
1113	cg04100190	0.337404	0.682773	19.4214	9.76603e-06	0.00353805	4.5471	0.514071	0.851475	0.337404	1	40783264	F	II	COL9A2	TSS1500	shore	TSS1500-shore	chr1:40781004-40781445	NA	NA	high-CpG:40555481-40555965	rs2747521
1114	cg16129172	0.67957	0.370642	19.4188	9.77226e-06	0.00353805	4.5465	0.0308568	0.710427	0.67957	8	41686467	F	I	ANK1	Body	island	Body-island	chr8:41685748-41686674	NA	TRUE		rs77140838
1115	cg15634980	0.204571	0.152106	19.409	9.79569e-06	0.00354341	4.54422	0.0498202	0.254391	0.204571	6	36253026	F	I	PNPLA1	5'UTR	opensea	5'UTR-opensea		NA	NA		rs1467911
1116	cg11104474	0.500183	0.46979	19.3927	9.83469e-06	0.00355262	4.54045	0.219698	0.719881	0.500183	2	220362074	F	II		IGR	island	IGR-island	chr2:220361462-220363254	NA	TRUE
1117	cg06159394	0.389452	0.60335	19.3904	9.84018e-06	0.00355262	4.53992	0.408625	0.798076	0.389452	1	50887633	F	II	DMRTA2	5'UTR	island	5'UTR-island	chr1:50884228-50891471	NA	NA
1118	cg15301794	0.532441	0.615057	19.3875	9.84705e-06	0.00355262	4.53925	0.348837	0.881278	0.532441	11	31822243	R	II	PAX6	Body	shore	Body-shore	chr11:31820060-31821416	NA	NA
1119	cg10991681	-0.537734	0.394769	-19.3815	9.86152e-06	0.00355472	4.53786	0.663636	0.125902	-0.537734	20	30865005	R	II	KIF3B	TSS1500	shore	TSS1500-shore	chr20:30865547-30865791	NA	NA
1120	cg21582373	0.442713	0.65232	19.3703	9.88862e-06	0.00356118	4.53525	0.430964	0.873676	0.442713	11	31818474	F	II	PAX6	Body	shore	Body-shore	chr11:31820060-31821416	NA	NA
1121	cg02851203	0.353127	0.73337	19.3634	9.90525e-06	0.00356118	4.53365	0.556806	0.909933	0.353127	1	54808689	F	II	SSBP3	Body	opensea	Body-opensea		NA	TRUE
1122	cg20714968	-0.360411	0.650113	-19.3616	9.90977e-06	0.00356118	4.53322	0.830318	0.469907	-0.360411	11	58833356	R	II		IGR	shelf	IGR-shelf	chr11:58830063-58830739	NA	NA
1123	cg04882397	0.292141	0.734944	19.3582	9.91798e-06	0.00356118	4.53243	0.588874	0.881015	0.292141	2	237068072	R	II		IGR	island	IGR-island	chr2:237068071-237068834	NA	TRUE
1124	cg11385906	0.182057	0.726813	19.3562	9.92273e-06	0.00356118	4.53198	0.635784	0.817842	0.182057	8	28745680	R	II	INTS9	Body	shelf	Body-shelf	chr8:28748070-28748431	NA	NA
1125	cg04672103	0.38207	0.683132	19.3502	9.93745e-06	0.00356335	4.53057	0.492096	0.874167	0.38207	19	16396929	F	II		IGR	shelf	IGR-shelf	chr19:16394450-16394662	NA	NA
1126	cg02532017	0.240891	0.804707	19.3362	9.97145e-06	0.00356746	4.52732	0.684261	0.925152	0.240891	2	241974917	F	II	SNED1	Body	island	Body-island	chr2:241974906-241975143	TRUE	TRUE
1127	cg12047363	0.261034	0.827655	19.3349	9.97451e-06	0.00356746	4.52702	0.697138	0.958172	0.261034	6	147311573	R	II		IGR	opensea	IGR-opensea		NA	TRUE
1128	cg00698413	0.389386	0.709811	19.3304	9.98554e-06	0.00356746	4.52597	0.515118	0.904504	0.389386	2	225266656	F	II	FAM124B	5'UTR	opensea	5'UTR-opensea		NA	TRUE		rs3845837
1129	cg18964319	0.127312	0.888312	19.3262	9.99584e-06	0.00356746	4.52499	0.824656	0.951968	0.127312	6	36665554	R	II		IGR	opensea	IGR-opensea		NA	NA	low-CpG:36773532-36773608
1130	cg22740796	-0.315089	0.684246	-19.3253	9.9981e-06	0.00356746	4.52478	0.841791	0.526702	-0.315089	10	132461281	R	I		IGR	opensea	IGR-opensea		NA	NA			rs35346965
1131	cg17231690	0.57624	0.377319	19.3241	1.00009e-05	0.00356746	4.52451	0.0891987	0.665438	0.57624	17	39684038	F	I	KRT19	Body	island	Body-island	chr17:39683908-39684599	TRUE	NA
1132	cg24940576	0.466066	0.651119	19.3173	1.00178e-05	0.00357037	4.5229	0.418086	0.884152	0.466066	11	125904314	F	II	CDON	5'UTR	opensea	5'UTR-opensea		NA	TRUE
1133	cg23064481	0.196199	0.771774	19.3135	1.0027e-05	0.00357055	4.52203	0.673674	0.869873	0.196199	6	30134956	R	II	TRIM15	Body	opensea	Body-opensea		NA	NA
1134	cg03131729	0.152527	0.858901	19.306	1.00454e-05	0.00357175	4.52028	0.782638	0.935165	0.152527	11	129183282	F	II		IGR	opensea	IGR-opensea		NA	TRUE
1135	cg00470505	0.29993	0.637136	19.3051	1.00477e-05	0.00357175	4.52007	0.487171	0.787101	0.29993	9	139596117	R	II		IGR	island	IGR-island	chr9:139595845-139596130	NA	NA
1136	cg07489869	0.388317	0.412475	19.3003	1.00597e-05	0.00357269	4.51893	0.218317	0.606634	0.388317	13	20806730	R	II	GJB6	TSS200	island	TSS200-island	chr13:20806016-20806867	NA	TRUE
1137	cg20056542	0.700409	0.472509	19.295	1.00727e-05	0.00357269	4.5177	0.122305	0.822714	0.700409	15	53083518	F	I	ONECUT1	TSS1500	island	TSS1500-island	chr15:53080458-53083699	TRUE	TRUE
1138	cg15656462	0.183945	0.85472	19.2935	1.00764e-05	0.00357269	4.51735	0.762747	0.946693	0.183945	10	135059835	F	II		IGR	opensea	IGR-opensea		TRUE	NA
1139	cg03583016	0.536591	0.55808	19.2825	1.01036e-05	0.00357419	4.51478	0.289784	0.826375	0.536591	2	200331675	F	II	FLJ32063	TSS1500	shore	TSS1500-shore	chr2:200320502-200329681	NA	NA
1140	cg14833933	0.167887	0.613169	19.2806	1.01084e-05	0.00357419	4.51433	0.529225	0.697112	0.167887	15	42652294	R	II	CAPN3	1stExon	opensea	1stExon-opensea		NA	NA
1141	cg04074321	0.358467	0.714846	19.2759	1.012e-05	0.00357419	4.51324	0.535613	0.89408	0.358467	10	88296423	F	II		IGR	island	IGR-island	chr10:88296170-88296619	NA	NA
1142	cg03729251	0.588867	0.656056	19.2743	1.0124e-05	0.00357419	4.51286	0.361622	0.950489	0.588867	4	151501035	F	I	LRBA	Body	island	Body-island	chr4:151500763-151501299	NA	TRUE
1143	cg08832624	0.769812	0.45903	19.2742	1.01241e-05	0.00357419	4.51285	0.0741236	0.843936	0.769812	7	98099917	F	I		IGR	island	IGR-island	chr7:98099882-98100289	TRUE	TRUE
1144	cg01372898	0.396385	0.565862	19.2649	1.01474e-05	0.00357662	4.51067	0.367669	0.764054	0.396385	6	31093165	F	II	PSORS1C1	5'UTR	opensea	5'UTR-opensea		NA	NA		rs6909321
1145	cg26174583	0.326331	0.752987	19.2645	1.01484e-05	0.00357662	4.51057	0.589822	0.916153	0.326331	6	1392624	R	II	FOXF2	Body	shore	Body-shore	chr6:1393049-1394170	NA	NA
1146	cg05039241	0.297956	0.39109	19.2584	1.01635e-05	0.00357888	4.50915	0.242112	0.540068	0.297956	14	61124922	R	II		IGR	shore	IGR-shore	chr14:61123613-61124613	NA	NA
1147	cg09669754	0.241112	0.822205	19.254	1.01745e-05	0.0035797	4.50812	0.701649	0.942761	0.241112	17	78166148	R	II	CARD14	Body	shore	Body-shore	chr17:78165077-78165293	NA	NA
1148	cg18989909	0.285627	0.814156	19.245	1.01971e-05	0.00358377	4.506	0.671343	0.956969	0.285627	2	121344551	R	II		IGR	island	IGR-island	chr2:121344550-121345341	TRUE	NA
1149	cg16117799	0.606687	0.567751	19.2387	1.0213e-05	0.00358377	4.50452	0.264407	0.871094	0.606687	4	81106857	R	I	PRDM8	5'UTR	shore	5'UTR-shore	chr4:81104761-81105527	NA	NA
1150	cg26312935	-0.497338	0.280663	-19.2344	1.02238e-05	0.00358377	4.50351	0.529332	0.0319946	-0.497338	15	59279406	F	II	RNF111	TSS1500	shore	TSS1500-shore	chr15:59279741-59280720	NA	NA		rs62002482
1151	cg18862481	0.517098	0.570413	19.2326	1.02284e-05	0.00358377	4.50308	0.311864	0.828962	0.517098	3	129693370	F	I	TRH	5'UTR	island	5'UTR-island	chr3:129693127-129694841	NA	NA		rs9860093
1152	cg21248554	0.297715	0.626024	19.2317	1.02307e-05	0.00358377	4.50287	0.477167	0.774882	0.297715	2	27665150	R	I	KRTCAP3	TSS200	island	TSS200-island	chr2:27664939-27665151	TRUE	NA
1153	cg09821185	0.331649	0.791883	19.2286	1.02384e-05	0.00358377	4.50215	0.626059	0.957707	0.331649	14	101923366	R	II		IGR	shore	IGR-shore	chr14:101923575-101925995	NA	NA			rs12437309
1154	cg26183021	-0.153984	0.624162	-19.2251	1.02471e-05	0.00358377	4.50134	0.701154	0.54717	-0.153984	17	8114512	R	II	AURKB	TSS1500	shore	TSS1500-shore	chr17:8113632-8113966	NA	NA
1155	cg03604067	-0.557713	0.328145	-19.2101	1.02851e-05	0.0035931	4.49781	0.607001	0.0492881	-0.557713	7	1980273	F	II	MAD1L1	Body	shore	Body-shore	chr7:1978698-1978934	TRUE	TRUE
1156	cg23782145	0.163178	0.626239	19.2065	1.02943e-05	0.0035931	4.49695	0.54465	0.707828	0.163178	6	32087190	R	II	ATF6B	Body	opensea	Body-opensea		NA	NA
1157	cg20426108	0.234808	0.76749	19.1993	1.03125e-05	0.0035931	4.49528	0.650086	0.884894	0.234808	7	155613461	F	I		IGR	opensea	IGR-opensea		NA	NA		rs6954146
1158	cg05997362	0.350879	0.750788	19.198	1.0316e-05	0.0035931	4.49495	0.575348	0.926227	0.350879	8	56791748	F	II	LYN	TSS1500	shore	TSS1500-shore	chr8:56792115-56793325	NA	NA
1159	cg26135573	0.152216	0.864964	19.1968	1.0319e-05	0.0035931	4.49467	0.788856	0.941072	0.152216	5	179059668	F	I		IGR	island	IGR-island	chr5:179059337-179059700	NA	NA
1160	cg26546687	-0.223386	0.4703	-19.1939	1.03262e-05	0.0035931	4.49401	0.581993	0.358607	-0.223386	2	121684676	F	II	GLI2	Body	opensea	Body-opensea		NA	TRUE			rs76088413
1161	cg10917941	-0.292707	0.701449	-19.1778	1.03675e-05	0.00360441	4.4902	0.847803	0.555096	-0.292707	6	30296049	R	II	HCG18	TSS1500	shore	TSS1500-shore	chr6:30294169-30295071	NA	NA
1162	cg02975463	0.469602	0.607116	19.1664	1.03966e-05	0.00361149	4.48752	0.372315	0.841917	0.469602	2	45178953	F	II		IGR	shore	IGR-shore	chr2:45179364-45180394	NA	NA
1163	cg19437183	0.376427	0.328348	19.1591	1.04154e-05	0.00361439	4.4858	0.140135	0.516562	0.376427	8	77585222	R	II	LOC100192378	Body	opensea	Body-opensea		NA	NA
1164	cg02672759	0.442539	0.642961	19.152	1.04338e-05	0.00361439	4.48411	0.421691	0.86423	0.442539	19	39739058	R	II		IGR	island	IGR-island	chr19:39737689-39739288	TRUE	NA
1165	cg20387429	0.482778	0.654348	19.1508	1.04367e-05	0.00361439	4.48385	0.412959	0.895737	0.482778	1	91300288	F	II		IGR	shore	IGR-shore	chr1:91300979-91301891	NA	TRUE
1166	cg06942701	0.281975	0.423366	19.1471	1.04464e-05	0.00361439	4.48295	0.282378	0.564354	0.281975	2	162280009	R	I	TBR1	Body	island	Body-island	chr2:162279835-162280709	TRUE	NA
1167	cg05906166	0.659281	0.572792	19.1461	1.04489e-05	0.00361439	4.48273	0.243151	0.902432	0.659281	19	16437057	R	II	KLF2	Body	island	Body-island	chr19:16435202-16438064	NA	NA			rs12462380
1168	cg07795168	-0.23229	0.299965	-19.1369	1.04726e-05	0.00361805	4.48056	0.41611	0.18382	-0.23229	5	180028818	R	I	FLT4	3'UTR	opensea	3'UTR-opensea		NA	NA
1169	cg08023265	0.449593	0.529574	19.1321	1.04853e-05	0.00361805	4.47941	0.304777	0.75437	0.449593	1	31158138	R	II		IGR	island	IGR-island	chr1:31158009-31158261	NA	TRUE
1170	cg10521431	0.178444	0.861521	19.1211	1.05138e-05	0.00362466	4.47681	0.772299	0.950743	0.178444	10	104814810	F	II	CNNM2	Body	opensea	Body-opensea		NA	NA
1171	cg22273231	0.340032	0.65675	19.1112	1.05395e-05	0.00363048	4.47447	0.486735	0.826766	0.340032	17	17910351	F	II	LRRC48	Body	island	Body-island	chr17:17910139-17910468	NA	NA
1172	cg08775137	0.515994	0.652342	19.1011	1.05661e-05	0.00363197	4.47207	0.394345	0.910339	0.515994	4	41880319	R	I		IGR	island	IGR-island	chr4:41880224-41880500	NA	NA
1173	cg16692249	0.392421	0.66062	19.0996	1.05699e-05	0.00363197	4.47172	0.46441	0.856831	0.392421	14	21268482	F	II		IGR	opensea	IGR-opensea		NA	TRUE		rs73581996
1174	cg04119852	-0.453035	0.488571	-19.097	1.05767e-05	0.00363197	4.47111	0.715088	0.262053	-0.453035	3	182840603	R	II	LAMP3	3'UTR	opensea	3'UTR-opensea		NA	TRUE
1175	cg27303223	0.543864	0.448086	19.096	1.05792e-05	0.00363197	4.47088	0.176154	0.720018	0.543864	10	28035822	R	II	MKX	TSS1500	shore	TSS1500-shore	chr10:28030182-28035211	NA	NA
1176	cg26779985	0.27459	0.810875	19.0818	1.06167e-05	0.0036418	4.4675	0.67358	0.948171	0.27459	2	45398292	F	II		IGR	shore	IGR-shore	chr2:45395869-45398186	NA	NA
1177	cg21570209	0.603561	0.53551	19.0704	1.06467e-05	0.00364496	4.4648	0.233729	0.83729	0.603561	19	46367987	R	I	FOXA3	Body	shore	Body-shore	chr19:46366202-46366605	TRUE	NA			rs10417903
1178	cg24884142	0.608678	0.498593	19.0641	1.06634e-05	0.00364569	4.46329	0.194254	0.802932	0.608678	1	119532056	F	I	TBX15	1stExon	island	1stExon-island	chr1:119531991-119532196	NA	TRUE		rs75870087
1179	cg04254769	0.193929	0.873622	19.0364	1.0737e-05	0.00366697	4.45672	0.776658	0.970587	0.193929	5	141674673	F	II		IGR	opensea	IGR-opensea		NA	NA
1180	cg16145216	0.180079	0.66622	19.0324	1.07477e-05	0.00366697	4.45576	0.576181	0.756259	0.180079	1	42385662	R	I	HIVEP3	TSS1500	shore	TSS1500-shore	chr1:42383640-42384003	NA	NA		rs6668954
1181	cg02657654	0.672455	0.594595	19.0288	1.07574e-05	0.00366697	4.4549	0.258367	0.930822	0.672455	2	45154029	R	II		IGR	shore	IGR-shore	chr2:45155195-45157049	NA	TRUE
1182	cg01386493	0.323069	0.710226	19.0273	1.07614e-05	0.00366697	4.45454	0.548692	0.871761	0.323069	8	37824529	R	II	ADRB3	TSS1500	shore	TSS1500-shore	chr8:37822486-37824008	NA	NA
1183	cg25320780	0.272032	0.444842	19.0167	1.07897e-05	0.00366858	4.45202	0.308826	0.580858	0.272032	1	110933345	F	II	SLC16A4	5'UTR	opensea	5'UTR-opensea		NA	TRUE
1184	cg20288565	0.323968	0.749725	19.0082	1.08125e-05	0.00366858	4.45	0.587741	0.911709	0.323968	1	235805403	R	II	GNG4	5'UTR	island	5'UTR-island	chr1:235805318-235805771	NA	NA
1185	cg24648385	-0.230467	0.249904	-19.0068	1.08163e-05	0.00366858	4.44967	0.365138	0.134671	-0.230467	2	88583845	F	II		IGR	island	IGR-island	chr2:88583528-88583970	NA	NA		rs72943297	rs72943296
1186	cg14972721	0.199845	0.711746	19.0043	1.08231e-05	0.00366858	4.44907	0.611823	0.811668	0.199845	7	2003279	R	II	MAD1L1	Body	opensea	Body-opensea		NA	NA
1187	cg23748340	0.486866	0.605335	19.0042	1.08234e-05	0.00366858	4.44904	0.361902	0.848768	0.486866	12	48592721	R	I		IGR	island	IGR-island	chr12:48591977-48592785	NA	NA
1188	cg20467957	0.461751	0.409479	19.0042	1.08235e-05	0.00366858	4.44903	0.178603	0.640354	0.461751	11	31845529	R	II		IGR	shore	IGR-shore	chr11:31847132-31847958	NA	NA
1189	cg07481320	0.447131	0.599473	19.001	1.0832e-05	0.00366858	4.44827	0.375908	0.823039	0.447131	6	42739021	F	I		IGR	opensea	IGR-opensea		NA	NA		rs36017549
1190	cg17556406	0.276442	0.81773	18.9973	1.0842e-05	0.00366858	4.44739	0.679509	0.955951	0.276442	6	129959739	R	II	ARHGAP18	Body	opensea	Body-opensea		NA	TRUE
1191	cg10439431	0.285787	0.772811	18.9957	1.08464e-05	0.00366858	4.44701	0.629918	0.915705	0.285787	17	34345172	F	II	CCL23	TSS200	opensea	TSS200-opensea		NA	NA
1192	cg15320277	0.28517	0.811606	18.9869	1.087e-05	0.00367126	4.44492	0.66902	0.954191	0.28517	14	79316418	R	II	NRXN3	Body	opensea	Body-opensea		NA	TRUE
1193	cg04602747	0.357556	0.413715	18.9742	1.09046e-05	0.00367126	4.44187	0.234937	0.592493	0.357556	6	118273169	R	II	SLC35F1	Body	opensea	Body-opensea		NA	TRUE
1194	cg00502190	0.557346	0.555458	18.9742	1.09047e-05	0.00367126	4.44186	0.276785	0.834131	0.557346	1	156616560	R	II	BCAN	Body	island	Body-island	chr1:156616553-156616946	NA	NA
1195	cg23289024	0.64801	0.579735	18.9714	1.09121e-05	0.00367126	4.44121	0.25573	0.90374	0.64801	14	102554846	R	II	HSP90AA1	TSS1500	shore	TSS1500-shore	chr14:102552721-102554068	NA	NA
1196	cg04051565	0.287484	0.713939	18.9669	1.09243e-05	0.00367126	4.44014	0.570197	0.857681	0.287484	2	171211176	F	II	MYO3B	Body	opensea	Body-opensea		NA	TRUE
1197	cg14537533	0.274672	0.294317	18.9663	1.0926e-05	0.00367126	4.43999	0.156981	0.431653	0.274672	12	52626904	R	I	KRT7	TSS200	island	TSS200-island	chr12:52626793-52627577	TRUE	NA
1198	cg01869360	0.128158	0.868755	18.9657	1.09276e-05	0.00367126	4.43985	0.804676	0.932834	0.128158	2	88315450	R	II		IGR	shore	IGR-shore	chr2:88316233-88316859	TRUE	NA
1199	cg16400756	0.327886	0.770361	18.9654	1.09284e-05	0.00367126	4.43978	0.606419	0.934304	0.327886	1	6105939	F	I	KCNAB2	Body	opensea	Body-opensea		NA	NA			rs34451071
1200	cg22863838	-0.375526	0.763589	-18.9632	1.09346e-05	0.00367126	4.43923	0.951352	0.575826	-0.375526	10	63829033	R	II	ARID5B	Body	opensea	Body-opensea		NA	TRUE
1201	cg15488978	0.425322	0.770747	18.9516	1.09664e-05	0.00367436	4.43645	0.558086	0.983409	0.425322	10	77166318	F	I	C10orf41	Body	island	Body-island	chr10:77155128-77169600	NA	NA
1202	cg04575202	0.461525	0.579127	18.949	1.09735e-05	0.00367436	4.43584	0.348365	0.80989	0.461525	2	9235972	R	I		IGR	opensea	IGR-opensea		TRUE	TRUE
1203	cg20845858	0.235909	0.579847	18.9468	1.09794e-05	0.00367436	4.43531	0.461893	0.697801	0.235909	7	129945688	F	II	CPA4	Body	opensea	Body-opensea		NA	NA		rs3735053
1204	cg20489228	0.357957	0.672252	18.9467	1.09796e-05	0.00367436	4.4353	0.493273	0.85123	0.357957	12	115125549	F	II		IGR	shore	IGR-shore	chr12:115124729-115125152	NA	TRUE
1205	cg17228560	-0.364021	0.256298	-18.9419	1.09927e-05	0.00367577	4.43415	0.438309	0.0742878	-0.364021	17	39993002	F	II	KLHL10	TSS1500	shore	TSS1500-shore	chr17:39992021-39992627	NA	NA
1206	cg01997272	0.568252	0.458319	18.9342	1.10139e-05	0.00367985	4.43231	0.174193	0.742445	0.568252	14	103740476	F	I		IGR	island	IGR-island	chr14:103739578-103740892	NA	TRUE
1207	cg00513205	0.523386	0.505009	18.9297	1.10265e-05	0.00368064	4.43121	0.243316	0.766702	0.523386	5	134872649	F	II	NEUROG1	TSS1500	shore	TSS1500-shore	chr5:134870740-134872051	NA	NA
1208	cg10324158	0.18893	0.147722	18.9194	1.10548e-05	0.00368064	4.42875	0.0532568	0.242187	0.18893	3	45067713	F	II	CLEC3B	TSS200	opensea	TSS200-opensea		NA	TRUE
1209	cg03520448	-0.175502	0.869285	-18.9147	1.10678e-05	0.00368064	4.42762	0.957036	0.781534	-0.175502	2	11777859	R	II	GREB1	Body	shelf	Body-shelf	chr2:11774310-11774521	NA	NA
1210	cg20951650	-0.208758	0.868045	-18.9141	1.10696e-05	0.00368064	4.42747	0.972424	0.763666	-0.208758	2	227638504	F	II	IRS1	3'UTR	opensea	3'UTR-opensea		NA	TRUE
1211	cg23586996	0.227647	0.718289	18.9129	1.10729e-05	0.00368064	4.42718	0.604466	0.832113	0.227647	17	77893850	R	I		IGR	opensea	IGR-opensea		TRUE	NA
1212	cg23087598	-0.674165	0.509246	-18.9127	1.10734e-05	0.00368064	4.42714	0.846329	0.172164	-0.674165	1	165318356	R	II	LMX1A	Body	shelf	Body-shelf	chr1:165321703-165322318	NA	TRUE
1213	cg22713900	0.440152	0.561516	18.9039	1.10978e-05	0.00368064	4.42502	0.34144	0.781592	0.440152	15	41803592	R	I	LTK	Body	island	Body-island	chr15:41803443-41805531	TRUE	NA
1214	cg17270887	0.259322	0.824684	18.9	1.11086e-05	0.00368064	4.42409	0.695023	0.954344	0.259322	12	27311431	F	II		IGR	opensea	IGR-opensea		NA	TRUE
1215	cg11666343	0.146351	0.875749	18.8978	1.11147e-05	0.00368064	4.42356	0.802574	0.948924	0.146351	2	241265953	F	II		IGR	shelf	IGR-shelf	chr2:241262311-241262759	NA	TRUE
1216	cg01847021	0.257216	0.61939	18.8873	1.11441e-05	0.00368739	4.42103	0.490782	0.747998	0.257216	7	4877595	R	I	RADIL	Body	shore	Body-shore	chr7:4876024-4876229	NA	NA
1217	cg05346287	-0.29488	0.687972	-18.8775	1.11714e-05	0.00369346	4.41867	0.835412	0.540532	-0.29488	7	50611884	R	II	DDC	5'UTR	opensea	5'UTR-opensea		NA	NA
1218	cg25707805	0.25862	0.835511	18.8707	1.11904e-05	0.00369678	4.41704	0.706202	0.964821	0.25862	1	113285387	F	II		IGR	shore	IGR-shore	chr1:113286332-113287172	NA	NA
1219	cg08217733	0.19809	0.832035	18.8671	1.12006e-05	0.00369719	4.41616	0.73299	0.93108	0.19809	19	56164466	F	II	CCDC106	3'UTR	island	3'UTR-island	chr19:56163662-56167257	NA	NA
1220	cg03999872	0.393722	0.507612	18.8576	1.12273e-05	0.00370303	4.41387	0.310751	0.704473	0.393722	20	62272968	R	II	STMN3	Body	island	Body-island	chr20:62272291-62273972	NA	NA
1221	cg24018520	0.32811	0.197107	18.8491	1.12512e-05	0.00370471	4.41183	0.0330521	0.361162	0.32811	4	175133103	R	II		IGR	shelf	IGR-shelf	chr4:175135259-175135496	NA	TRUE
1222	cg01599742	-0.434055	0.354486	-18.8478	1.12551e-05	0.00370471	4.4115	0.571513	0.137458	-0.434055	6	39902533	R	II	MOCS1	TSS1500	shore	TSS1500-shore	chr6:39901852-39902299	NA	NA
1223	cg11055493	0.659069	0.590107	18.8413	1.12734e-05	0.00370471	4.40993	0.260572	0.919641	0.659069	10	94451351	R	II	HHEX	Body	island	Body-island	chr10:94451329-94451737	NA	NA
1224	cg24545961	0.347547	0.761448	18.8413	1.12735e-05	0.00370471	4.40993	0.587674	0.935221	0.347547	13	96205960	R	I	CLDN10	Body	shore	Body-shore	chr13:96204691-96205496	NA	NA			rs78314626
1225	cg26471497	0.30383	0.734827	18.8399	1.12775e-05	0.00370471	4.40959	0.582912	0.886742	0.30383	2	172974819	R	I		IGR	shore	IGR-shore	chr2:172972804-172973242	NA	NA
1226	cg26468891	0.213464	0.785144	18.8342	1.12936e-05	0.00370556	4.40822	0.678412	0.891876	0.213464	11	48077221	R	II	PTPRJ	Body	opensea	Body-opensea		NA	TRUE			rs77698099
1227	cg01552731	0.111431	0.913975	18.8251	1.13192e-05	0.00370556	4.40604	0.858259	0.969691	0.111431	19	46806907	F	II	HIF3A	1stExon	shore	1stExon-shore	chr19:46806998-46807617	TRUE	NA
1228	cg12794567	0.471319	0.625009	18.8241	1.13221e-05	0.00370556	4.40579	0.389349	0.860668	0.471319	10	94829039	F	II		IGR	island	IGR-island	chr10:94828102-94829040	TRUE	NA
1229	cg12080882	-0.328671	0.176685	-18.8237	1.13233e-05	0.00370556	4.40569	0.341021	0.0123498	-0.328671	1	109634248	F	II	TMEM167B	Body	shore	Body-shore	chr1:109633188-109633632	NA	NA
1230	cg14417498	0.349311	0.594669	18.8231	1.13251e-05	0.00370556	4.40554	0.420014	0.769325	0.349311	1	165322199	R	I	LMX1A	Body	island	Body-island	chr1:165321703-165322318	NA	NA
1231	cg18630178	0.450967	0.740387	18.8192	1.13361e-05	0.0037062	4.40461	0.514904	0.965871	0.450967	14	93154484	F	I	RIN3	Body	island	Body-island	chr14:93153278-93154759	NA	NA
1232	cg12115748	0.201209	0.567356	18.8011	1.13879e-05	0.00371106	4.40022	0.466751	0.667961	0.201209	12	130961424	R	II	RIMBP2	Body	opensea	Body-opensea		NA	NA
1233	cg05132851	0.200331	0.782582	18.7998	1.13915e-05	0.00371106	4.39991	0.682417	0.882748	0.200331	10	134828962	R	II		IGR	shelf	IGR-shelf	chr10:134830984-134832209	NA	NA
1234	cg19506677	0.234035	0.840168	18.7922	1.14134e-05	0.00371376	4.39807	0.72315	0.957185	0.234035	2	242878672	F	I		IGR	island	IGR-island	chr2:242878602-242879154	NA	NA
1235	cg14384158	0.48616	0.387131	18.7855	1.14326e-05	0.00371707	4.39645	0.144051	0.630211	0.48616	9	140348828	F	I	NELF	Body	shore	Body-shore	chr9:140349704-140349970	NA	NA
1236	cg18988435	0.125244	0.830591	18.767	1.1486e-05	0.00372374	4.39196	0.767969	0.893213	0.125244	18	12287275	R	I		IGR	island	IGR-island	chr18:12287271-12287562	NA	NA
1237	cg19128082	-0.357998	0.567852	-18.7629	1.14979e-05	0.00372374	4.39096	0.746851	0.388852	-0.357998	3	38537279	R	II	EXOG	TSS1500	shore	TSS1500-shore	chr3:38537682-38538071	NA	NA
1238	cg22048405	0.199789	0.867833	18.7625	1.14992e-05	0.00372374	4.39086	0.767939	0.967727	0.199789	1	33226596	R	II	KIAA1522	Body	opensea	Body-opensea		NA	TRUE
1239	cg25658463	0.539573	0.603571	18.7605	1.15049e-05	0.00372374	4.39038	0.333785	0.873358	0.539573	19	14543048	F	II	PKN1	TSS1500	island	TSS1500-island	chr19:14542768-14543102	TRUE	NA
1240	cg00095333	0.11123	0.881676	18.7601	1.15061e-05	0.00372374	4.39027	0.826061	0.937291	0.11123	17	70172535	F	II		IGR	opensea	IGR-opensea		NA	TRUE
1241	cg13784283	-0.173046	0.551156	-18.7597	1.15074e-05	0.00372374	4.39017	0.637678	0.464633	-0.173046	6	33163627	R	II	RXRB	Body	shelf	Body-shelf	chr6:33159991-33160263	NA	NA
1242	cg09550558	0.127464	0.161268	18.7517	1.15305e-05	0.00372828	4.38824	0.0975362	0.225	0.127464	1	20208553	F	II	OTUD3	TSS1500	shore	TSS1500-shore	chr1:20208807-20209462	NA	NA
1243	cg13208413	0.475246	0.682521	18.7418	1.15595e-05	0.00373472	4.38582	0.444898	0.920143	0.475246	12	109162390	R	II		IGR	shore	IGR-shore	chr12:109162408-109162722	TRUE	NA
1244	cg02298525	0.185222	0.795896	18.7381	1.15701e-05	0.0037352	4.38494	0.703285	0.888507	0.185222	1	233596023	F	II		IGR	opensea	IGR-opensea		NA	TRUE
1245	cg00590029	0.288837	0.635099	18.7301	1.15935e-05	0.00373762	4.38299	0.490681	0.779518	0.288837	12	114838618	F	II	TBX5	Body	island	Body-island	chr12:114838312-114838889	NA	NA			rs3825217
1246	cg25664220	0.231273	0.66241	18.7294	1.15957e-05	0.00373762	4.3828	0.546774	0.778047	0.231273	3	72788482	F	I		IGR	shore	IGR-shore	chr3:72788072-72788416	NA	TRUE		rs61739453
1247	cg21241902	0.314105	0.738241	18.7231	1.16141e-05	0.0037406	4.38128	0.581188	0.895293	0.314105	9	140348014	F	I	NELF	Body	island	Body-island	chr9:140347840-140348320	NA	NA
1248	cg09384937	0.178952	0.814068	18.7175	1.16305e-05	0.00374295	4.37992	0.724592	0.903544	0.178952	12	49359996	F	II	WNT10B	Body	shelf	Body-shelf	chr12:49363664-49364443	NA	NA
1249	cg23263937	0.482047	0.572906	18.706	1.16643e-05	0.0037509	4.37712	0.331882	0.813929	0.482047	7	27192656	F	I		IGR	shore	IGR-shore	chr7:27194583-27194827	NA	NA
1250	cg10315533	0.423292	0.519372	18.6899	1.1712e-05	0.00376037	4.37318	0.307726	0.731018	0.423292	1	165322784	R	II	LMX1A	Body	shore	Body-shore	chr1:165323486-165323811	NA	NA
1251	cg05999364	-0.201147	0.173244	-18.6718	1.17657e-05	0.00376413	4.36877	0.273817	0.0726705	-0.201147	8	3269952	F	II	CSMD1	Body	opensea	Body-opensea		NA	NA		rs73657846
1252	cg13129046	-0.192764	0.1558	-18.67	1.1771e-05	0.00376413	4.36833	0.252182	0.0594176	-0.192764	10	71389696	R	II	C10orf35	TSS1500	shore	TSS1500-shore	chr10:71389862-71390355	NA	NA
1253	cg20490001	-0.357055	0.29353	-18.6681	1.17768e-05	0.00376413	4.36786	0.472057	0.115002	-0.357055	17	46663873	F	II		IGR	shelf	IGR-shelf	chr17:46658948-46660003	NA	NA
1254	cg10474597	0.277209	0.556285	18.6678	1.17776e-05	0.00376413	4.36779	0.41768	0.694889	0.277209	13	51917676	F	I	SERPINE3	Body	opensea	Body-opensea		NA	TRUE
1255	cg01499518	0.468651	0.627792	18.6678	1.17779e-05	0.00376413	4.36777	0.393466	0.862117	0.468651	7	75890022	F	I	SRRM3	Body	shore	Body-shore	chr7:75889086-75889345	TRUE	NA
1256	cg20707970	0.27228	0.629196	18.6646	1.17874e-05	0.00376413	4.36699	0.493056	0.765336	0.27228	3	126114064	F	I	CCDC37	5'UTR	shore	5'UTR-shore	chr3:126113547-126113967	NA	TRUE		rs73859262
1257	cg09396704	0.365943	0.649353	18.6601	1.18009e-05	0.00376413	4.36589	0.466382	0.832325	0.365943	1	203045229	F	II	PPFIA4	Body	island	Body-island	chr1:203044722-203045390	NA	NA
1258	cg22830947	0.346922	0.554143	18.6545	1.18176e-05	0.00376413	4.36452	0.380682	0.727604	0.346922	5	176171236	F	II		IGR	shore	IGR-shore	chr5:176170244-176170796	NA	NA
1259	cg13478617	-0.112347	0.736247	-18.6536	1.18204e-05	0.00376413	4.36429	0.792421	0.680074	-0.112347	16	1411903	R	II	GNPTG	Body	island	Body-island	chr16:1411892-1412368	NA	NA			rs76594024
1260	cg23034373	0.210457	0.843996	18.6526	1.18231e-05	0.00376413	4.36407	0.738767	0.949225	0.210457	21	37915354	F	II	CLDN14	5'UTR	opensea	5'UTR-opensea		NA	TRUE		rs36006716
1261	cg12765716	0.17004	0.83921	18.6522	1.18245e-05	0.00376413	4.36396	0.75419	0.92423	0.17004	12	110252791	R	II	TRPV4	5'UTR	opensea	5'UTR-opensea		NA	NA
1262	cg09499482	-0.129774	0.265674	-18.6491	1.18336e-05	0.00376413	4.36322	0.330561	0.200787	-0.129774	15	63889538	R	I	FBXL22	TSS200	shelf	TSS200-shelf	chr15:63892789-63893911	NA	NA
1263	cg26461267	0.708512	0.594161	18.646	1.1843e-05	0.00376422	4.36245	0.239905	0.948417	0.708512	4	155662795	F	II		IGR	shore	IGR-shore	chr4:155663809-155664315	NA	NA
1264	cg00329300	0.410758	0.571007	18.6364	1.18721e-05	0.0037694	4.36008	0.365627	0.776386	0.410758	1	161008462	R	I	TSTD1	Body	island	Body-island	chr1:161008377-161008830	TRUE	NA
1265	cg24533720	-0.412412	0.269085	-18.6308	1.1889e-05	0.0037694	4.35871	0.475291	0.0628796	-0.412412	7	6099233	R	II	EIF2AK1	TSS1500	shore	TSS1500-shore	chr7:6098449-6098982	NA	NA
1266	cg17129400	-0.22623	0.131871	-18.629	1.18942e-05	0.0037694	4.35828	0.244986	0.0187559	-0.22623	20	33413709	F	II	NCOA6	TSS1500	shore	TSS1500-shore	chr20:33412857-33413602	NA	NA
1267	cg10815625	0.602783	0.496884	18.6278	1.18978e-05	0.0037694	4.35799	0.195493	0.798275	0.602783	1	165323768	R	I	LMX1A	Body	island	Body-island	chr1:165323486-165323811	NA	NA
1268	cg05361415	-0.258347	0.290872	-18.6212	1.1918e-05	0.0037694	4.35636	0.420045	0.161699	-0.258347	3	11610138	R	II	VGLL4	Body	island	Body-island	chr3:11610137-11610370	NA	TRUE
1269	cg21200841	0.211433	0.151769	18.6193	1.19235e-05	0.0037694	4.35591	0.0460529	0.257486	0.211433	4	103266907	F	II	SLC39A8	TSS1500	shore	TSS1500-shore	chr4:103265627-103266785	NA	NA
1270	cg16044810	0.179759	0.592543	18.5836	1.20322e-05	0.00379843	4.34714	0.502664	0.682423	0.179759	7	151137746	R	II	CRYGN	TSS1500	shore	TSS1500-shore	chr7:151136933-151137273	TRUE	TRUE
1271	cg24894584	0.259894	0.486485	18.5831	1.20338e-05	0.00379843	4.34701	0.356537	0.616432	0.259894	12	1772230	R	I		IGR	island	IGR-island	chr12:1771934-1772513	NA	NA
1272	cg23573129	0.376637	0.651386	18.571	1.20711e-05	0.00380731	4.34401	0.463067	0.839704	0.376637	22	19751148	R	II	TBX1	Body	shore	Body-shore	chr22:19751653-19751909	NA	TRUE
1273	cg24369728	0.251636	0.774976	18.5641	1.20921e-05	0.00381099	4.34234	0.649158	0.900794	0.251636	10	77472158	R	I		IGR	opensea	IGR-opensea		NA	NA
1274	cg11726792	0.377735	0.640193	18.5578	1.21117e-05	0.00381227	4.34077	0.451325	0.82906	0.377735	4	113432701	F	II		IGR	shore	IGR-shore	chr4:113431825-113432596	NA	NA		rs72668055
1275	cg15193133	0.304389	0.758319	18.554	1.21233e-05	0.00381227	4.33984	0.606125	0.910514	0.304389	17	19883474	F	I		IGR	island	IGR-island	chr17:19883325-19883610	NA	NA
1276	cg06069407	0.2671	0.448913	18.5538	1.2124e-05	0.00381227	4.33979	0.315363	0.582463	0.2671	13	114187548	R	II	TMCO3	Body	shore	Body-shore	chr13:114185709-114186062	NA	TRUE
1277	cg14861570	-0.174919	0.119305	-18.5453	1.21502e-05	0.0038176	4.3377	0.206764	0.0318457	-0.174919	17	53499954	F	II	MMD	TSS1500	shore	TSS1500-shore	chr17:53498243-53499546	NA	NA
1278	cg20253105	0.118726	0.866338	18.5407	1.21647e-05	0.00381834	4.33654	0.806975	0.925701	0.118726	1	9050096	R	II		IGR	opensea	IGR-opensea		NA	NA
1279	cg05769153	-0.27713	0.195566	-18.5345	1.21837e-05	0.00381834	4.33503	0.334132	0.0570013	-0.27713	19	53636398	F	II	ZNF415	TSS1500	shore	TSS1500-shore	chr19:53635625-53636230	NA	NA
1280	cg27664689	0.564631	0.579169	18.5344	1.21843e-05	0.00381834	4.33499	0.296853	0.861484	0.564631	2	152830665	F	II	CACNB4	Body	opensea	Body-opensea		NA	NA
1281	cg09350548	0.23905	0.142665	18.5326	1.21897e-05	0.00381834	4.33456	0.0231401	0.26219	0.23905	16	77270312	F	II		IGR	opensea	IGR-opensea		TRUE	NA
1282	cg05056638	0.451298	0.743756	18.5112	1.22564e-05	0.00383633	4.32927	0.518107	0.969405	0.451298	8	24800824	R	I		IGR	shore	IGR-shore	chr8:24799703-24800147	NA	NA
1283	cg05399320	0.380536	0.767144	18.4935	1.2312e-05	0.0038508	4.32489	0.576876	0.957412	0.380536	11	20623913	R	II	SLC6A5	Body	shore	Body-shore	chr11:20622720-20623399	NA	NA
1284	cg24974729	0.383109	0.724007	18.482	1.23485e-05	0.00385854	4.32202	0.532453	0.915561	0.383109	11	67764320	F	I	UNC93B1	Body	shore	Body-shore	chr11:67764918-67765256	TRUE	TRUE
1285	cg17498867	0.279838	0.621357	18.4797	1.23556e-05	0.00385854	4.32147	0.481438	0.761276	0.279838	2	72371552	F	II	CYP26B1	Body	island	Body-island	chr2:72371121-72375004	NA	NA		rs10207340
1286	cg19643467	-0.305526	0.714359	-18.4657	1.24002e-05	0.00386954	4.31798	0.867122	0.561596	-0.305526	22	32651246	R	II	SLC5A4	1stExon	opensea	1stExon-opensea		NA	NA
1287	cg16028555	0.325779	0.650585	18.4566	1.24288e-05	0.00387555	4.31574	0.487695	0.813475	0.325779	11	75922172	R	II		IGR	island	IGR-island	chr11:75922169-75922376	NA	NA
1288	cg19465605	0.479164	0.695067	18.4444	1.24679e-05	0.00388479	4.3127	0.455485	0.934649	0.479164	14	91770229	R	II	CCDC88C	Body	island	Body-island	chr14:91770110-91770419	NA	NA
1289	cg10530169	0.206955	0.20729	18.4334	1.2503e-05	0.00389278	4.30997	0.103813	0.310768	0.206955	3	57529952	R	II	DNAH12	5'UTR	opensea	5'UTR-opensea		NA	TRUE
1290	cg22856324	0.460298	0.670678	18.4249	1.25306e-05	0.0038984	4.30784	0.440529	0.900826	0.460298	2	72371255	F	I	CYP26B1	Body	island	Body-island	chr2:72371121-72375004	NA	NA	high-CpG:72224710-72224795
1291	cg14785392	0.123554	0.890609	18.4192	1.25487e-05	0.0039011	4.30643	0.828832	0.952386	0.123554	5	61180442	F	II		IGR	opensea	IGR-opensea		NA	TRUE
1292	cg10064322	0.259173	0.57266	18.4163	1.25583e-05	0.00390112	4.3057	0.443074	0.702246	0.259173	19	14591203	F	II	GIPC1	Body	island	Body-island	chr19:14591032-14591308	NA	NA
1293	cg23480730	0.553764	0.677102	18.4128	1.25696e-05	0.00390168	4.30483	0.40022	0.953984	0.553764	14	33402027	R	II		IGR	shore	IGR-shore	chr14:33402094-33404079	NA	NA
1294	cg16343272	-0.102761	0.0653829	-18.405	1.25947e-05	0.00390414	4.30289	0.116764	0.0140022	-0.102761	12	56694667	F	II	CS	TSS1500	shore	TSS1500-shore	chr12:56693680-56694345	NA	NA
1295	cg05940146	0.369436	0.710083	18.4044	1.25965e-05	0.00390414	4.30275	0.525365	0.894801	0.369436	14	76097639	R	II	FLVCR2	Body	opensea	Body-opensea		NA	TRUE
1296	cg19899395	0.361986	0.687033	18.3942	1.26298e-05	0.00391152	4.30019	0.50604	0.868025	0.361986	1	46959349	F	I		IGR	shelf	IGR-shelf	chr1:46954793-46957121	NA	TRUE
1297	cg03600605	0.17744	0.846521	18.3864	1.26551e-05	0.00391289	4.29825	0.757801	0.935242	0.17744	12	53298424	F	II	KRT8	Body	shore	Body-shore	chr12:53297442-53297824	NA	TRUE
1298	cg25770135	0.15504	0.892426	18.3858	1.2657e-05	0.00391289	4.2981	0.814906	0.969946	0.15504	5	177697647	R	II	COL23A1	Body	opensea	Body-opensea		NA	NA
1299	cg18809274	0.12981	0.90449	18.384	1.26628e-05	0.00391289	4.29766	0.839584	0.969395	0.12981	6	108427575	F	II		IGR	opensea	IGR-opensea		NA	TRUE		rs13192868
1300	cg00398420	0.533871	0.648575	18.3696	1.271e-05	0.00391743	4.29404	0.38164	0.915511	0.533871	16	56681867	R	II		IGR	opensea	IGR-opensea		NA	NA
1301	cg09334731	-0.230613	0.299984	-18.3651	1.27247e-05	0.00391743	4.29292	0.415291	0.184678	-0.230613	1	7020807	R	II	CAMTA1	Body	shore	Body-shore	chr1:7022001-7022308	TRUE	TRUE
1302	cg11785154	0.142329	0.883913	18.365	1.2725e-05	0.00391743	4.29289	0.812749	0.955078	0.142329	1	202679993	F	II	SYT2	TSS1500	shore	TSS1500-shore	chr1:202678881-202679769	TRUE	TRUE
1303	cg16299747	0.372243	0.540671	18.3624	1.27335e-05	0.00391743	4.29225	0.354549	0.726792	0.372243	10	118429952	R	II	C10orf82	TSS1500	shore	TSS1500-shore	chr10:118429430-118429853	TRUE	NA
1304	cg26116950	0.436628	0.49023	18.3608	1.27387e-05	0.00391743	4.29185	0.271917	0.708544	0.436628	12	41582017	R	I	PDZRN4	TSS1500	shore	TSS1500-shore	chr12:41582155-41582975	NA	NA
1305	cg13187827	0.535609	0.54707	18.3573	1.27502e-05	0.00391743	4.29098	0.279265	0.814874	0.535609	6	31734192	R	I	C6orf27	Body	opensea	Body-opensea		TRUE	NA
1306	cg15743907	0.266387	0.490475	18.355	1.27578e-05	0.00391743	4.29039	0.357281	0.623668	0.266387	1	144994542	R	I	PDE4DIP	Body	opensea	Body-opensea		NA	TRUE
1307	cg15607664	0.355541	0.650753	18.3537	1.2762e-05	0.00391743	4.29008	0.472983	0.828523	0.355541	12	57630422	F	I	NDUFA4L2	Body	island	Body-island	chr12:57630106-57630469	NA	TRUE
1308	cg01899676	0.387372	0.683287	18.3487	1.27785e-05	0.00391743	4.28882	0.489601	0.876973	0.387372	12	106988413	R	I	RFX4	Body	opensea	Body-opensea		NA	NA
1309	cg17187167	0.402973	0.687104	18.3428	1.27979e-05	0.00391743	4.28735	0.485618	0.88859	0.402973	8	74198146	F	I		IGR	island	IGR-island	chr8:74197853-74198211	NA	NA		rs13274334
1310	cg04857710	0.113427	0.89569	18.3418	1.28013e-05	0.00391743	4.28709	0.838977	0.952404	0.113427	4	186401692	F	II		IGR	opensea	IGR-opensea		NA	TRUE		rs6846185
1311	cg04899681	-0.340604	0.203174	-18.3408	1.28044e-05	0.00391743	4.28686	0.373477	0.0328723	-0.340604	16	5084545	R	II	NAGPA	TSS1500	shore	TSS1500-shore	chr16:5083244-5084032	NA	NA
1312	cg08525145	0.359365	0.371507	18.3318	1.28342e-05	0.00391743	4.28459	0.191824	0.551189	0.359365	1	155911361	F	II	RXFP4	TSS200	opensea	TSS200-opensea		NA	TRUE
1313	cg22537280	0.192253	0.882714	18.3295	1.28418e-05	0.00391743	4.28402	0.786588	0.97884	0.192253	1	54723213	F	II	SSBP3	Body	shore	Body-shore	chr1:54723696-54724019	NA	TRUE
1314	cg24459409	0.497457	0.528002	18.3279	1.28472e-05	0.00391743	4.28361	0.279274	0.776731	0.497457	19	46504412	R	II	CCDC61	Body	shore	Body-shore	chr19:46504108-46504330	TRUE	TRUE
1315	cg25216039	0.335022	0.667651	18.3276	1.28482e-05	0.00391743	4.28353	0.50014	0.835162	0.335022	6	90299661	F	II	ANKRD6	Body	opensea	Body-opensea		NA	TRUE
1316	cg10810847	0.557958	0.37096	18.3271	1.28499e-05	0.00391743	4.28341	0.0919804	0.649939	0.557958	19	47950499	R	II	SLC8A2	Body	shore	Body-shore	chr19:47950869-47951566	TRUE	TRUE
1317	cg09185587	0.15681	0.865306	18.3218	1.28675e-05	0.00391743	4.28208	0.786901	0.943711	0.15681	7	16890973	R	II		IGR	island	IGR-island	chr7:16890768-16891087	NA	NA
1318	cg15749858	0.251514	0.794136	18.3218	1.28676e-05	0.00391743	4.28207	0.668379	0.919893	0.251514	7	20256996	F	II	MACC1	1stExon	opensea	1stExon-opensea		NA	NA	low-CpG:20223497-20223643
1319	cg00544436	0.681609	0.415615	18.3216	1.2868e-05	0.00391743	4.28204	0.0748102	0.756419	0.681609	6	34203564	F	II	HMGA1	TSS1500	island	TSS1500-island	chr6:34202567-34206193	NA	NA
1320	cg00923259	-0.504802	0.648284	-18.3153	1.28891e-05	0.00392079	4.28045	0.900685	0.395883	-0.504802	1	147374938	F	II	GJA8	TSS200	opensea	TSS200-opensea		NA	NA
1321	cg21391452	0.431029	0.692614	18.3126	1.28981e-05	0.00392079	4.27977	0.477099	0.908128	0.431029	4	57472544	F	II		IGR	opensea	IGR-opensea		NA	TRUE		rs73161203
1322	cg12355813	0.216366	0.740711	18.3075	1.29152e-05	0.00392309	4.27848	0.632528	0.848895	0.216366	7	107790375	F	I	NRCAM	Body	opensea	Body-opensea		NA	NA		rs74708699
1323	cg19767622	0.304656	0.315047	18.2974	1.29486e-05	0.00392797	4.27597	0.162719	0.467375	0.304656	6	164051738	R	II		IGR	island	IGR-island	chr6:164051485-164052323	NA	NA
1324	cg15997251	0.189279	0.792941	18.2966	1.29514e-05	0.00392797	4.27576	0.698301	0.88758	0.189279	10	88021787	R	II	GRID1	Body	shore	Body-shore	chr10:88022640-88023279	TRUE	TRUE
1325	cg22559630	0.237164	0.837975	18.2912	1.29694e-05	0.00392797	4.2744	0.719392	0.956557	0.237164	7	117452180	R	II	CTTNBP2	Body	opensea	Body-opensea		NA	TRUE
1326	cg12951488	0.498534	0.481016	18.2769	1.30176e-05	0.00393538	4.2708	0.231749	0.730283	0.498534	11	115516632	R	II		IGR	opensea	IGR-opensea		NA	TRUE
1327	cg08827427	-0.245419	0.171497	-18.2755	1.30222e-05	0.00393538	4.27045	0.294206	0.0487872	-0.245419	19	412912	F	II		IGR	shelf	IGR-shelf	chr19:407011-409511	NA	NA
1328	cg14451882	0.236988	0.795041	18.273	1.30306e-05	0.00393538	4.26983	0.676547	0.913535	0.236988	10	94456548	F	II		IGR	shore	IGR-shore	chr10:94455524-94455896	NA	TRUE
1329	cg17986992	0.208471	0.863865	18.2726	1.30322e-05	0.00393538	4.26971	0.75963	0.968101	0.208471	1	159825761	F	I	VSIG8	Body	shore	Body-shore	chr1:159824006-159825011	NA	NA
1330	cg02980055	-0.256505	0.588	-18.2606	1.30725e-05	0.00394386	4.2667	0.716253	0.459748	-0.256505	8	47866183	F	II		IGR	shore	IGR-shore	chr8:47866369-47866767	NA	NA
1331	cg02410887	0.518171	0.613116	18.2573	1.30837e-05	0.00394386	4.26587	0.354031	0.872202	0.518171	8	56791798	F	II	LYN	TSS1500	shore	TSS1500-shore	chr8:56792115-56793325	NA	NA
1332	cg25600472	0.382798	0.756769	18.2557	1.3089e-05	0.00394386	4.26547	0.56537	0.948168	0.382798	5	140857647	R	II	PCDHGA4	Body	shore	Body-shore	chr5:140857864-140858065	NA	TRUE
1333	cg22571544	-0.255912	0.664404	-18.2504	1.3107e-05	0.00394386	4.26414	0.79236	0.536448	-0.255912	5	32014638	R	II	PDZD2	Body	opensea	Body-opensea		NA	TRUE
1334	cg16365373	0.334834	0.693012	18.2501	1.31082e-05	0.00394386	4.26405	0.525596	0.860429	0.334834	10	102898409	F	II		IGR	shore	IGR-shore	chr10:102899177-102899489	NA	NA		rs72842071
1335	cg03699601	0.35875	0.536793	18.2398	1.31431e-05	0.00395025	4.26146	0.357419	0.716168	0.35875	14	105995755	R	II	TMEM121	Body	island	Body-island	chr14:105992499-105996414	NA	NA
1336	cg10021428	-0.315649	0.290243	-18.2377	1.31503e-05	0.00395025	4.26093	0.448067	0.132418	-0.315649	4	53588038	F	II		IGR	shore	IGR-shore	chr4:53588189-53588735	NA	NA
1337	cg01468514	0.452334	0.401317	18.2354	1.31582e-05	0.00395025	4.26034	0.17515	0.627485	0.452334	5	10563358	F	II	ANKRD33B	TSS1500	island	TSS1500-island	chr5:10562816-10565680	NA	NA
1338	cg17588293	0.237985	0.446391	18.2302	1.31759e-05	0.00395266	4.25903	0.327399	0.565384	0.237985	1	154986238	F	I	ZBTB7B	5'UTR	shelf	5'UTR-shelf	chr1:154989749-154990234	NA	NA
1339	cg21049501	0.124629	0.888443	18.214	1.32314e-05	0.00396354	4.25494	0.826129	0.950758	0.124629	17	70120411	F	I	SOX9	Body	island	Body-island	chr17:70120139-70120442	NA	NA	high-CpG:67631968-67632147
1340	cg01494896	-0.121025	0.0698455	-18.2105	1.32434e-05	0.00396422	4.25406	0.130358	0.00933325	-0.121025	2	88990555	F	II	RPIA	TSS1500	shore	TSS1500-shore	chr2:88990969-88991587	NA	NA
1341	cg20961591	0.494017	0.400853	18.1881	1.33207e-05	0.00398446	4.24839	0.153845	0.647862	0.494017	19	38755588	R	I	SPINT2	1stExon	island	1stExon-island	chr19:38754846-38755699	TRUE	NA
1342	cg05835276	0.37938	0.581176	18.1797	1.33501e-05	0.00398623	4.24624	0.391486	0.770866	0.37938	12	57619364	F	I	NXPH4	Body	island	Body-island	chr12:57618769-57619402	NA	NA
1343	cg06244016	-0.332641	0.21951	-18.1789	1.33527e-05	0.00398623	4.24604	0.38583	0.0531894	-0.332641	6	151186511	F	II	MTHFD1L	TSS200	shore	TSS200-shore	chr6:151186747-151188112	NA	NA			rs62432679
1344	cg16320165	0.11717	0.909926	18.178	1.33559e-05	0.00398623	4.24581	0.851341	0.968512	0.11717	3	6823049	F	II		IGR	opensea	IGR-opensea		NA	TRUE
1345	cg18546622	0.394507	0.723492	18.1753	1.33653e-05	0.00398623	4.24513	0.526239	0.920746	0.394507	11	44325029	F	II	ALX4	Body	island	Body-island	chr11:44324875-44325087	NA	NA
1346	cg03390245	0.361147	0.608462	18.1633	1.34068e-05	0.0039936	4.2421	0.427889	0.789036	0.361147	1	156819061	F	II	NTRK1	Body	island	Body-island	chr1:156818622-156819192	NA	NA			rs67711891
1347	cg15153264	-0.273277	0.724247	-18.1609	1.34152e-05	0.0039936	4.24149	0.860885	0.587608	-0.273277	10	65169511	F	II	JMJD1C	Body	opensea	Body-opensea		NA	TRUE
1348	cg05485137	0.517624	0.440563	18.1598	1.34192e-05	0.0039936	4.24121	0.181751	0.699374	0.517624	10	28035864	R	I	MKX	TSS1500	shore	TSS1500-shore	chr10:28030182-28035211	NA	NA
1349	cg02874031	0.329373	0.799993	18.1475	1.34623e-05	0.00400233	4.23808	0.635307	0.96468	0.329373	12	106988340	R	II	RFX4	Body	opensea	Body-opensea		NA	NA
1350	cg06097659	0.519179	0.347922	18.1446	1.34725e-05	0.00400233	4.23734	0.0883323	0.607511	0.519179	1	1141991	F	I	TNFRSF18	5'UTR	island	5'UTR-island	chr1:1141670-1142150	NA	NA
1351	cg00646084	-0.2964	0.285975	-18.1431	1.34777e-05	0.00400233	4.23696	0.434175	0.137775	-0.2964	21	28337168	F	II	ADAMTS5	Body	shore	Body-shore	chr21:28337856-28340237	NA	NA
1352	cg05627029	0.722621	0.512707	18.1373	1.34981e-05	0.00400549	4.23549	0.151396	0.874017	0.722621	10	122708532	R	I		IGR	island	IGR-island	chr10:122708510-122708899	NA	NA
1353	cg05412396	0.241407	0.78391	18.1314	1.35188e-05	0.00400876	4.23399	0.663206	0.904613	0.241407	15	76631569	R	II	ISL2	Body	shore	Body-shore	chr15:76632262-76635515	NA	NA
1354	cg01363324	0.468071	0.711001	18.1206	1.35569e-05	0.00401715	4.23124	0.476965	0.945036	0.468071	9	124979353	R	II	LHX6	Body	island	Body-island	chr9:124979329-124979599	NA	NA
1355	cg21540621	0.542429	0.627358	18.1166	1.35712e-05	0.0040185	4.23021	0.356143	0.898572	0.542429	11	115531033	F	I		IGR	shore	IGR-shore	chr11:115529997-115530548	TRUE	NA
1356	cg12024822	-0.290087	0.286823	-18.109	1.35982e-05	0.00402359	4.22827	0.431866	0.14178	-0.290087	6	90597394	F	I		IGR	island	IGR-island	chr6:90597207-90597653	NA	NA		rs11755610
1357	cg13315744	0.339811	0.703961	18.1046	1.36139e-05	0.00402534	4.22715	0.534056	0.873867	0.339811	2	1287787	F	II	SNTG2	Body	shore	Body-shore	chr2:1286393-1286642	NA	NA
1358	cg12091498	0.426052	0.632301	18.1006	1.36281e-05	0.00402665	4.22613	0.419275	0.845327	0.426052	12	47226255	R	II		IGR	shore	IGR-shore	chr12:47224912-47225664	NA	NA
1359	cg18023065	0.229498	0.864726	18.0889	1.36699e-05	0.00402849	4.22314	0.749977	0.979476	0.229498	11	94278603	R	I	FUT4	1stExon	island	1stExon-island	chr11:94276894-94278913	NA	TRUE
1360	cg24998096	0.547654	0.608589	18.0883	1.36719e-05	0.00402849	4.223	0.334762	0.882416	0.547654	5	115912261	R	II		IGR	island	IGR-island	chr5:115912001-115912384	TRUE	NA
1361	cg15442678	0.181513	0.827197	18.088	1.36729e-05	0.00402849	4.22292	0.73644	0.917953	0.181513	3	79065762	R	II	ROBO1	Body	shelf	Body-shelf	chr3:79067882-79068566	NA	NA
1362	cg02120584	0.4532	0.570597	18.0843	1.36862e-05	0.00402849	4.22198	0.343997	0.797197	0.4532	2	45171340	R	I	SIX3	Body	island	Body-island	chr2:45169505-45171884	NA	NA
1363	cg22732253	0.237195	0.675857	18.0823	1.36933e-05	0.00402849	4.22147	0.557259	0.794454	0.237195	2	63280164	R	II	OTX1	Body	shore	Body-shore	chr2:63281034-63281347	NA	NA
1364	cg04098051	0.168888	0.881766	18.082	1.36942e-05	0.00402849	4.2214	0.797322	0.96621	0.168888	2	155445607	R	II		IGR	opensea	IGR-opensea		NA	TRUE
1365	cg08155325	0.292268	0.803515	18.0796	1.37029e-05	0.00402849	4.22078	0.657381	0.949649	0.292268	5	140857813	F	II	PCDHGA4	Body	shore	Body-shore	chr5:140857864-140858065	NA	TRUE
1366	cg11864574	0.402102	0.769764	18.0758	1.37166e-05	0.00402962	4.21981	0.568713	0.970816	0.402102	10	22635028	R	II	SPAG6	Body	shore	Body-shore	chr10:22634000-22634862	NA	NA
1367	cg26566660	0.626313	0.46145	18.0651	1.37549e-05	0.00403512	4.21708	0.148293	0.774606	0.626313	7	12610833	F	II	SCIN	Body	island	Body-island	chr7:12610165-12610834	NA	TRUE
1368	cg02054776	0.139879	0.763021	18.0565	1.37859e-05	0.00403512	4.21488	0.693082	0.832961	0.139879	1	165326345	R	I	LMX1A	TSS1500	shore	TSS1500-shore	chr1:165324191-165326328	NA	TRUE
1369	cg17934790	0.12862	0.885661	18.0555	1.37895e-05	0.00403512	4.21463	0.821351	0.949971	0.12862	19	14693742	R	II	CLEC17A	TSS200	opensea	TSS200-opensea		NA	NA
1370	cg21686694	0.411509	0.613954	18.0525	1.38004e-05	0.00403512	4.21386	0.4082	0.819708	0.411509	1	44870714	F	II	RNF220	TSS1500	shore	TSS1500-shore	chr1:44871109-44874047	TRUE	NA
1371	cg02441833	0.214889	0.681661	18.0519	1.38025e-05	0.00403512	4.21371	0.574216	0.789105	0.214889	5	159743203	R	II		IGR	shelf	IGR-shelf	chr5:159738781-159739913	TRUE	NA
1372	cg23479730	-0.219038	0.318297	-18.0515	1.3804e-05	0.00403512	4.2136	0.427816	0.208778	-0.219038	14	99681757	R	I	BCL11B	Body	opensea	Body-opensea		NA	TRUE
1373	cg00169122	-0.322598	0.180675	-18.0415	1.38404e-05	0.0040429	4.21103	0.341974	0.0193755	-0.322598	16	89488963	R	II	ANKRD11	5'UTR	shore	5'UTR-shore	chr16:89487760-89488158	NA	TRUE
1374	cg22674202	0.105576	0.897009	18.0318	1.38756e-05	0.00404817	4.20854	0.844221	0.949797	0.105576	7	37531818	R	I		IGR	opensea	IGR-opensea		NA	NA
1375	cg27503360	0.198961	0.614063	18.0311	1.38781e-05	0.00404817	4.20837	0.514583	0.713544	0.198961	17	43890749	R	I	CRHR1	Body	opensea	Body-opensea		TRUE	TRUE
1376	cg27652350	0.460528	0.645498	18.0187	1.39231e-05	0.00405842	4.2052	0.415234	0.875762	0.460528	15	101420989	R	II	ALDH1A3	Body	island	Body-island	chr15:101419261-101421133	NA	TRUE
1377	cg10910862	0.148415	0.891728	18.0152	1.3936e-05	0.00405929	4.2043	0.81752	0.965935	0.148415	4	170414111	F	II	NEK1	Body	opensea	Body-opensea		NA	NA
1378	cg20203041	0.273009	0.648231	18.0092	1.39582e-05	0.0040615	4.20274	0.511726	0.784736	0.273009	17	41857647	R	II	DUSP3	TSS1500	shore	TSS1500-shore	chr17:41855634-41856346	NA	NA
1379	cg04683509	0.165408	0.887323	18.0055	1.39715e-05	0.0040615	4.20181	0.804619	0.970027	0.165408	19	45885800	F	I	PPP1R13L	Body	island	Body-island	chr19:45885786-45885999	NA	NA
1380	cg01027405	0.212506	0.680655	18.0024	1.39828e-05	0.0040615	4.20102	0.574402	0.786908	0.212506	5	35860337	R	II	IL7R	Body	opensea	Body-opensea		NA	TRUE
1381	cg13722700	0.351924	0.798877	18.0024	1.39831e-05	0.0040615	4.201	0.622915	0.974839	0.351924	10	46993502	F	I	GPRIN2	TSS200	shore	TSS200-shore	chr10:46992447-46993295	TRUE	NA			rs3127807
1382	cg10920316	0.375491	0.638412	17.9989	1.39958e-05	0.00406176	4.20011	0.450667	0.826158	0.375491	5	137946599	F	II		IGR	opensea	IGR-opensea		NA	TRUE
1383	cg00817598	0.412947	0.686258	17.9943	1.40127e-05	0.00406176	4.19893	0.479785	0.892732	0.412947	17	44897512	R	II	WNT3	TSS1500	shore	TSS1500-shore	chr17:44895800-44897025	TRUE	NA
1384	cg21791017	0.372355	0.568792	17.9913	1.40237e-05	0.00406176	4.19816	0.382615	0.754969	0.372355	15	41803772	F	I	LTK	Body	island	Body-island	chr15:41803443-41805531	TRUE	NA		rs8039158
1385	cg03441171	0.526407	0.566834	17.9901	1.40284e-05	0.00406176	4.19783	0.30363	0.830037	0.526407	8	144965352	F	II		IGR	shore	IGR-shore	chr8:144966638-144966880	NA	NA
1386	cg07797805	-0.195829	0.20108	-17.9887	1.40334e-05	0.00406176	4.19749	0.298995	0.103166	-0.195829	20	25387977	R	II	GINS1	TSS1500	shore	TSS1500-shore	chr20:25388232-25388642	NA	NA
1387	cg19821713	0.161296	0.810036	17.981	1.40616e-05	0.00406522	4.19551	0.729388	0.890684	0.161296	15	96909816	R	I		IGR	island	IGR-island	chr15:96909815-96910030	NA	NA
1388	cg11077171	0.305629	0.572046	17.9766	1.4078e-05	0.00406522	4.19438	0.419232	0.724861	0.305629	15	74881051	R	I	ARID3B	Body	opensea	Body-opensea		TRUE	TRUE
1389	cg04010423	-0.215981	0.270287	-17.9758	1.4081e-05	0.00406522	4.19417	0.378278	0.162297	-0.215981	17	26732120	F	II	SLC46A1	Body	shore	Body-shore	chr17:26732175-26732391	TRUE	NA
1390	cg01184387	0.142239	0.766536	17.9748	1.40849e-05	0.00406522	4.1939	0.695416	0.837656	0.142239	5	176306590	R	I	UNC5A	Body	shore	Body-shore	chr5:176304965-176305166	NA	NA
1391	cg09731946	0.342924	0.766929	17.9683	1.41089e-05	0.00406932	4.19223	0.595467	0.938391	0.342924	21	45336903	R	II	AGPAT3	5'UTR	opensea	5'UTR-opensea		NA	NA		rs73906668
1392	cg12745160	0.322603	0.243246	17.9616	1.41339e-05	0.00406964	4.1905	0.0819449	0.404548	0.322603	17	7975779	F	I		IGR	opensea	IGR-opensea		NA	NA		rs35897465
1393	cg02573468	0.249061	0.713311	17.9592	1.41428e-05	0.00406964	4.18988	0.58878	0.837841	0.249061	15	41224537	F	I	DLL4	Body	shore	Body-shore	chr15:41217789-41223180	NA	NA		rs76686366
1394	cg17727529	0.475675	0.507823	17.9556	1.41561e-05	0.00406964	4.18896	0.269985	0.74566	0.475675	1	156399685	F	II	C1orf61	TSS1500	opensea	TSS1500-opensea		NA	NA
1395	cg21472546	0.633087	0.572316	17.9538	1.41628e-05	0.00406964	4.1885	0.255772	0.888859	0.633087	4	47033180	F	II	GABRB1	TSS200	shore	TSS200-shore	chr4:47034427-47034940	NA	NA		rs12646764
1396	cg02235659	0.252386	0.776411	17.951	1.41733e-05	0.00406964	4.18777	0.650218	0.902605	0.252386	3	45066580	R	II	CLEC3B	TSS1500	opensea	TSS1500-opensea		NA	NA
1397	cg21497977	0.181289	0.874438	17.9474	1.41866e-05	0.00406964	4.18685	0.783793	0.965083	0.181289	6	159360984	F	II		IGR	shore	IGR-shore	chr6:159360625-159360952	NA	NA
1398	cg06647600	0.193254	0.799279	17.9441	1.4199e-05	0.00406964	4.186	0.702653	0.895906	0.193254	1	221051188	R	II		IGR	shore	IGR-shore	chr1:221051966-221053673	NA	NA
1399	cg23424933	0.470297	0.516115	17.9382	1.42212e-05	0.00406964	4.18447	0.280967	0.751264	0.470297	2	45157613	R	I		IGR	shore	IGR-shore	chr2:45155195-45157049	NA	NA
1400	cg22234855	0.265468	0.812952	17.938	1.42219e-05	0.00406964	4.18442	0.680218	0.945686	0.265468	19	44006148	F	II	PHLDB3	Body	island	Body-island	chr19:44005892-44006433	NA	NA
1401	cg22569340	0.145877	0.117452	17.9344	1.42352e-05	0.00406964	4.1835	0.044514	0.190391	0.145877	19	46000819	F	II	RTN2	TSS1500	shore	TSS1500-shore	chr19:46001830-46002686	NA	NA
1402	cg13588954	0.224766	0.783484	17.934	1.42367e-05	0.00406964	4.1834	0.671101	0.895867	0.224766	19	46056784	R	II	OPA3	Body	island	Body-island	chr19:46056783-46057149	NA	TRUE
1403	cg20784259	0.244062	0.753063	17.9337	1.4238e-05	0.00406964	4.18331	0.631032	0.875094	0.244062	1	114518035	R	II	HIPK1	3'UTR	opensea	3'UTR-opensea		NA	NA
1404	cg10308785	-0.421731	0.28519	-17.9335	1.42387e-05	0.00406964	4.18326	0.496056	0.0743243	-0.421731	17	46673625	R	I	LOC404266	Body	island	Body-island	chr17:46673532-46674181	TRUE	NA			rs61585154
1405	cg04854343	0.224333	0.160945	17.9284	1.42578e-05	0.00407227	4.18195	0.0487784	0.273111	0.224333	20	2731560	F	II	EBF4	Body	shore	Body-shore	chr20:2732746-2733630	NA	NA
1406	cg00333483	0.537929	0.596365	17.9216	1.42836e-05	0.00407543	4.18018	0.3274	0.86533	0.537929	17	79504180	F	II		IGR	island	IGR-island	chr17:79503586-79504181	NA	TRUE
1407	cg00510437	0.541052	0.599049	17.9194	1.42918e-05	0.00407543	4.17961	0.328523	0.869575	0.541052	12	110384506	F	II	GIT2	Body	opensea	Body-opensea		NA	TRUE		rs61373969
1408	cg11544522	0.179041	0.786548	17.9176	1.42986e-05	0.00407543	4.17915	0.697027	0.876068	0.179041	15	70828097	F	II		IGR	opensea	IGR-opensea		NA	TRUE
1409	cg26996201	-0.188753	0.122989	-17.9114	1.43219e-05	0.00407924	4.17755	0.217366	0.0286129	-0.188753	11	77122864	R	I	PAK1	5'UTR	island	5'UTR-island	chr11:77122736-77123088	TRUE	NA
1410	cg07936585	0.296589	0.680022	17.9038	1.43507e-05	0.00408202	4.17558	0.531727	0.828316	0.296589	2	238472405	F	II		IGR	opensea	IGR-opensea		NA	NA
1411	cg17204557	0.23332	0.793292	17.9006	1.43627e-05	0.00408202	4.17476	0.676632	0.909952	0.23332	2	121223909	R	II	LOC84931	Body	opensea	Body-opensea		NA	TRUE
1412	cg13484553	0.482291	0.711397	17.8962	1.43793e-05	0.00408202	4.17363	0.470251	0.952542	0.482291	9	137990330	R	II	OLFM1	Body	opensea	Body-opensea		TRUE	NA			rs79451146
1413	cg15594471	0.468115	0.578742	17.8945	1.43861e-05	0.00408202	4.17317	0.344685	0.8128	0.468115	11	94883474	R	II		IGR	island	IGR-island	chr11:94883335-94883565	NA	TRUE
1414	cg22601421	0.659266	0.524705	17.8943	1.43866e-05	0.00408202	4.17314	0.195072	0.854338	0.659266	4	40632299	F	II	RBM47	TSS1500	island	TSS1500-island	chr4:40631740-40632587	NA	NA
1415	cg15190445	0.448215	0.680711	17.8924	1.4394e-05	0.00408202	4.17263	0.456604	0.904819	0.448215	6	108442528	F	II		IGR	shore	IGR-shore	chr6:108437998-108441208	NA	NA
1416	cg09056876	0.397725	0.722647	17.8879	1.44111e-05	0.00408202	4.17146	0.523784	0.921509	0.397725	6	156718398	F	I		IGR	island	IGR-island	chr6:156718071-156718547	NA	NA		rs78839545
1417	cg22540115	0.328947	0.459312	17.8855	1.44202e-05	0.00408202	4.17085	0.294839	0.623785	0.328947	2	72371477	F	II	CYP26B1	Body	island	Body-island	chr2:72371121-72375004	NA	NA
1418	cg20728105	0.524341	0.350819	17.8823	1.44323e-05	0.00408202	4.17002	0.088649	0.61299	0.524341	7	12610689	F	I	SCIN	Body	island	Body-island	chr7:12610165-12610834	NA	TRUE
1419	cg05656364	0.261126	0.708546	17.8809	1.44376e-05	0.00408202	4.16966	0.577984	0.839109	0.261126	2	85804732	F	II	VAMP8	5'UTR	opensea	5'UTR-opensea		TRUE	NA	low-CpG:85658173-85658249
1420	cg02000426	0.109322	0.772733	17.8799	1.44417e-05	0.00408202	4.16939	0.718071	0.827394	0.109322	8	1759815	F	I		IGR	opensea	IGR-opensea		NA	TRUE		rs13347397
1421	cg11367973	-0.116292	0.0806836	-17.8775	1.44507e-05	0.00408202	4.16877	0.13883	0.0225376	-0.116292	12	51633848	F	II	DAZAP2	Body	shore	Body-shore	chr12:51632489-51633162	NA	NA
1422	cg01370449	0.308293	0.738186	17.8729	1.44685e-05	0.00408423	4.16757	0.58404	0.892332	0.308293	7	27183369	F	II	HOXA5	TSS200	island	TSS200-island	chr7:27182613-27185562	TRUE	NA
1423	cg12020179	0.213892	0.822164	17.8578	1.45262e-05	0.00409771	4.16366	0.715218	0.92911	0.213892	11	102496104	F	II	MMP20	TSS200	opensea	TSS200-opensea		NA	NA
1424	cg11026604	-0.553354	0.334365	-17.8539	1.45411e-05	0.00409911	4.16265	0.611042	0.0576885	-0.553354	15	27020039	R	II	GABRB3	TSS1500	shore	TSS1500-shore	chr15:27016892-27018943	NA	NA			rs36060608
1425	cg16031846	0.322928	0.666805	17.843	1.45832e-05	0.0041066	4.15981	0.505341	0.828269	0.322928	8	33628265	F	II		IGR	opensea	IGR-opensea		NA	TRUE		rs16881206	rs74904353
1426	cg10176137	0.526971	0.468458	17.8385	1.46007e-05	0.0041066	4.15864	0.204973	0.731944	0.526971	5	115912188	F	II		IGR	island	IGR-island	chr5:115912001-115912384	TRUE	NA
1427	cg18990042	0.336573	0.724116	17.8367	1.46076e-05	0.0041066	4.15817	0.555829	0.892402	0.336573	12	48399169	R	II	COL2A1	TSS1500	island	TSS1500-island	chr12:48399168-48399372	NA	NA
1428	cg00489772	0.358053	0.760039	17.8114	1.47058e-05	0.00412971	4.1516	0.581013	0.939065	0.358053	1	3775078	R	II	KIAA0562	TSS1500	island	TSS1500-island	chr1:3775077-3775369	NA	NA
1429	cg09692771	0.265199	0.311943	17.8104	1.47099e-05	0.00412971	4.15132	0.179343	0.444543	0.265199	2	165478413	R	II	GRB14	TSS200	shore	TSS200-shore	chr2:165477562-165478342	NA	NA
1430	cg12881520	0.190223	0.789694	17.8059	1.47272e-05	0.00413017	4.15017	0.694583	0.884806	0.190223	10	130844399	R	II		IGR	opensea	IGR-opensea		NA	NA
1431	cg08515284	0.144366	0.860755	17.8008	1.47473e-05	0.00413017	4.14883	0.788572	0.932938	0.144366	8	67417589	R	II	C8orf46	Body	island	Body-island	chr8:67417588-67417876	NA	TRUE
1432	cg09503596	0.682686	0.473897	17.8006	1.47482e-05	0.00413017	4.14877	0.132554	0.81524	0.682686	11	94883722	R	II		IGR	island	IGR-island	chr11:94883647-94884811	NA	TRUE
1433	cg07121644	0.359364	0.416397	17.7997	1.47517e-05	0.00413017	4.14853	0.236715	0.596079	0.359364	11	46383031	F	II	DGKZ	Body	opensea	Body-opensea		TRUE	NA
1434	cg18562578	0.333765	0.729349	17.7899	1.479e-05	0.00413156	4.14599	0.562466	0.896231	0.333765	3	55517853	R	I	WNT5A	Body	island	Body-island	chr3:55517658-55517939	NA	NA
1435	cg07250758	0.473702	0.667645	17.7892	1.47929e-05	0.00413156	4.1458	0.430794	0.904496	0.473702	11	61049251	R	I	VWCE	Body	opensea	Body-opensea		TRUE	TRUE
1436	cg13563334	0.189084	0.716666	17.7882	1.47968e-05	0.00413156	4.14554	0.622124	0.811207	0.189084	22	50448833	R	I	IL17REL	5'UTR	island	5'UTR-island	chr22:50448567-50449521	NA	NA
1437	cg13822849	0.21941	0.78991	17.7882	1.47969e-05	0.00413156	4.14553	0.680206	0.899615	0.21941	9	137999757	F	II	OLFM1	Body	shelf	Body-shelf	chr9:137997370-137997588	NA	NA
1438	cg18184218	-0.307877	0.397528	-17.7823	1.48198e-05	0.00413303	4.14401	0.551466	0.24359	-0.307877	10	24755438	F	I	KIAA1217	Body	opensea	Body-opensea		NA	NA	low-CpG:24795428-24795476
1439	cg05934682	0.445139	0.727697	17.7817	1.48222e-05	0.00413303	4.14385	0.505128	0.950266	0.445139	19	50394298	F	I	IL4I1	Body	shore	Body-shore	chr19:50393069-50393998	TRUE	TRUE
1440	cg27090029	0.229866	0.798715	17.7786	1.48343e-05	0.00413326	4.14305	0.683782	0.913648	0.229866	11	72408394	R	I	ARAP1	Body	island	Body-island	chr11:72408050-72408513	TRUE	TRUE
1441	cg04130163	0.434449	0.550018	17.7764	1.48432e-05	0.00413326	4.14246	0.332794	0.767243	0.434449	4	42401214	F	I	SHISA3	Body	shore	Body-shore	chr4:42399152-42400802	NA	NA
1442	cg04515200	0.60844	0.56672	17.7648	1.4889e-05	0.00414322	4.13943	0.2625	0.87094	0.60844	5	135415762	F	II		IGR	shore	IGR-shore	chr5:135416204-135416475	NA	NA
1443	cg16369400	-0.296799	0.241186	-17.7595	1.491e-05	0.00414626	4.13804	0.389586	0.0927869	-0.296799	17	58041258	R	II	RNFT1	Body	shore	Body-shore	chr17:58041846-58042463	NA	NA
1444	cg01704957	0.447834	0.434336	17.7467	1.49608e-05	0.00415383	4.1347	0.210419	0.658253	0.447834	17	7198347	R	I	YBX2	TSS1500	island	TSS1500-island	chr17:7197431-7198417	TRUE	NA
1445	cg20521696	0.475102	0.692957	17.7442	1.49708e-05	0.00415383	4.13404	0.455407	0.930508	0.475102	7	155599780	F	II	SHH	Body	shore	Body-shore	chr7:155601175-155603235	NA	NA
1446	cg01832757	0.16617	0.718875	17.7441	1.49712e-05	0.00415383	4.13401	0.63579	0.80196	0.16617	6	159547894	F	II		IGR	shelf	IGR-shelf	chr6:159550082-159550382	NA	NA
1447	cg18486235	0.597001	0.618894	17.7425	1.49776e-05	0.00415383	4.1336	0.320393	0.917395	0.597001	1	91300387	R	II		IGR	shore	IGR-shore	chr1:91300979-91301891	NA	TRUE
1448	cg12608433	0.285734	0.676371	17.738	1.49958e-05	0.00415411	4.1324	0.533504	0.819238	0.285734	2	172945144	F	II	MAP1D	3'UTR	island	3'UTR-island	chr2:172944988-172945384	NA	NA
1449	cg11300402	0.736637	0.528007	17.7372	1.49988e-05	0.00415411	4.1322	0.159688	0.896326	0.736637	7	99680324	F	II	ZNF3	TSS1500	shore	TSS1500-shore	chr7:99678768-99679702	TRUE	NA	low-CpG:99518113-99518314
1450	cg18197594	-0.361684	0.250442	-17.7308	1.50245e-05	0.00415841	4.13052	0.431284	0.0696	-0.361684	10	94334836	F	I	IDE	TSS1500	shore	TSS1500-shore	chr10:94333247-94334467	NA	NA
1451	cg02780919	0.422341	0.731976	17.7272	1.50389e-05	0.0041596	4.12958	0.520805	0.943146	0.422341	11	9026308	F	II	NRIP3	TSS1500	island	TSS1500-island	chr11:9025095-9026315	NA	NA
1452	cg23244022	0.417931	0.697145	17.723	1.50559e-05	0.00416151	4.12847	0.488179	0.90611	0.417931	8	144437350	F	I		IGR	opensea	IGR-opensea		TRUE	NA		rs76380641
1453	cg09777657	0.414673	0.538305	17.713	1.5096e-05	0.0041698	4.12585	0.330969	0.745641	0.414673	17	17653353	R	II	RAI1	5'UTR	opensea	5'UTR-opensea		TRUE	TRUE
1454	cg06494670	-0.263865	0.186538	-17.7102	1.5107e-05	0.00417004	4.12513	0.318471	0.0546056	-0.263865	6	33257969	R	II	PFDN6	Body	shore	Body-shore	chr6:33256539-33256973	NA	NA
1455	cg25622928	0.492549	0.503207	17.7055	1.51261e-05	0.00417126	4.12389	0.256932	0.749481	0.492549	1	92496160	R	II	EPHX4	Body	shore	Body-shore	chr1:92495367-92495964	NA	NA
1456	cg16445268	0.253341	0.825809	17.7032	1.51355e-05	0.00417126	4.12328	0.699139	0.952479	0.253341	10	94835624	F	II	CYP26A1	Body	shore	Body-shore	chr10:94833272-94835256	NA	NA			rs74435030
1457	cg01218587	-0.270827	0.565364	-17.7016	1.51419e-05	0.00417126	4.12286	0.700777	0.42995	-0.270827	14	38080904	F	II		IGR	shore	IGR-shore	chr14:38080239-38080678	NA	NA
1458	cg14417954	0.365874	0.299556	17.6985	1.51545e-05	0.00417167	4.12204	0.116619	0.482493	0.365874	1	1981217	R	II	PRKCZ	TSS1500	shore	TSS1500-shore	chr1:1981251-1983212	TRUE	NA
1459	cg05254747	0.34859	0.745479	17.6945	1.51705e-05	0.00417167	4.121	0.571184	0.919774	0.34859	8	22223937	R	II	SLC39A14	TSS1500	shore	TSS1500-shore	chr8:22224519-22225244	NA	NA
1460	cg15010352	0.236567	0.611445	17.6937	1.51738e-05	0.00417167	4.12079	0.493161	0.729729	0.236567	19	12948853	R	I	MAST1	TSS1500	shore	TSS1500-shore	chr19:12949131-12949733	TRUE	NA
1461	cg15911165	-0.2965	0.174847	-17.6755	1.52476e-05	0.00418916	4.11601	0.323097	0.0265966	-0.2965	11	58208367	R	II	OR5B12	TSS1500	opensea	TSS1500-opensea		NA	NA
1462	cg04308769	0.465237	0.66364	17.669	1.52744e-05	0.00419373	4.11428	0.431022	0.896259	0.465237	1	200007623	F	II	NR5A2	Body	shore	Body-shore	chr1:200008392-200009047	TRUE	NA
1463	cg04359418	0.41355	0.723444	17.6663	1.52853e-05	0.00419391	4.11358	0.516669	0.930219	0.41355	10	76573396	R	I		IGR	island	IGR-island	chr10:76573195-76573507	NA	TRUE
1464	cg12648074	0.243553	0.43699	17.6621	1.53027e-05	0.0041959	4.11246	0.315213	0.558766	0.243553	5	140864474	F	II	PCDHGA4	Body	shore	Body-shore	chr5:140864527-140864748	NA	TRUE		rs34524370
1465	cg25738529	0.284072	0.585268	17.6463	1.53673e-05	0.0042007	4.10831	0.443232	0.727304	0.284072	12	49938018	F	I	KCNH3	Body	opensea	Body-opensea		NA	NA
1466	cg00967552	0.469379	0.466362	17.646	1.53685e-05	0.0042007	4.10823	0.231673	0.701052	0.469379	4	48486316	F	II	SLC10A4	Body	island	Body-island	chr4:48485362-48486473	TRUE	NA
1467	cg09755872	0.552336	0.665296	17.646	1.53685e-05	0.0042007	4.10823	0.389128	0.941463	0.552336	7	23245557	R	II		IGR	island	IGR-island	chr7:23245556-23246161	NA	NA			rs858296
1468	cg10668926	0.356316	0.620432	17.6456	1.53704e-05	0.0042007	4.10811	0.442273	0.79859	0.356316	13	28527255	F	I		IGR	shore	IGR-shore	chr13:28527755-28528996	NA	NA
1469	cg09150232	0.402539	0.727283	17.6431	1.53805e-05	0.0042007	4.10746	0.526014	0.928552	0.402539	7	50849639	F	II	GRB10	5'UTR	shore	5'UTR-shore	chr7:50849752-50850871	NA	TRUE		rs2301927
1470	cg12426196	0.546603	0.56699	17.6407	1.53903e-05	0.0042007	4.10683	0.293688	0.840291	0.546603	1	161008826	F	I	TSTD1	TSS200	island	TSS200-island	chr1:161008377-161008830	TRUE	NA		rs6656547
1471	cg09955084	-0.241189	0.234185	-17.6388	1.53982e-05	0.0042007	4.10633	0.354779	0.11359	-0.241189	16	413813	F	I		IGR	shelf	IGR-shelf	chr16:409984-411491	NA	NA
1472	cg00091302	0.222881	0.810879	17.6379	1.5402e-05	0.0042007	4.10609	0.699439	0.92232	0.222881	1	182602986	F	II		IGR	opensea	IGR-opensea		NA	TRUE
1473	cg22368507	0.198826	0.726244	17.6298	1.54354e-05	0.00420702	4.10395	0.626831	0.825657	0.198826	3	58159978	R	II		IGR	shelf	IGR-shelf	chr3:58163469-58163680	NA	TRUE
1474	cg23151453	-0.21966	0.853545	-17.6206	1.54735e-05	0.00421173	4.10152	0.963375	0.743715	-0.21966	8	141312892	R	II	TRAPPC9	Body	opensea	Body-opensea		NA	NA
1475	cg16290689	0.434807	0.691136	17.6164	1.54909e-05	0.00421173	4.10041	0.473732	0.908539	0.434807	13	31506685	R	II	C13orf26	TSS200	opensea	TSS200-opensea		NA	NA
1476	cg10107725	0.302585	0.658688	17.6153	1.54955e-05	0.00421173	4.10012	0.507396	0.809981	0.302585	2	160761556	R	II	LY75	TSS1500	shore	TSS1500-shore	chr2:160760604-160761452	TRUE	NA
1477	cg03453449	0.213491	0.829568	17.6141	1.55007e-05	0.00421173	4.09979	0.722822	0.936314	0.213491	12	95945120	R	II	USP44	1stExon	shelf	1stExon-shelf	chr12:95941906-95942979	NA	NA
1478	cg01437235	0.299292	0.812616	17.6133	1.55038e-05	0.00421173	4.09959	0.66297	0.962262	0.299292	4	939027	R	II	TMEM175	5'UTR	shore	5'UTR-shore	chr4:940613-941057	NA	NA
1479	cg23767318	0.570942	0.651309	17.6094	1.55202e-05	0.00421297	4.09855	0.365838	0.93678	0.570942	12	62584454	F	II	FAM19A2	5'UTR	shore	5'UTR-shore	chr12:62584768-62586268	NA	NA
1480	cg08837449	0.127331	0.848141	17.6073	1.55289e-05	0.00421297	4.098	0.784475	0.911806	0.127331	10	60723897	R	II		IGR	opensea	IGR-opensea		NA	TRUE
1481	cg11738976	0.195175	0.600288	17.6027	1.55482e-05	0.00421445	4.09677	0.502701	0.697876	0.195175	20	42744590	F	I	JPH2	Body	island	Body-island	chr20:42744322-42745023	NA	NA
1482	cg27634344	0.444433	0.726567	17.6011	1.55549e-05	0.00421445	4.09635	0.50435	0.948783	0.444433	4	188917251	R	II	ZFP42	5'UTR	shore	5'UTR-shore	chr4:188916605-188916876	NA	NA
1483	cg26188726	0.246526	0.799052	17.5936	1.55861e-05	0.00421995	4.09437	0.675789	0.922315	0.246526	16	31225957	R	II	TRIM72	5'UTR	island	5'UTR-island	chr16:31225956-31228264	NA	NA
1484	cg27151561	0.422215	0.500692	17.5865	1.5616e-05	0.00421995	4.09248	0.289584	0.7118	0.422215	6	37667101	F	II	MDGA1	TSS1500	island	TSS1500-island	chr6:37663761-37667102	NA	NA
1485	cg21542643	-0.19087	0.66697	-17.5853	1.56207e-05	0.00421995	4.09218	0.762405	0.571535	-0.19087	7	99425614	R	I	CYP3A43	TSS200	opensea	TSS200-opensea		NA	NA
1486	cg17266233	0.37114	0.556172	17.5843	1.56249e-05	0.00421995	4.09191	0.370602	0.741743	0.37114	11	46382725	F	II	DGKZ	Body	opensea	Body-opensea		TRUE	NA		rs34431485
1487	cg06621452	0.265953	0.823469	17.5838	1.56272e-05	0.00421995	4.09177	0.690493	0.956446	0.265953	2	110872620	F	II	MALL	Body	shore	Body-shore	chr2:110872945-110873587	NA	NA
1488	cg15672853	-0.118059	0.0853897	-17.5796	1.56447e-05	0.00421995	4.09067	0.144419	0.02636	-0.118059	1	63540217	F	II		IGR	opensea	IGR-opensea		NA	NA
1489	cg16785381	0.316198	0.764829	17.5789	1.56475e-05	0.00421995	4.09049	0.60673	0.922928	0.316198	8	3141907	F	II	CSMD1	Body	opensea	Body-opensea		NA	NA		rs3802298
1490	cg14893857	0.605193	0.533068	17.5766	1.56572e-05	0.00421995	4.08988	0.230472	0.835665	0.605193	14	102554969	R	II	HSP90AA1	TSS1500	shore	TSS1500-shore	chr14:102552721-102554068	NA	NA
1491	cg11613427	0.116752	0.83238	17.5661	1.57018e-05	0.00422462	4.08707	0.774003	0.890756	0.116752	3	52932208	R	II	TMEM110	TSS1500	shore	TSS1500-shore	chr3:52931279-52931840	NA	NA
1492	cg12408250	0.230228	0.842198	17.5653	1.57051e-05	0.00422462	4.08687	0.727084	0.957312	0.230228	1	3121727	R	II	PRDM16	Body	opensea	Body-opensea		NA	TRUE
1493	cg09943716	0.779839	0.414479	17.5637	1.57119e-05	0.00422462	4.08644	0.0245595	0.804398	0.779839	20	55202236	R	II		IGR	island	IGR-island	chr20:55200279-55206789	NA	NA			rs77335739
1494	cg17659920	0.292071	0.733455	17.5614	1.57215e-05	0.00422462	4.08583	0.58742	0.87949	0.292071	19	36499666	R	II	C19orf46	5'UTR	shore	5'UTR-shore	chr19:36500169-36500530	TRUE	NA
1495	cg19942454	-0.2863	0.178207	-17.5604	1.57259e-05	0.00422462	4.08556	0.321357	0.0350572	-0.2863	10	1559193	F	II	ADARB2	Body	opensea	Body-opensea		NA	NA
1496	cg15230907	0.372784	0.572571	17.5564	1.57427e-05	0.00422637	4.0845	0.386179	0.758963	0.372784	22	50453057	R	II		IGR	island	IGR-island	chr22:50453056-50454137	NA	TRUE
1497	cg03469805	0.531568	0.517254	17.5439	1.57956e-05	0.00423782	4.08119	0.25147	0.783038	0.531568	14	105330648	F	II	KIAA0284	TSS1500	island	TSS1500-island	chr14:105330514-105332186	NA	NA	high-CpG:104401588-104401897	rs61995985
1498	cg15786205	0.416388	0.720038	17.5411	1.58076e-05	0.00423826	4.08044	0.511844	0.928232	0.416388	6	108495578	F	II	NR2E1	Body	shore	Body-shore	chr6:108495654-108495986	TRUE	NA
1499	cg14161400	0.254826	0.775551	17.5353	1.58324e-05	0.00424007	4.07889	0.648138	0.902964	0.254826	6	97344833	R	II	NDUFAF4	Body	shore	Body-shore	chr6:97345266-97345973	NA	NA
1500	cg10972873	0.495022	0.32732	17.5347	1.5835e-05	0.00424007	4.07873	0.079809	0.574831	0.495022	1	200007592	R	II	NR5A2	Body	shore	Body-shore	chr1:200008392-200009047	NA	NA
1501	cg09547692	0.329708	0.704708	17.5197	1.58991e-05	0.00425193	4.07474	0.539853	0.869562	0.329708	1	91027278	F	II		IGR	opensea	IGR-opensea		NA	TRUE
1502	cg09338302	-0.244409	0.752822	-17.5195	1.58999e-05	0.00425193	4.07469	0.875026	0.630618	-0.244409	7	1325757	R	I		IGR	shelf	IGR-shelf	chr7:1328525-1329029	NA	NA
1503	cg23615483	0.243323	0.772516	17.5167	1.59121e-05	0.00425241	4.07393	0.650855	0.894177	0.243323	14	91866751	F	II	CCDC88C	Body	opensea	Body-opensea		NA	NA
1504	cg19985421	-0.335742	0.232054	-17.5089	1.59453e-05	0.00425852	4.07187	0.399925	0.0641826	-0.335742	11	77791376	F	II	NDUFC2	TSS200	shore	TSS200-shore	chr11:77790478-77791101	NA	NA
1505	cg10141008	0.177665	0.333981	17.4945	1.60074e-05	0.00427234	4.06803	0.245148	0.422813	0.177665	13	74862034	R	II		IGR	opensea	IGR-opensea		NA	TRUE
1506	cg05921324	0.281804	0.624045	17.4907	1.60238e-05	0.00427394	4.06702	0.483143	0.764947	0.281804	11	116694114	F	II	APOA4	TSS200	shore	TSS200-shore	chr11:116691949-116692360	NA	NA
1507	cg07502309	-0.314824	0.275811	-17.4878	1.60363e-05	0.00427451	4.06624	0.433223	0.118399	-0.314824	14	89400640	R	II		IGR	opensea	IGR-opensea		NA	TRUE
1508	cg24752267	0.4682	0.35723	17.4808	1.60668e-05	0.00427836	4.06437	0.12313	0.59133	0.4682	20	20352002	F	II		IGR	shore	IGR-shore	chr20:20344400-20350605	NA	NA
1509	cg02228815	0.598246	0.539978	17.4774	1.60815e-05	0.00427836	4.06346	0.240855	0.839101	0.598246	15	31685131	F	II		IGR	island	IGR-island	chr15:31683984-31685824	NA	NA		rs71474659
1510	cg13252401	0.434758	0.63268	17.4773	1.6082e-05	0.00427836	4.06343	0.415301	0.850059	0.434758	2	233793311	F	II	NGEF	Body	island	Body-island	chr2:233791783-233793922	NA	NA
1511	cg19699289	0.184674	0.868705	17.4748	1.60929e-05	0.00427849	4.06276	0.776368	0.961042	0.184674	2	71132518	F	II	VAX2	Body	shore	Body-shore	chr2:71131200-71132256	NA	NA
1512	cg23006519	0.322514	0.450523	17.4716	1.61069e-05	0.00427946	4.0619	0.289266	0.61178	0.322514	2	121223740	R	II	LOC84931	Body	opensea	Body-opensea		NA	TRUE
1513	cg26104072	0.291909	0.763104	17.4633	1.61431e-05	0.00428631	4.05968	0.61715	0.909059	0.291909	5	14560334	R	II		IGR	opensea	IGR-opensea		NA	NA
1514	cg25442273	0.11163	0.245438	17.4583	1.6165e-05	0.00428877	4.05834	0.189623	0.301252	0.11163	2	132183108	F	I		IGR	shore	IGR-shore	chr2:132182327-132183101	NA	NA		rs11680762
1515	cg06809188	0.101611	0.900848	17.454	1.61835e-05	0.00428877	4.05721	0.850042	0.951653	0.101611	12	53242917	R	II	KRT78	TSS200	opensea	TSS200-opensea		NA	NA
1516	cg24637261	-0.195627	0.564517	-17.454	1.61837e-05	0.00428877	4.0572	0.66233	0.466703	-0.195627	10	75410817	R	II	SYNPO2L	Body	shelf	Body-shelf	chr10:75407413-75407706	NA	NA
1517	cg03599037	0.188943	0.613803	17.4493	1.62043e-05	0.00429147	4.05594	0.519331	0.708274	0.188943	10	82172508	F	II	C10orf58	5'UTR	shelf	5'UTR-shelf	chr10:82168064-82168917	NA	NA
1518	cg13615998	0.220634	0.599315	17.4442	1.62269e-05	0.00429468	4.05456	0.488998	0.709632	0.220634	12	54380956	F	I	HOXC10	Body	shore	Body-shore	chr12:54378696-54380102	NA	NA			rs56016226
1519	cg26645709	0.425652	0.546563	17.4412	1.624e-05	0.00429539	4.05376	0.333737	0.759389	0.425652	15	89987792	F	I		IGR	opensea	IGR-opensea		NA	TRUE
1520	cg11330740	0.382403	0.648321	17.4346	1.62691e-05	0.00430032	4.05199	0.457119	0.839522	0.382403	5	172660884	R	II	NKX2-5	Body	island	Body-island	chr5:172660720-172661133	NA	NA
1521	cg24379915	0.221262	0.725268	17.432	1.62803e-05	0.00430053	4.05131	0.614637	0.835899	0.221262	8	29202958	R	I	DUSP4	Body	shelf	Body-shelf	chr8:29205664-29209847	NA	NA
1522	cg08728865	0.102245	0.904093	17.4288	1.62947e-05	0.00430155	4.05044	0.852971	0.955216	0.102245	19	55458943	F	II	NLRP7	TSS200	opensea	TSS200-opensea		NA	NA
1523	cg21045241	0.112126	0.671952	17.4253	1.63099e-05	0.0043028	4.04951	0.615889	0.728015	0.112126	19	45506088	R	II	RELB	Body	shore	Body-shore	chr19:45504865-45505299	NA	NA
1524	cg00085416	0.283694	0.790942	17.4211	1.63285e-05	0.00430497	4.04838	0.649096	0.932789	0.283694	8	74660265	R	II	STAU2	TSS1500	shore	TSS1500-shore	chr8:74658490-74659828	NA	NA
1525	cg00250500	0.453505	0.498264	17.4174	1.63449e-05	0.00430593	4.04739	0.271512	0.725016	0.453505	10	77169599	R	I		IGR	island	IGR-island	chr10:77155128-77169600	NA	NA
1526	cg23408285	0.106719	0.792242	17.4109	1.63736e-05	0.00430593	4.04565	0.738883	0.845602	0.106719	5	135210551	R	I	LOC153328	Body	opensea	Body-opensea		NA	NA
1527	cg03428399	0.309698	0.684263	17.4108	1.63741e-05	0.00430593	4.04562	0.529413	0.839112	0.309698	1	165174748	F	II	LMX1A	Body	opensea	Body-opensea		NA	NA		rs77557846
1528	cg20558320	0.238701	0.825797	17.4036	1.64065e-05	0.00430783	4.04367	0.706447	0.945148	0.238701	2	235210313	R	I		IGR	opensea	IGR-opensea		NA	TRUE
1529	cg05365199	0.229396	0.382408	17.4023	1.64118e-05	0.00430783	4.04334	0.267709	0.497106	0.229396	1	221604887	R	II		IGR	opensea	IGR-opensea		NA	TRUE
1530	cg06203364	0.323001	0.726084	17.4006	1.64197e-05	0.00430783	4.04287	0.564583	0.887584	0.323001	1	2137307	F	I	C1orf86	5'UTR	island	5'UTR-island	chr1:2136808-2137351	NA	NA
1531	cg13351583	-0.203604	0.211588	-17.3979	1.64315e-05	0.00430783	4.04216	0.31339	0.109786	-0.203604	9	91793648	F	II	SHC3	1stExon	shore	1stExon-shore	chr9:91792662-91793611	NA	NA
1532	cg04513006	0.600826	0.401735	17.3974	1.64337e-05	0.00430783	4.04203	0.101322	0.702147	0.600826	16	68270252	F	I	ESRP2	TSS200	island	TSS200-island	chr16:68269010-68272143	NA	NA		rs12932327
1533	cg06736444	0.314266	0.679194	17.3911	1.64621e-05	0.00431177	4.04031	0.522061	0.836327	0.314266	16	2801793	F	II	LOC100128788	Body	shore	Body-shore	chr16:2801913-2803409	NA	NA
1534	cg20829834	-0.380416	0.505761	-17.3864	1.64832e-05	0.00431177	4.03905	0.69597	0.315553	-0.380416	3	63946048	R	II	ATXN7	Body	opensea	Body-opensea		NA	TRUE
1535	cg26096837	0.394531	0.649808	17.3855	1.64869e-05	0.00431177	4.03882	0.452542	0.847074	0.394531	11	69519974	F	II	FGF19	TSS1500	shore	TSS1500-shore	chr11:69517840-69519929	NA	NA		rs76081947
1536	cg25046720	0.155879	0.830581	17.3842	1.6493e-05	0.00431177	4.03846	0.752641	0.90852	0.155879	4	183801938	R	II		IGR	opensea	IGR-opensea		NA	TRUE
1537	cg09697403	-0.200519	0.190955	-17.3787	1.65174e-05	0.00431177	4.03699	0.291215	0.0906953	-0.200519	6	72595944	F	I	RIMS1	TSS1500	shore	TSS1500-shore	chr6:72596036-72596404	TRUE	NA
1538	cg04751358	0.478475	0.367706	17.378	1.65205e-05	0.00431177	4.0368	0.128469	0.606944	0.478475	11	119612092	R	I		IGR	island	IGR-island	chr11:119612091-119612476	TRUE	NA
1539	cg13360002	-0.221625	0.135558	-17.3766	1.65268e-05	0.00431177	4.03643	0.24637	0.0247451	-0.221625	4	47035074	F	II	GABRB1	Body	shore	Body-shore	chr4:47034427-47034940	NA	NA		rs2236781
1540	cg10702818	0.235572	0.737814	17.3754	1.65326e-05	0.00431177	4.03608	0.620029	0.8556	0.235572	3	32023473	F	II	ZNF860	5'UTR	shore	5'UTR-shore	chr3:32021969-32023364	NA	NA
1541	cg06331595	0.697208	0.391229	17.371	1.65523e-05	0.00431253	4.0349	0.0426253	0.739833	0.697208	7	141211956	F	I		IGR	opensea	IGR-opensea		NA	TRUE
1542	cg02402706	0.534802	0.652076	17.37	1.65565e-05	0.00431253	4.03465	0.384675	0.919477	0.534802	5	176125405	F	II		IGR	opensea	IGR-opensea		NA	TRUE
1543	cg17386213	0.691134	0.537683	17.3635	1.6586e-05	0.00431507	4.03289	0.192116	0.88325	0.691134	6	108488335	F	I	NR2E1	Body	island	Body-island	chr6:108485671-108490539	NA	NA		rs217540
1544	cg23109891	0.260923	0.832959	17.3609	1.65977e-05	0.00431507	4.03219	0.702498	0.96342	0.260923	22	38379218	F	II	SOX10	Body	island	Body-island	chr22:38379093-38379964	NA	NA
1545	cg09638704	0.147049	0.793123	17.3554	1.66225e-05	0.0043188	4.0307	0.719599	0.866648	0.147049	1	247654260	R	II	OR2W5	TSS200	opensea	TSS200-opensea		NA	NA
1546	cg23624705	0.346037	0.764325	17.3503	1.66456e-05	0.00432015	4.02933	0.591307	0.937343	0.346037	1	92952655	R	II	GFI1	TSS1500	shore	TSS1500-shore	chr1:92945907-92952609	NA	NA
1547	cg09336406	0.322065	0.278571	17.3452	1.66688e-05	0.00432262	4.02795	0.117538	0.439603	0.322065	2	20068906	F	II		IGR	island	IGR-island	chr2:20068428-20068907	NA	TRUE
1548	cg23247191	-0.326934	0.501698	-17.3392	1.66962e-05	0.00432701	4.02632	0.665165	0.338231	-0.326934	11	68815682	F	II	TPCN2	TSS1500	shore	TSS1500-shore	chr11:68816341-68816951	NA	NA
1549	cg11631592	-0.685343	0.555846	-17.3313	1.67321e-05	0.00433358	4.02419	0.898517	0.213174	-0.685343	6	148869535	F	I	SASH1	Body	opensea	Body-opensea		NA	TRUE
1550	cg26773791	0.338527	0.718409	17.3254	1.67588e-05	0.00433522	4.02261	0.549146	0.887672	0.338527	11	94883242	R	II		IGR	shore	IGR-shore	chr11:94883335-94883565	NA	TRUE
1551	cg01906944	0.411331	0.710261	17.3253	1.67595e-05	0.00433522	4.02257	0.504595	0.915927	0.411331	20	45439769	R	II		IGR	shore	IGR-shore	chr20:45440084-45440347	NA	NA	high-CpG:44873138-44873250
1552	cg04231636	0.325166	0.705369	17.322	1.67743e-05	0.00433631	4.02169	0.542786	0.867952	0.325166	6	18186411	F	II	KDM1B	Body	opensea	Body-opensea		NA	TRUE
1553	cg11176135	0.296552	0.439612	17.3185	1.67906e-05	0.00433782	4.02073	0.291336	0.587888	0.296552	14	74705942	F	II	VSX2	TSS1500	shore	TSS1500-shore	chr14:74706188-74708192	TRUE	NA
1554	cg09317884	0.488453	0.596538	17.313	1.68156e-05	0.00434155	4.01925	0.352311	0.840764	0.488453	1	165204512	R	II	LMX1A	Body	island	Body-island	chr1:165204501-165205507	NA	TRUE
1555	cg24856064	0.535463	0.587886	17.3082	1.68377e-05	0.00434417	4.01795	0.320155	0.855618	0.535463	13	31506963	R	I	C13orf26	Body	opensea	Body-opensea		NA	TRUE
1556	cg11239720	0.431002	0.727975	17.3062	1.68469e-05	0.00434417	4.01741	0.512474	0.943476	0.431002	4	152967415	R	I		IGR	opensea	IGR-opensea		TRUE	TRUE
1557	cg08828036	0.420198	0.668489	17.2978	1.68853e-05	0.0043495	4.01515	0.45839	0.878588	0.420198	15	26109204	R	II	ATP10A	TSS1500	shore	TSS1500-shore	chr15:26107503-26108818	NA	NA	high-CpG:23659329-23660339
1558	cg22347212	0.478878	0.582891	17.2951	1.68979e-05	0.0043495	4.01441	0.343452	0.82233	0.478878	12	130648519	F	II	FZD10	1stExon	island	1stExon-island	chr12:130645327-130648988	NA	NA
1559	cg05835982	0.275784	0.210177	17.2944	1.6901e-05	0.0043495	4.01423	0.0722846	0.348069	0.275784	3	129693791	R	II	TRH	5'UTR	island	5'UTR-island	chr3:129693127-129694841	NA	TRUE
1560	cg24520538	0.477566	0.630682	17.2905	1.69194e-05	0.0043495	4.01315	0.391899	0.869465	0.477566	6	42739049	F	I		IGR	opensea	IGR-opensea		NA	NA			rs36017549
1561	cg14659547	0.162618	0.792885	17.2902	1.69205e-05	0.0043495	4.01308	0.711575	0.874194	0.162618	3	108476126	F	II	RETNLB	5'UTR	opensea	5'UTR-opensea		NA	NA		rs11283797
1562	cg19909239	0.321735	0.328489	17.2875	1.69332e-05	0.00435006	4.01234	0.167622	0.489357	0.321735	4	111555503	F	II	PITX2	5'UTR	island	5'UTR-island	chr4:111554965-111555504	NA	NA
1563	cg03928154	0.173906	0.763184	17.2822	1.69576e-05	0.00435255	4.01091	0.67623	0.850137	0.173906	12	131194179	R	I		IGR	opensea	IGR-opensea		NA	NA
1564	cg03456393	-0.234453	0.130535	-17.2808	1.69641e-05	0.00435255	4.01053	0.247762	0.0133091	-0.234453	3	193310565	F	II	OPA1	TSS1500	shore	TSS1500-shore	chr3:193310824-193311188	NA	NA		rs73067625
1565	cg27055685	-0.215678	0.151722	-17.2685	1.70212e-05	0.00436176	4.00719	0.259561	0.0438825	-0.215678	6	33258248	R	II	PFDN6	Body	shore	Body-shore	chr6:33256539-33256973	NA	NA
1566	cg20533957	0.390208	0.712744	17.2612	1.70552e-05	0.00436775	4.00521	0.517641	0.907848	0.390208	11	94278538	R	II	FUT4	1stExon	island	1stExon-island	chr11:94276894-94278913	NA	TRUE
1567	cg00399951	-0.232653	0.159757	-17.2444	1.7134e-05	0.00437405	4.00063	0.276083	0.0434304	-0.232653	7	8476098	F	II	NXPH1	Body	shore	Body-shore	chr7:8473139-8475199	NA	TRUE
1568	cg14619949	0.193656	0.867585	17.2436	1.71374e-05	0.00437405	4.00043	0.770757	0.964414	0.193656	5	76116169	R	II	F2RL1	Body	shore	Body-shore	chr5:76114562-76115044	NA	NA
1569	cg13387972	-0.174075	0.744742	-17.2426	1.71423e-05	0.00437405	4.00015	0.83178	0.657705	-0.174075	10	334430	R	II	DIP2C	Body	opensea	Body-opensea		NA	NA
1570	cg01762581	0.421659	0.729783	17.2423	1.71436e-05	0.00437405	4.00007	0.518953	0.940612	0.421659	8	42234614	F	II	DKK4	5'UTR	opensea	5'UTR-opensea		NA	TRUE		rs79442709
1571	cg04988098	0.531465	0.407352	17.2359	1.71739e-05	0.00437907	3.99832	0.14162	0.673085	0.531465	10	88124965	R	I	GRID1	Body	island	Body-island	chr10:88122924-88127364	NA	NA
1572	cg27074995	-0.30167	0.44494	-17.2324	1.719e-05	0.00437931	3.99739	0.595776	0.294105	-0.30167	19	17953473	F	II	JAK3	Body	island	Body-island	chr19:17952196-17953474	NA	NA
1573	cg10540364	0.283621	0.147851	17.2311	1.71961e-05	0.00437931	3.99703	0.00604015	0.289662	0.283621	10	21783539	R	II	C10orf114	3'UTR	island	3'UTR-island	chr10:21783198-21786420	NA	NA
1574	cg06831064	0.199	0.861911	17.2281	1.72104e-05	0.00438016	3.99621	0.762411	0.961411	0.199	16	2229298	R	I	CASKIN1	Body	island	Body-island	chr16:2228190-2230946	TRUE	NA
1575	cg15946312	0.237801	0.822784	17.2259	1.72208e-05	0.00438016	3.99561	0.703884	0.941685	0.237801	5	180646880	R	II		IGR	island	IGR-island	chr5:180646688-180647049	NA	NA
1576	cg05259508	0.363201	0.634598	17.2192	1.72526e-05	0.00438092	3.99378	0.452998	0.816198	0.363201	12	115124838	R	II		IGR	island	IGR-island	chr12:115124729-115125152	NA	TRUE
1577	cg09815642	0.126749	0.892694	17.2189	1.72538e-05	0.00438092	3.99371	0.829319	0.956069	0.126749	16	59602460	R	II		IGR	opensea	IGR-opensea		NA	TRUE
1578	cg19981796	0.359493	0.553535	17.218	1.7258e-05	0.00438092	3.99347	0.373789	0.733282	0.359493	19	7928066	F	II	EVI5L	Body	island	Body-island	chr19:7926590-7928752	NA	NA	high-CpG:7833838-7834266
1579	cg15403968	0.270765	0.810435	17.2163	1.72664e-05	0.00438092	3.99298	0.675052	0.945818	0.270765	6	79862196	F	II		IGR	opensea	IGR-opensea		NA	TRUE
1580	cg01558212	0.439765	0.330277	17.206	1.73153e-05	0.00438534	3.99017	0.110394	0.550159	0.439765	2	200327336	F	II		IGR	island	IGR-island	chr2:200320502-200329681	NA	NA	high-CpG:200035568-200035607	rs73984357
1581	cg24195486	0.513868	0.521199	17.2022	1.73333e-05	0.00438534	3.98914	0.264265	0.778134	0.513868	14	92788580	F	II	SLC24A4	TSS1500	shore	TSS1500-shore	chr14:92788913-92789204	NA	NA
1582	cg07539443	-0.476735	0.261372	-17.2008	1.73398e-05	0.00438534	3.98877	0.49974	0.0230044	-0.476735	12	114937328	F	II		IGR	opensea	IGR-opensea		NA	TRUE
1583	cg17822584	0.317275	0.744422	17.2001	1.73433e-05	0.00438534	3.98857	0.585784	0.90306	0.317275	2	98928738	F	II	VWA3B	Body	opensea	Body-opensea		NA	NA		rs2271038
1584	cg15650274	0.505416	0.416217	17.1995	1.7346e-05	0.00438534	3.98841	0.163509	0.668925	0.505416	9	91150624	R	II	NXNL2	1stExon	island	1stExon-island	chr9:91149945-91150648	NA	NA
1585	cg09792000	0.429759	0.709345	17.1944	1.73703e-05	0.00438534	3.98701	0.494465	0.924224	0.429759	12	47225979	R	II		IGR	shore	IGR-shore	chr12:47224912-47225664	NA	NA
1586	cg11033709	-0.415782	0.274184	-17.1942	1.73714e-05	0.00438534	3.98695	0.482075	0.066293	-0.415782	7	102985583	F	II	DNAJC2	TSS1500	shore	TSS1500-shore	chr7:102984857-102985337	NA	NA
1587	cg20188974	0.407541	0.701491	17.1916	1.73839e-05	0.00438534	3.98624	0.497721	0.905261	0.407541	8	2014413	F	II	MYOM2	Body	opensea	Body-opensea		NA	NA
1588	cg22353551	0.415364	0.65281	17.1912	1.73856e-05	0.00438534	3.98614	0.445128	0.860492	0.415364	1	156357839	R	II		IGR	shore	IGR-shore	chr1:156358050-156358252	TRUE	NA
1589	cg19790352	0.145873	0.794353	17.1896	1.73932e-05	0.00438534	3.98571	0.721417	0.867289	0.145873	8	818778	R	II		IGR	opensea	IGR-opensea		NA	NA
1590	cg15171155	0.166627	0.844597	17.187	1.74055e-05	0.00438534	3.98501	0.761284	0.92791	0.166627	3	142844036	R	II		IGR	shelf	IGR-shelf	chr3:142837885-142840838	NA	NA
1591	cg13117164	0.543467	0.509464	17.1857	1.74117e-05	0.00438534	3.98465	0.237731	0.781197	0.543467	4	54960232	R	I		IGR	shore	IGR-shore	chr4:54957979-54958542	NA	TRUE
1592	cg21699330	0.49661	0.677049	17.1804	1.74371e-05	0.00438904	3.9832	0.428743	0.925354	0.49661	7	26193032	R	II	NFE2L3	Body	shore	Body-shore	chr7:26191794-26192757	NA	NA
1593	cg24781100	-0.209488	0.434977	-17.1678	1.74978e-05	0.00440084	3.97974	0.539721	0.330233	-0.209488	12	101988099	R	II	MYBPC1	TSS1500	opensea	TSS1500-opensea		NA	NA
1594	cg10030843	0.223027	0.429741	17.1653	1.75098e-05	0.00440084	3.97906	0.318228	0.541255	0.223027	12	115303226	F	II		IGR	opensea	IGR-opensea		NA	TRUE
1595	cg04729913	0.210591	0.460798	17.164	1.75161e-05	0.00440084	3.9787	0.355502	0.566093	0.210591	10	8094482	F	I	FLJ45983	Body	island	Body-island	chr10:8091374-8098329	NA	NA
1596	cg16395123	0.466428	0.584966	17.1606	1.75325e-05	0.00440198	3.97777	0.351752	0.818179	0.466428	4	25865284	R	II	SEL1L3	TSS1500	island	TSS1500-island	chr4:25865063-25865376	TRUE	NA	high-CpG:25474210-25474439
1597	cg18391758	0.569408	0.420357	17.1583	1.75436e-05	0.00440198	3.97714	0.135653	0.705061	0.569408	16	10274963	R	II	GRIN2A	5'UTR	island	5'UTR-island	chr16:10273943-10277424	NA	NA
1598	cg17533927	0.245279	0.810509	17.1564	1.75527e-05	0.00440198	3.97662	0.68787	0.933148	0.245279	7	128550898	F	I	KCP	TSS200	island	TSS200-island	chr7:128550409-128550903	TRUE	NA
1599	cg05658887	0.371317	0.299421	17.151	1.75787e-05	0.00440323	3.97515	0.113763	0.48508	0.371317	2	8833616	F	I		IGR	opensea	IGR-opensea		TRUE	TRUE
1600	cg20656587	0.266315	0.782632	17.1501	1.75831e-05	0.00440323	3.9749	0.649474	0.915789	0.266315	17	44895317	R	II	WNT3	Body	shore	Body-shore	chr17:44895800-44897025	NA	TRUE
1601	cg13442386	0.288506	0.766111	17.1487	1.75899e-05	0.00440323	3.97452	0.621858	0.910363	0.288506	6	38145125	F	I	BTBD9	Body	opensea	Body-opensea		NA	NA		rs77403835
1602	cg24644902	0.498752	0.659606	17.1448	1.76089e-05	0.00440533	3.97344	0.41023	0.908982	0.498752	10	77036275	R	I		IGR	opensea	IGR-opensea		NA	NA
1603	cg08374799	0.290795	0.661519	17.1373	1.76455e-05	0.0044091	3.97138	0.516121	0.806916	0.290795	12	53601050	R	II	ITGB7	TSS200	opensea	TSS200-opensea		NA	NA	low-CpG:51887279-51887360
1604	cg27294008	0.224749	0.826911	17.1328	1.76669e-05	0.00440959	3.97017	0.714537	0.939286	0.224749	3	52748359	R	II	NEK4	Body	opensea	Body-opensea		NA	NA
1605	cg04603391	0.323575	0.626144	17.1306	1.76777e-05	0.00440959	3.96956	0.464356	0.787931	0.323575	19	31844056	R	I		IGR	island	IGR-island	chr19:31843880-31844183	NA	NA
1606	cg27636676	0.309329	0.80244	17.1302	1.76796e-05	0.00440959	3.96946	0.647775	0.957104	0.309329	1	165322606	F	II	LMX1A	Body	shore	Body-shore	chr1:165323486-165323811	NA	NA			rs61449681
1607	cg19772092	0.291414	0.666075	17.1277	1.76919e-05	0.00441	3.96876	0.520368	0.811782	0.291414	2	45177632	R	II		IGR	shore	IGR-shore	chr2:45179364-45180394	NA	NA
1608	cg10425754	0.593606	0.470785	17.1221	1.77195e-05	0.00441319	3.96721	0.173982	0.767588	0.593606	16	49311483	R	II		IGR	island	IGR-island	chr16:49311413-49312308	NA	NA
1609	cg25704036	-0.191375	0.320309	-17.1188	1.77353e-05	0.00441319	3.96632	0.415997	0.224621	-0.191375	7	3221150	R	I		IGR	opensea	IGR-opensea		NA	TRUE
1610	cg05869750	-0.103637	0.0922044	-17.1185	1.77369e-05	0.00441319	3.96623	0.144023	0.0403861	-0.103637	5	188397	F	II	PLEKHG4B	3'UTR	shelf	3'UTR-shelf	chr5:191792-192544	NA	TRUE		rs6898810
1611	cg24056567	0.416699	0.600248	17.1123	1.77674e-05	0.00441743	3.96452	0.391899	0.808598	0.416699	8	18871909	F	II	PSD3	TSS1500	island	TSS1500-island	chr8:18871072-18872046	NA	NA
1612	cg14759342	0.63693	0.345824	17.1106	1.77754e-05	0.00441743	3.96407	0.0273595	0.664289	0.63693	5	115911760	R	II	SEMA6A	TSS1500	shore	TSS1500-shore	chr5:115912001-115912384	TRUE	NA
1613	cg23271915	-0.231527	0.140256	-17.0956	1.78495e-05	0.00443108	3.95993	0.25602	0.0244921	-0.231527	11	82689648	F	II		IGR	opensea	IGR-opensea		NA	TRUE
1614	cg10322499	0.23324	0.34921	17.0951	1.78519e-05	0.00443108	3.95979	0.23259	0.46583	0.23324	1	110950903	F	II	HBXIP	TSS1500	shore	TSS1500-shore	chr1:110949892-110950540	NA	NA
1615	cg12030523	0.107894	0.910686	17.0916	1.78693e-05	0.00443271	3.95883	0.856738	0.964633	0.107894	5	126984765	R	II	CTXN3	1stExon	opensea	1stExon-opensea		NA	NA
1616	cg06219624	-0.459253	0.372089	-17.0828	1.79127e-05	0.00443586	3.95641	0.601715	0.142462	-0.459253	5	111496180	R	II	SNORA13	TSS1500	shore	TSS1500-shore	chr5:111496407-111497040	NA	NA
1617	cg09622269	0.243761	0.802988	17.0826	1.79136e-05	0.00443586	3.95636	0.681107	0.924868	0.243761	10	76803925	F	II	DUPD1	Body	shore	Body-shore	chr10:76803360-76803857	NA	NA
1618	cg09417209	0.438215	0.404102	17.081	1.79216e-05	0.00443586	3.95591	0.184994	0.623209	0.438215	16	11715746	F	II		IGR	opensea	IGR-opensea		NA	TRUE		rs78821632
1619	cg21558341	0.252085	0.565212	17.0803	1.79251e-05	0.00443586	3.95572	0.43917	0.691255	0.252085	6	33159547	R	II	COL11A2	Body	shore	Body-shore	chr6:33159991-33160263	TRUE	NA
1620	cg06367788	0.24481	0.768659	17.0767	1.79429e-05	0.0044376	3.95473	0.646254	0.891064	0.24481	11	44335843	R	II		IGR	shore	IGR-shore	chr11:44337697-44338783	NA	NA			rs78796006
1621	cg24434350	0.30912	0.374507	17.0703	1.79746e-05	0.0044407	3.95297	0.219947	0.529066	0.30912	7	31376255	R	II		IGR	island	IGR-island	chr7:31375845-31376542	NA	TRUE
1622	cg01047631	0.432322	0.570992	17.0698	1.7977e-05	0.0044407	3.95283	0.354831	0.787153	0.432322	16	54972573	F	I		IGR	island	IGR-island	chr16:54970301-54972846	NA	TRUE		rs28479525
1623	cg16379283	0.267614	0.806475	17.0669	1.79914e-05	0.00444091	3.95204	0.672668	0.940281	0.267614	14	75801023	F	II		IGR	opensea	IGR-opensea		NA	TRUE
1624	cg11111214	-0.3338	0.817105	-17.0651	1.80003e-05	0.00444091	3.95155	0.984005	0.650205	-0.3338	2	179672691	R	II	TTN	TSS1500	opensea	TSS1500-opensea		NA	NA
1625	cg16549694	0.326686	0.541482	17.062	1.80157e-05	0.00444091	3.95069	0.378138	0.704825	0.326686	1	42204925	R	II	HIVEP3	5'UTR	opensea	5'UTR-opensea		TRUE	TRUE
1626	cg01568919	0.568009	0.595069	17.0572	1.80399e-05	0.00444287	3.94936	0.311065	0.879074	0.568009	12	130647890	F	II	FZD10	1stExon	island	1stExon-island	chr12:130645327-130648988	NA	NA
1627	cg14005211	0.557338	0.529457	17.0529	1.80611e-05	0.00444545	3.94818	0.250789	0.808126	0.557338	2	171676925	F	I	GAD1	Body	island	Body-island	chr2:171676552-171676980	NA	NA		rs34210682
1628	cg23072161	0.459122	0.655078	17.0422	1.81147e-05	0.00445597	3.94523	0.425517	0.884639	0.459122	1	16489115	F	I		IGR	opensea	IGR-opensea		TRUE	NA
1629	cg08009711	0.221076	0.821845	17.0398	1.81271e-05	0.00445634	3.94455	0.711307	0.932383	0.221076	21	43346184	F	II	C2CD2	Body	opensea	Body-opensea		NA	TRUE
1630	cg20785796	0.551609	0.640263	17.0339	1.81563e-05	0.0044605	3.94294	0.364459	0.916068	0.551609	2	200326721	R	I	SATB2	TSS1500	island	TSS1500-island	chr2:200320502-200329681	NA	NA
1631	cg22320365	0.200256	0.676725	17.0295	1.81785e-05	0.0044605	3.94172	0.576597	0.776853	0.200256	17	36718198	F	I	SRCIN1	Body	island	Body-island	chr17:36717727-36718593	NA	TRUE
1632	cg18573251	0.192212	0.824421	17.0283	1.8185e-05	0.0044605	3.94136	0.728316	0.920527	0.192212	11	61685748	F	II	RAB3IL1	TSS1500	shore	TSS1500-shore	chr11:61684591-61685216	NA	NA		rs35194345
1633	cg12363472	0.261193	0.741623	17.0273	1.819e-05	0.0044605	3.94109	0.611027	0.87222	0.261193	6	166218867	F	II		IGR	island	IGR-island	chr6:166218333-166218876	NA	TRUE
1634	cg04195863	-0.251104	0.763138	-17.0256	1.81982e-05	0.0044605	3.94064	0.88869	0.637586	-0.251104	15	25223574	R	II	SNRPN	Body	opensea	Body-opensea		NA	NA
1635	cg12598270	-0.128016	0.199709	-17.0189	1.82321e-05	0.00446376	3.93878	0.263717	0.135701	-0.128016	18	32957498	R	II	ZNF396	TSS200	shore	TSS200-shore	chr18:32956764-32957406	TRUE	NA
1636	cg15908921	0.416334	0.247133	17.0187	1.82332e-05	0.00446376	3.93872	0.0389663	0.4553	0.416334	17	77776587	R	I		IGR	island	IGR-island	chr17:77770672-77778468	NA	NA
1637	cg18410627	0.241525	0.165812	17.0119	1.82674e-05	0.00446803	3.93685	0.0450493	0.286574	0.241525	9	129677882	R	II	RALGPS1	5'UTR	island	5'UTR-island	chr9:129677706-129678009	NA	NA
1638	cg14215309	0.50996	0.681316	17.0078	1.82885e-05	0.00446927	3.9357	0.426336	0.936297	0.50996	7	98099806	F	II		IGR	shore	IGR-shore	chr7:98099882-98100289	TRUE	NA
1639	cg03133371	0.202253	0.234751	17.0043	1.83062e-05	0.00446927	3.93473	0.133624	0.335877	0.202253	8	41167673	F	II	SFRP1	TSS1500	shore	TSS1500-shore	chr8:41165852-41167140	NA	NA
1640	cg20191453	0.459272	0.602631	17.0023	1.83162e-05	0.00446927	3.93419	0.372995	0.832266	0.459272	3	49459855	F	II	AMT	Body	opensea	Body-opensea		NA	TRUE
1641	cg01344644	0.195051	0.817794	16.9953	1.83518e-05	0.00447082	3.93225	0.720268	0.915319	0.195051	13	112986978	R	I		IGR	shore	IGR-shore	chr13:112984966-112985733	NA	NA			rs35316348
1642	cg00944421	0.485747	0.738576	16.9945	1.83559e-05	0.00447082	3.93203	0.495703	0.981449	0.485747	16	68269483	F	I	ESRP2	Body	island	Body-island	chr16:68269010-68272143	NA	NA
1643	cg23114311	0.251892	0.796146	16.9938	1.83599e-05	0.00447082	3.93181	0.6702	0.922092	0.251892	14	96180826	R	II	TCL1A	TSS1500	island	TSS1500-island	chr14:96180256-96180848	NA	NA			rs73350146
1644	cg01146614	0.334982	0.614744	16.9914	1.83718e-05	0.00447108	3.93116	0.447253	0.782235	0.334982	6	159235211	F	II	EZR	Body	shelf	Body-shelf	chr6:159239081-159240775	NA	NA
1645	cg16918905	0.319243	0.668068	16.9835	1.84122e-05	0.0044756	3.92897	0.508447	0.82769	0.319243	2	220361609	R	I		IGR	island	IGR-island	chr2:220361462-220363254	NA	TRUE
1646	cg26094599	0.353281	0.511402	16.9731	1.84654e-05	0.00448589	3.92609	0.334761	0.688042	0.353281	2	219748780	F	II	WNT10A	Body	island	Body-island	chr2:219748276-219748805	NA	NA
1647	cg04079760	0.580785	0.509582	16.9683	1.84904e-05	0.00448639	3.92473	0.219189	0.799974	0.580785	16	68269694	R	I	ESRP2	Body	island	Body-island	chr16:68269010-68272143	NA	NA
1648	cg10168149	0.714478	0.45669	16.9649	1.85076e-05	0.00448639	3.92381	0.0994509	0.813928	0.714478	2	200335558	F	I	FLJ32063	Body	island	Body-island	chr2:200335497-200336413	NA	NA
1649	cg00525277	0.173205	0.867044	16.9632	1.85164e-05	0.00448639	3.92333	0.780442	0.953647	0.173205	6	32064239	F	I	TNXB	Body	island	Body-island	chr6:32063533-32065044	NA	NA		rs56250504
1650	cg18599843	0.415166	0.630711	16.9631	1.85172e-05	0.00448639	3.92329	0.423128	0.838294	0.415166	10	94450994	F	I	HHEX	Body	shore	Body-shore	chr10:94451329-94451737	NA	NA
1651	cg20610452	0.564622	0.59997	16.9607	1.85294e-05	0.00448639	3.92263	0.317659	0.882281	0.564622	2	9235898	R	I		IGR	opensea	IGR-opensea		TRUE	TRUE
1652	cg27614751	0.566652	0.65991	16.96	1.85329e-05	0.00448639	3.92244	0.376584	0.943236	0.566652	12	95840596	R	II		IGR	opensea	IGR-opensea		NA	NA
1653	cg25492364	0.175245	0.236049	16.9573	1.8547e-05	0.00448717	3.92168	0.148426	0.323672	0.175245	17	18266219	F	II	SHMT1	5'UTR	shore	5'UTR-shore	chr17:18266422-18267007	NA	NA
1654	cg14983135	0.250053	0.728363	16.9442	1.86149e-05	0.00449668	3.91804	0.603337	0.85339	0.250053	7	48129822	F	I	UPP1	5'UTR	island	5'UTR-island	chr7:48128727-48129961	NA	NA		rs1050269
1655	cg24702147	0.193702	0.885807	16.9439	1.86164e-05	0.00449668	3.91795	0.788956	0.982658	0.193702	12	7071814	R	I	MIR141	TSS1500	opensea	TSS1500-opensea		NA	NA
1656	cg15731035	0.376826	0.780615	16.9433	1.86191e-05	0.00449668	3.91781	0.592202	0.969027	0.376826	1	6106539	F	I	KCNAB2	Body	opensea	Body-opensea		NA	NA		rs7538582
1657	cg12230728	0.308987	0.57546	16.9238	1.87208e-05	0.00451546	3.91236	0.420967	0.729954	0.308987	12	58021569	R	I	B4GALNT1	Body	island	Body-island	chr12:58021294-58022037	NA	TRUE
1658	cg00326251	0.195189	0.67195	16.9232	1.87238e-05	0.00451546	3.9122	0.574355	0.769544	0.195189	8	23262648	R	II	LOXL2	TSS1500	shore	TSS1500-shore	chr8:23260442-23261867	NA	NA
1659	cg11299873	0.167776	0.875823	16.9163	1.87599e-05	0.00451546	3.91028	0.791935	0.959711	0.167776	2	145147291	F	II	ZEB2	Body	island	Body-island	chr2:145147123-145147476	NA	TRUE
1660	cg05143735	0.527359	0.616358	16.9152	1.87658e-05	0.00451546	3.90996	0.352678	0.880037	0.527359	2	127978490	F	II		IGR	shore	IGR-shore	chr2:127976389-127977667	NA	NA		rs10186860
1661	cg17658976	0.335585	0.529272	16.9147	1.87682e-05	0.00451546	3.90983	0.36148	0.697065	0.335585	7	158111178	F	II	PTPRN2	Body	shore	Body-shore	chr7:158109334-158109594	NA	NA		rs79971883
1662	cg03095118	0.39418	0.359191	16.9146	1.87686e-05	0.00451546	3.90981	0.162101	0.556281	0.39418	19	46504266	F	II	CCDC61	Body	island	Body-island	chr19:46504108-46504330	TRUE	TRUE
1663	cg19107469	0.595134	0.444186	16.9122	1.87817e-05	0.00451546	3.90912	0.146619	0.741753	0.595134	20	55200445	F	II		IGR	island	IGR-island	chr20:55200279-55206789	NA	NA
1664	cg05517791	0.254764	0.669679	16.9116	1.87847e-05	0.00451546	3.90895	0.542297	0.797062	0.254764	7	73157351	F	II		IGR	shelf	IGR-shelf	chr7:73152564-73153716	TRUE	TRUE
1665	cg00375983	0.246918	0.813565	16.9047	1.88209e-05	0.00451922	3.90703	0.690106	0.937024	0.246918	1	19181390	R	II	TAS1R2	Body	island	Body-island	chr1:19180945-19181469	NA	NA
1666	cg09869291	0.182493	0.545417	16.9023	1.88333e-05	0.00451922	3.90637	0.45417	0.636664	0.182493	1	94280391	F	II		IGR	opensea	IGR-opensea		NA	TRUE		rs77488943
1667	cg04781080	0.272657	0.753926	16.8831	1.89347e-05	0.00453902	3.901	0.617598	0.890254	0.272657	15	68924114	F	II	CORO2B	Body	opensea	Body-opensea		NA	NA
1668	cg17032564	0.25689	0.795908	16.8825	1.89379e-05	0.00453902	3.90083	0.667463	0.924353	0.25689	5	158531394	R	I		IGR	island	IGR-island	chr5:158531375-158531648	NA	NA
1669	cg03237648	0.371027	0.270094	16.8799	1.89517e-05	0.00453969	3.9001	0.0845802	0.455608	0.371027	10	7454759	R	II	SFMBT2	TSS1500	island	TSS1500-island	chr10:7449376-7455339	NA	NA
1670	cg14204735	0.266894	0.376735	16.8776	1.89638e-05	0.00453993	3.89946	0.243288	0.510182	0.266894	17	61524304	F	II	CYB561	TSS1500	island	TSS1500-island	chr17:61523000-61524470	NA	TRUE
1671	cg02673901	0.250294	0.72871	16.8712	1.89979e-05	0.00454478	3.89767	0.603563	0.853857	0.250294	1	204828056	R	II	NFASC	5'UTR	opensea	5'UTR-opensea		NA	TRUE
1672	cg12000995	0.419424	0.501455	16.8696	1.90061e-05	0.00454478	3.89723	0.291743	0.711166	0.419424	2	27665139	R	I	KRTCAP3	TSS200	island	TSS200-island	chr2:27664939-27665151	TRUE	NA
1673	cg15092213	-0.119852	0.891845	-16.8617	1.90481e-05	0.00455217	3.89502	0.951771	0.831919	-0.119852	7	2854705	F	II	GNA12	Body	opensea	Body-opensea		NA	TRUE
1674	cg15819333	-0.440149	0.243764	-16.8501	1.91102e-05	0.00456434	3.89177	0.463838	0.0236893	-0.440149	16	85832091	F	II	COX4NB	Body	shore	Body-shore	chr16:85832420-85833842	NA	NA
1675	cg27391693	0.39554	0.556024	16.8456	1.91344e-05	0.00456748	3.8905	0.358254	0.753794	0.39554	4	95680102	R	II	BMPR1B	5'UTR	shore	5'UTR-shore	chr4:95678798-95679809	TRUE	NA		rs35388032
1676	cg11903057	0.279261	0.72695	16.8426	1.91502e-05	0.00456861	3.88967	0.587319	0.86658	0.279261	4	40198776	F	II	RHOH	5'UTR	opensea	5'UTR-opensea		NA	TRUE		rs10016264
1677	cg19214300	0.275888	0.812048	16.8331	1.92014e-05	0.00457237	3.887	0.674104	0.949992	0.275888	16	56709503	F	II	MT1IP	TSS200	shore	TSS200-shore	chr16:56709677-56709953	NA	NA
1678	cg01838728	0.195629	0.860648	16.8326	1.9204e-05	0.00457237	3.88686	0.762834	0.958462	0.195629	15	36131223	F	II		IGR	opensea	IGR-opensea		NA	TRUE
1679	cg13017614	0.23937	0.731755	16.8319	1.92079e-05	0.00457237	3.88666	0.61207	0.85144	0.23937	1	47881737	R	II	FOXE3	TSS200	shore	TSS200-shore	chr1:47881896-47883065	NA	NA
1680	cg15920453	0.170697	0.71715	16.831	1.92128e-05	0.00457237	3.88641	0.631802	0.802499	0.170697	13	113635755	F	II	MCF2L	Body	island	Body-island	chr13:113635654-113635899	NA	NA
1681	cg15134033	0.467595	0.552469	16.8266	1.92366e-05	0.00457237	3.88517	0.318672	0.786267	0.467595	16	10274415	R	II	GRIN2A	5'UTR	island	5'UTR-island	chr16:10273943-10277424	NA	NA
1682	cg14062119	0.1528	0.656009	16.8252	1.92443e-05	0.00457237	3.88476	0.579609	0.732409	0.1528	12	54088959	R	I		IGR	shore	IGR-shore	chr12:54089211-54089413	NA	NA
1683	cg02588309	-0.22153	0.118391	-16.8241	1.92502e-05	0.00457237	3.88446	0.229156	0.00762607	-0.22153	5	40756462	F	II	TTC33	TSS1500	shore	TSS1500-shore	chr5:40755537-40756257	NA	NA		rs29742
1684	cg07584855	0.341418	0.711036	16.8206	1.92687e-05	0.00457237	3.88349	0.540328	0.881745	0.341418	1	221055545	F	I	HLX	Body	island	Body-island	chr1:221055492-221055800	NA	NA
1685	cg01407406	0.441083	0.273806	16.8191	1.9277e-05	0.00457237	3.88306	0.0532645	0.494348	0.441083	16	77468277	F	II	ADAMTS18	Body	shore	Body-shore	chr16:77468309-77469074	NA	NA
1686	cg16840547	-0.277164	0.33862	-16.8175	1.92859e-05	0.00457237	3.8826	0.477202	0.200038	-0.277164	17	48458462	F	II	EME1	3'UTR	opensea	3'UTR-opensea		NA	NA
1687	cg26073933	0.509847	0.423839	16.8144	1.93025e-05	0.00457237	3.88174	0.168915	0.678762	0.509847	1	156390102	F	I	C1orf61	5'UTR	shore	5'UTR-shore	chr1:156390403-156391581	NA	NA
1688	cg20245362	0.331663	0.544171	16.8129	1.93105e-05	0.00457237	3.88132	0.378339	0.710002	0.331663	7	127911367	R	II		IGR	shore	IGR-shore	chr7:127911719-127912194	NA	NA
1689	cg08952407	0.141064	0.893996	16.8106	1.9323e-05	0.0045727	3.88067	0.823464	0.964528	0.141064	5	42756860	R	II	CCDC152	TSS200	opensea	TSS200-opensea		NA	NA
1690	cg09490124	0.227738	0.277033	16.8071	1.93418e-05	0.00457399	3.8797	0.163164	0.390902	0.227738	7	105128488	R	II	PUS7	Body	opensea	Body-opensea		NA	TRUE
1691	cg09484541	0.192397	0.871782	16.8049	1.93542e-05	0.00457399	3.87906	0.775583	0.96798	0.192397	5	74161187	F	II	FAM169A	5'UTR	shore	5'UTR-shore	chr5:74161536-74162716	TRUE	NA
1692	cg27005749	0.555598	0.504382	16.8035	1.93619e-05	0.00457399	3.87866	0.226583	0.782181	0.555598	8	141608646	F	I	EIF2C2	Body	opensea	Body-opensea		NA	TRUE
1693	cg24495017	0.425988	0.666078	16.8	1.93804e-05	0.00457575	3.8777	0.453084	0.879072	0.425988	5	134370530	F	II	PITX1	TSS1500	shore	TSS1500-shore	chr5:134368578-134370466	NA	NA
1694	cg24823764	0.297592	0.748148	16.7934	1.94164e-05	0.00458151	3.87584	0.599352	0.896943	0.297592	8	143192949	F	II		IGR	opensea	IGR-opensea		NA	NA		rs10102525
1695	cg01073463	0.353091	0.7412	16.7915	1.94271e-05	0.00458151	3.87529	0.564655	0.917746	0.353091	12	67197936	R	II		IGR	opensea	IGR-opensea		NA	NA
1696	cg00903577	0.184886	0.877574	16.7851	1.94618e-05	0.00458366	3.8735	0.785131	0.970017	0.184886	6	28831109	F	II		IGR	shore	IGR-shore	chr6:28831682-28832134	NA	NA
1697	cg16567044	0.354254	0.629857	16.784	1.94681e-05	0.00458366	3.87318	0.45273	0.806984	0.354254	14	101291136	R	II	MEG3	TSS1500	shore	TSS1500-shore	chr14:101292043-101292709	NA	NA
1698	cg09943050	-0.22369	0.145588	-16.783	1.94734e-05	0.00458366	3.8729	0.257434	0.0337433	-0.22369	7	83806259	F	II	SEMA3A	Body	opensea	Body-opensea		NA	TRUE			rs78697975
1699	cg01833122	-0.718581	0.483222	-16.7813	1.94829e-05	0.00458366	3.87241	0.842512	0.123931	-0.718581	1	167436541	R	II	CD247	Body	opensea	Body-opensea		NA	TRUE
1700	cg04969921	0.270791	0.517314	16.7758	1.95132e-05	0.00458366	3.87086	0.381918	0.652709	0.270791	2	224810714	R	II	WDFY1	TSS1500	shore	TSS1500-shore	chr2:224808923-224810219	NA	NA
1701	cg09906922	0.187489	0.458586	16.7757	1.95137e-05	0.00458366	3.87083	0.364842	0.55233	0.187489	19	14203252	R	I	PRKACA	3'UTR	opensea	3'UTR-opensea		NA	NA
1702	cg06905155	0.270592	0.757517	16.7756	1.95143e-05	0.00458366	3.8708	0.622221	0.892813	0.270592	2	240723946	F	II		IGR	opensea	IGR-opensea		NA	NA
1703	cg21962562	0.309516	0.73707	16.7734	1.95264e-05	0.00458366	3.87018	0.582311	0.891828	0.309516	5	7331433	F	II		IGR	opensea	IGR-opensea		NA	TRUE
1704	cg19381811	0.200829	0.152676	16.7715	1.95365e-05	0.00458366	3.86966	0.052261	0.25309	0.200829	3	49851713	R	II	UBA7	TSS1500	opensea	TSS1500-opensea		TRUE	NA
1705	cg01330060	0.514981	0.462301	16.7674	1.95589e-05	0.00458629	3.86851	0.20481	0.719791	0.514981	19	47960809	F	II	SLC8A2	Body	island	Body-island	chr19:47960105-47960890	NA	NA
1706	cg06786295	0.268266	0.737563	16.7621	1.9588e-05	0.00458957	3.86702	0.60343	0.871696	0.268266	16	1169350	R	II		IGR	opensea	IGR-opensea		NA	NA
1707	cg00997655	0.314862	0.717479	16.7608	1.95955e-05	0.00458957	3.86664	0.560048	0.874911	0.314862	5	125929132	F	II	ALDH7A1	Body	shore	Body-shore	chr5:125930601-125931049	NA	TRUE
1708	cg08195983	0.280243	0.663434	16.7588	1.96063e-05	0.00458957	3.86608	0.523312	0.803555	0.280243	3	61235829	R	I	FHIT	5'UTR	shore	5'UTR-shore	chr3:61236606-61237227	TRUE	NA
1709	cg20267580	0.193007	0.88602	16.7565	1.96193e-05	0.00458999	3.86542	0.789516	0.982524	0.193007	1	85220130	F	I		IGR	island	IGR-island	chr1:85220018-85220338	NA	NA
1710	cg05350315	0.225207	0.680643	16.7488	1.96617e-05	0.00459476	3.86326	0.56804	0.793247	0.225207	1	32716961	R	II	LCK	5'UTR	shelf	5'UTR-shelf	chr1:32713918-32714186	NA	NA
1711	cg15209808	0.551523	0.561827	16.7488	1.9662e-05	0.00459476	3.86324	0.286065	0.837588	0.551523	22	30476254	R	I	HORMAD2	TSS200	island	TSS200-island	chr22:30476012-30476530	NA	NA
1712	cg21413492	0.195351	0.720112	16.7312	1.97597e-05	0.00461496	3.85827	0.622437	0.817788	0.195351	6	70990226	F	I	COL9A1	Body	shore	Body-shore	chr6:70992040-70992912	NA	NA
1713	cg23715582	0.414323	0.401206	16.7271	1.97822e-05	0.00461758	3.85713	0.194044	0.608367	0.414323	1	201368948	R	I	LAD1	TSS1500	island	TSS1500-island	chr1:201368560-201369032	TRUE	TRUE	high-CpG:199635058-199635715
1714	cg16485897	-0.17953	0.847486	-16.7234	1.98032e-05	0.004618	3.85606	0.937251	0.757721	-0.17953	8	128555993	F	II		IGR	opensea	IGR-opensea		NA	TRUE
1715	cg19621753	0.423623	0.673794	16.7228	1.98064e-05	0.004618	3.8559	0.461982	0.885605	0.423623	18	56937772	R	II	RAX	Body	shore	Body-shore	chr18:56939624-56941540	NA	TRUE
1716	cg25083091	0.311258	0.782315	16.7092	1.98825e-05	0.00462727	3.85205	0.626685	0.937944	0.311258	8	10646690	F	II	PINX1	Body	opensea	Body-opensea		TRUE	TRUE		rs4841442
1717	cg03760839	0.400136	0.659938	16.7078	1.98906e-05	0.00462727	3.85164	0.45987	0.860006	0.400136	1	119531718	F	II	TBX15	5'UTR	shore	5'UTR-shore	chr1:119531991-119532196	NA	TRUE		rs12035818
1718	cg07184988	0.30683	0.636602	16.7065	1.98975e-05	0.00462727	3.85129	0.483187	0.790018	0.30683	6	33363057	F	II	KIFC1	Body	shelf	Body-shelf	chr6:33359097-33359975	NA	NA
1719	cg00909806	0.318664	0.446794	16.7057	1.99024e-05	0.00462727	3.85104	0.287462	0.606126	0.318664	1	212688762	F	II		IGR	shore	IGR-shore	chr1:212688031-212688448	NA	TRUE		rs57377970
1720	cg13636952	0.353749	0.677746	16.7011	1.9928e-05	0.0046288	3.84975	0.500871	0.85462	0.353749	7	142447956	F	II		IGR	opensea	IGR-opensea		NA	NA		rs17215
1721	cg13568415	0.300284	0.774546	16.7005	1.99315e-05	0.0046288	3.84958	0.624404	0.924688	0.300284	7	2564966	R	I	LFNG	Body	shore	Body-shore	chr7:2565872-2566114	NA	NA
1722	cg08354372	0.152963	0.772451	16.6982	1.99442e-05	0.00462913	3.84894	0.695969	0.848933	0.152963	16	69873892	F	II	WWP2	Body	opensea	Body-opensea		NA	TRUE			rs78354043
1723	cg12813394	0.288514	0.739727	16.6941	1.99673e-05	0.00463188	3.84778	0.59547	0.883984	0.288514	14	69095057	F	I		IGR	island	IGR-island	chr14:69095051-69095407	TRUE	NA		rs2273485
1724	cg19308222	0.431098	0.716767	16.6814	2.00394e-05	0.00464599	3.84415	0.501218	0.932316	0.431098	4	75230391	F	II	EREG	TSS1500	opensea	TSS1500-opensea		NA	NA
1725	cg06211255	-0.169514	0.167233	-16.664	2.01382e-05	0.00466627	3.83921	0.251989	0.0824757	-0.169514	11	65153842	R	II	FRMD8	TSS200	island	TSS200-island	chr11:65153726-65154606	NA	NA
1726	cg09329097	0.172143	0.834296	16.6617	2.01516e-05	0.00466674	3.83855	0.748224	0.920367	0.172143	2	55919983	R	II	PNPT1	Body	shore	Body-shore	chr2:55920780-55921143	NA	NA
1727	cg10161743	0.189555	0.829911	16.6592	2.01656e-05	0.00466734	3.83785	0.735133	0.924688	0.189555	19	48917816	F	II	GRIN2D	Body	shore	Body-shore	chr19:48918115-48918340	NA	TRUE
1728	cg09549073	0.356409	0.726967	16.655	2.01898e-05	0.00466844	3.83664	0.548763	0.905172	0.356409	7	27183274	F	II	HOXA5	5'UTR	island	5'UTR-island	chr7:27182613-27185562	TRUE	NA
1729	cg26020521	0.292706	0.805704	16.6503	2.02166e-05	0.00466844	3.83531	0.659351	0.952057	0.292706	11	8680436	F	II	TRIM66	TSS200	opensea	TSS200-opensea		NA	TRUE
1730	cg16716189	-0.243237	0.414503	-16.6503	2.02166e-05	0.00466844	3.83531	0.536122	0.292885	-0.243237	1	113261711	F	I	FAM19A3	TSS1500	island	TSS1500-island	chr1:113261468-113261765	NA	NA			rs35175169
1731	cg12061886	0.331827	0.504518	16.649	2.02238e-05	0.00466844	3.83495	0.338604	0.670431	0.331827	14	75746793	R	II	FOS	Body	island	Body-island	chr14:75743683-75746798	NA	NA
1732	cg09941017	-0.58325	0.610619	-16.6485	2.0227e-05	0.00466844	3.83479	0.902244	0.318994	-0.58325	7	157688504	F	I	PTPRN2	Body	shelf	Body-shelf	chr7:157690559-157690770	NA	NA
1733	cg04314652	0.261599	0.513059	16.6424	2.02616e-05	0.00466939	3.83307	0.38226	0.643859	0.261599	16	69597925	F	II	NFAT5	TSS1500	shore	TSS1500-shore	chr16:69599437-69600736	NA	NA			rs36115787
1734	cg07109115	0.453884	0.590439	16.6423	2.02622e-05	0.00466939	3.83304	0.363497	0.817382	0.453884	10	28030398	R	II	MKX	Body	island	Body-island	chr10:28030182-28035211	NA	NA
1735	cg08763584	0.102469	0.738246	16.6398	2.02766e-05	0.00466939	3.83233	0.687011	0.78948	0.102469	10	44321221	R	I		IGR	opensea	IGR-opensea		NA	NA
1736	cg16120415	0.606407	0.566807	16.6377	2.02886e-05	0.00466955	3.83173	0.263604	0.87001	0.606407	1	156399787	F	II	C1orf61	TSS1500	opensea	TSS1500-opensea		NA	TRUE
1737	cg06673536	0.15569	0.814487	16.6301	2.03326e-05	0.00467706	3.82955	0.736642	0.892332	0.15569	19	45213941	F	I	CEACAM16	3'UTR	shelf	3'UTR-shelf	chr19:45211114-45211328	NA	NA
1738	cg18556455	0.291919	0.823451	16.6231	2.03731e-05	0.00468113	3.82756	0.677491	0.969411	0.291919	2	45178474	R	II		IGR	shore	IGR-shore	chr2:45179364-45180394	NA	NA
1739	cg00002145	-0.143535	0.762627	-16.6169	2.0409e-05	0.00468677	3.82578	0.834395	0.69086	-0.143535	2	238249536	R	II	COL6A3	Body	opensea	Body-opensea		NA	TRUE
1740	cg05958050	0.52122	0.557286	16.612	2.0437e-05	0.00468735	3.8244	0.296677	0.817896	0.52122	16	56703400	R	II	MT1G	TSS1500	island	TSS1500-island	chr16:56703387-56703648	NA	NA
1741	cg18560152	-0.169593	0.14669	-16.6115	2.044e-05	0.00468735	3.82426	0.231487	0.0618933	-0.169593	3	34342358	R	II		IGR	opensea	IGR-opensea		NA	TRUE
1742	cg12377368	-0.37142	0.273373	-16.6103	2.04472e-05	0.00468735	3.8239	0.459083	0.0876628	-0.37142	11	18128126	R	II	SAAL1	TSS1500	shore	TSS1500-shore	chr11:18127296-18127711	NA	NA
1743	cg12134349	0.256567	0.698913	16.6086	2.04571e-05	0.00468735	3.82342	0.570629	0.827196	0.256567	8	142264816	F	II		IGR	shore	IGR-shore	chr8:142262456-142263238	TRUE	NA
1744	cg25199372	0.177394	0.83664	16.6055	2.04753e-05	0.00468824	3.82252	0.747942	0.925337	0.177394	13	24650209	R	II		IGR	opensea	IGR-opensea		NA	TRUE
1745	cg08877188	0.382244	0.665375	16.604	2.04838e-05	0.00468824	3.8221	0.474253	0.856497	0.382244	3	195943579	F	I	OSTalpha	1stExon	opensea	1stExon-opensea		NA	TRUE
1746	cg16598600	0.163367	0.326646	16.6016	2.04976e-05	0.00468828	3.82143	0.244963	0.40833	0.163367	1	50891456	R	I		IGR	island	IGR-island	chr1:50884228-50891471	NA	NA
1747	cg02964087	0.279549	0.799801	16.6	2.05068e-05	0.00468828	3.82098	0.660027	0.939576	0.279549	16	51910167	F	II		IGR	opensea	IGR-opensea		NA	TRUE
1748	cg00440980	0.183671	0.871051	16.5955	2.05331e-05	0.00469168	3.81969	0.779216	0.962887	0.183671	17	74639894	F	II	ST6GALNAC1	TSS200	opensea	TSS200-opensea		NA	NA
1749	cg03306956	0.338542	0.751391	16.5932	2.05467e-05	0.00469219	3.81902	0.58212	0.920662	0.338542	11	5291298	R	II	HBE1	1stExon	opensea	1stExon-opensea		NA	NA
1750	cg12610312	0.480607	0.634624	16.5866	2.05856e-05	0.00469663	3.81712	0.394321	0.874927	0.480607	12	109162409	R	II		IGR	island	IGR-island	chr12:109162408-109162722	TRUE	NA
1751	cg21815063	0.49281	0.529429	16.586	2.0589e-05	0.00469663	3.81695	0.283024	0.775834	0.49281	5	131800430	F	II		IGR	opensea	IGR-opensea		NA	TRUE
1752	cg12390011	0.244067	0.708308	16.567	2.07004e-05	0.00471881	3.81152	0.586274	0.830342	0.244067	7	140103671	F	II	RAB19	TSS200	opensea	TSS200-opensea		NA	TRUE
1753	cg09259772	-0.323444	0.200929	-16.558	2.07536e-05	0.00472375	3.80893	0.362651	0.039207	-0.323444	7	12726089	F	II	ARL4A	TSS1500	shore	TSS1500-shore	chr7:12726156-12727248	NA	NA
1754	cg09789768	0.503296	0.648773	16.558	2.07538e-05	0.00472375	3.80893	0.397125	0.900421	0.503296	1	119524323	R	II	TBX15	5'UTR	shore	5'UTR-shore	chr1:119522385-119522638	NA	NA
1755	cg06969622	0.153865	0.754365	16.5521	2.07886e-05	0.00472904	3.80724	0.677432	0.831297	0.153865	17	79022798	F	II	BAIAP2	Body	shelf	Body-shelf	chr17:79026043-79026355	NA	NA		rs34429122
1756	cg01629716	0.748916	0.515644	16.5468	2.08198e-05	0.00473013	3.80573	0.141187	0.890102	0.748916	15	45996671	F	II		IGR	island	IGR-island	chr15:45996453-45996735	NA	NA		rs76148207
1757	cg23190093	0.102928	0.916622	16.546	2.08247e-05	0.00473013	3.80549	0.865158	0.968086	0.102928	19	11465559	F	II	LPPR2	TSS1500	shore	TSS1500-shore	chr19:11466008-11466317	NA	NA
1758	cg08097657	0.194393	0.782976	16.5455	2.08278e-05	0.00473013	3.80534	0.68578	0.880173	0.194393	3	50313996	R	II	SEMA3B	Body	island	Body-island	chr3:50312687-50314419	NA	NA
1759	cg14056993	0.300729	0.817385	16.5407	2.08559e-05	0.00473388	3.80399	0.667021	0.967749	0.300729	3	65342883	F	II	MAGI1	Body	island	Body-island	chr3:65342203-65342884	NA	TRUE
1760	cg15516558	-0.265745	0.556572	-16.5359	2.08847e-05	0.0047378	3.8026	0.689445	0.423699	-0.265745	1	161091980	R	II	DEDD	Body	shelf	Body-shelf	chr1:161087722-161088112	NA	NA
1761	cg14480446	0.377348	0.527378	16.5334	2.08998e-05	0.00473861	3.80187	0.338704	0.716052	0.377348	5	87989154	F	I		IGR	shelf	IGR-shelf	chr5:87985470-87985810	NA	NA
1762	cg26873338	-0.118422	0.885518	-16.5279	2.09325e-05	0.00473899	3.80029	0.944729	0.826307	-0.118422	12	69637167	F	II	CPSF6	Body	shelf	Body-shelf	chr12:69633272-69634095	NA	NA
1763	cg27127903	0.550294	0.6434	16.5262	2.09427e-05	0.00473899	3.7998	0.368253	0.918547	0.550294	8	80803298	R	II		IGR	shore	IGR-shore	chr8:80803688-80804324	TRUE	NA
1764	cg15408360	-0.285057	0.181183	-16.5244	2.09532e-05	0.00473899	3.7993	0.323712	0.0386549	-0.285057	14	102432104	R	II	DYNC1H1	Body	shore	Body-shore	chr14:102430636-102431898	NA	NA
1765	cg26861732	0.235547	0.841804	16.5239	2.09566e-05	0.00473899	3.79913	0.724031	0.959578	0.235547	20	21372126	R	I		IGR	island	IGR-island	chr20:21372041-21372463	NA	TRUE
1766	cg07077978	0.133506	0.868313	16.5203	2.09777e-05	0.00473899	3.79812	0.80156	0.935066	0.133506	1	38508155	F	II		IGR	shore	IGR-shore	chr1:38510102-38513642	NA	NA
1767	cg03313140	-0.175915	0.29016	-16.5197	2.09813e-05	0.00473899	3.79794	0.378117	0.202202	-0.175915	2	61403611	F	II	AHSA2	TSS1500	shore	TSS1500-shore	chr2:61404048-61405361	NA	NA
1768	cg02304134	-0.248419	0.561483	-16.5196	2.09821e-05	0.00473899	3.79791	0.685693	0.437273	-0.248419	16	4516320	F	II	NMRAL1	Body	opensea	Body-opensea		NA	NA
1769	cg14035368	0.411179	0.731695	16.5153	2.10076e-05	0.00474215	3.79668	0.526106	0.937285	0.411179	9	139258938	F	I	CARD9	Body	island	Body-island	chr9:139257842-139259075	NA	NA
1770	cg06740311	-0.101261	0.919194	-16.512	2.10279e-05	0.00474413	3.79571	0.969824	0.868563	-0.101261	18	12699646	R	II	CEP76	Body	shelf	Body-shelf	chr18:12702184-12703242	NA	NA
1771	cg07857469	0.406331	0.619155	16.508	2.10516e-05	0.00474487	3.79457	0.415989	0.82232	0.406331	4	81107185	F	II	PRDM8	5'UTR	shore	5'UTR-shore	chr4:81104761-81105527	NA	NA
1772	cg21232023	0.327801	0.805453	16.5076	2.10543e-05	0.00474487	3.79445	0.641553	0.969353	0.327801	6	137820393	F	II		IGR	shore	IGR-shore	chr6:137818167-137819372	NA	NA		rs9494790
1773	cg27500647	0.290854	0.799406	16.5038	2.10772e-05	0.00474587	3.79335	0.653979	0.944833	0.290854	19	51602230	R	I	CTU1	Body	island	Body-island	chr19:51601822-51602260	NA	NA
1774	cg10599948	0.303626	0.710059	16.5017	2.10895e-05	0.00474587	3.79276	0.558246	0.861872	0.303626	19	49244571	R	II	IZUMO1	Body	shore	Body-shore	chr19:49242018-49242962	TRUE	NA
1775	cg00315239	-0.148479	0.691322	-16.5007	2.10957e-05	0.00474587	3.79246	0.765562	0.617083	-0.148479	16	88625101	R	II		IGR	shore	IGR-shore	chr16:88624806-88625048	TRUE	NA
1776	cg06689816	0.279883	0.767072	16.4974	2.11155e-05	0.00474587	3.79152	0.627131	0.907013	0.279883	5	158639111	R	II		IGR	shelf	IGR-shelf	chr5:158636218-158636949	NA	NA
1777	cg02560744	0.321281	0.75436	16.4948	2.1131e-05	0.00474587	3.79078	0.59372	0.915001	0.321281	2	110872729	F	II	MALL	Body	shore	Body-shore	chr2:110872945-110873587	NA	NA		rs73954605
1778	cg21178689	-0.341285	0.313225	-16.4928	2.11433e-05	0.00474587	3.79019	0.483868	0.142582	-0.341285	9	138594307	F	I	KCNT1	Body	shore	Body-shore	chr9:138593527-138594253	NA	NA
1779	cg01421119	-0.259688	0.177115	-16.4895	2.11633e-05	0.00474587	3.78924	0.306959	0.0472705	-0.259688	1	211555733	R	II	C1orf97	TSS1500	shore	TSS1500-shore	chr1:211555939-211556332	NA	NA
1780	cg22629065	-0.470414	0.264796	-16.4877	2.1174e-05	0.00474587	3.78873	0.500003	0.0295896	-0.470414	11	56059643	F	II	OR8H1	TSS1500	opensea	TSS1500-opensea		NA	NA
1781	cg27001250	0.169465	0.839141	16.4862	2.11834e-05	0.00474587	3.78828	0.754409	0.923873	0.169465	19	5247721	R	II	PTPRS	Body	shore	Body-shore	chr19:5245885-5246095	NA	NA
1782	cg17875102	0.26969	0.619222	16.4828	2.12036e-05	0.00474587	3.78732	0.484377	0.754067	0.26969	6	33926023	R	II		IGR	opensea	IGR-opensea		NA	TRUE
1783	cg03908927	0.362278	0.674909	16.4826	2.12051e-05	0.00474587	3.78725	0.49377	0.856047	0.362278	16	87211280	F	I		IGR	opensea	IGR-opensea		NA	NA
1784	cg13894192	0.312075	0.550032	16.481	2.12148e-05	0.00474587	3.78679	0.393994	0.706069	0.312075	11	2398138	F	II	CD81	TSS1500	shore	TSS1500-shore	chr11:2398223-2399598	NA	NA
1785	cg14207553	0.345677	0.769208	16.4802	2.12199e-05	0.00474587	3.78655	0.59637	0.942047	0.345677	2	106071427	R	II		IGR	opensea	IGR-opensea		TRUE	TRUE
1786	cg08028974	0.125083	0.889227	16.4801	2.12202e-05	0.00474587	3.78653	0.826686	0.951768	0.125083	4	151004321	F	II	DCLK2	Body	shelf	Body-shelf	chr4:150999250-151000706	NA	NA		rs10027751
1787	cg24231854	0.432108	0.606678	16.4773	2.12372e-05	0.00474708	3.78572	0.390624	0.822731	0.432108	2	9235924	R	I		IGR	opensea	IGR-opensea		TRUE	TRUE
1788	cg11517468	0.396438	0.51141	16.464	2.13185e-05	0.00476266	3.78187	0.313191	0.709629	0.396438	1	7023784	R	I	CAMTA1	Body	shore	Body-shore	chr1:7022001-7022308	TRUE	NA
1789	cg26783666	-0.271328	0.223964	-16.4575	2.13577e-05	0.00476329	3.78002	0.359628	0.0882999	-0.271328	2	170654954	R	II	SSB	TSS1500	shore	TSS1500-shore	chr2:170655289-170655757	NA	NA
1790	cg14099468	0.301688	0.786076	16.4568	2.13622e-05	0.00476329	3.77981	0.635232	0.936921	0.301688	1	235814814	R	II	GNG4	TSS1500	shore	TSS1500-shore	chr1:235811841-235814066	NA	NA
1791	cg26720913	0.207188	0.835607	16.4557	2.13688e-05	0.00476329	3.77949	0.732012	0.939201	0.207188	5	142814934	R	II	NR3C1	1stExon	opensea	1stExon-opensea		NA	TRUE			rs61757430
1792	cg02267992	-0.414739	0.351184	-16.4555	2.13705e-05	0.00476329	3.77942	0.558553	0.143814	-0.414739	5	176982116	R	II	FAM193B	TSS1500	shore	TSS1500-shore	chr5:176980789-176981789	NA	NA
1793	cg02718825	0.560602	0.606664	16.454	2.13792e-05	0.00476329	3.779	0.326363	0.886965	0.560602	20	55202842	R	II		IGR	island	IGR-island	chr20:55200279-55206789	NA	NA
1794	cg21427119	-0.541709	0.591562	-16.4505	2.14009e-05	0.00476481	3.77798	0.862417	0.320708	-0.541709	20	30132790	F	II	HM13	Body	shelf	Body-shelf	chr20:30135076-30135292	NA	NA
1795	cg02027878	0.370791	0.601522	16.4491	2.14092e-05	0.00476481	3.77759	0.416126	0.786918	0.370791	7	150711138	F	II	ATG9B	3'UTR	island	3'UTR-island	chr7:150710349-150711333	TRUE	NA
1796	cg19175123	0.224466	0.792744	16.4453	2.14327e-05	0.00476583	3.77648	0.680511	0.904977	0.224466	10	103411746	R	II	FBXW4	Body	opensea	Body-opensea		NA	TRUE
1797	cg08665853	-0.210449	0.140173	-16.4446	2.1437e-05	0.00476583	3.77628	0.245398	0.0349491	-0.210449	5	141348202	F	II	RNF14	TSS1500	shore	TSS1500-shore	chr5:141348531-141349104	NA	NA
1798	cg05398903	0.277228	0.719239	16.4407	2.14608e-05	0.00476619	3.77516	0.580624	0.857853	0.277228	12	115135045	R	I		IGR	shore	IGR-shore	chr12:115135925-115136350	NA	NA
1799	cg18965980	-0.424579	0.659794	-16.4406	2.14618e-05	0.00476619	3.77511	0.872083	0.447504	-0.424579	17	78699048	R	II	RPTOR	Body	shore	Body-shore	chr17:78700827-78701124	TRUE	TRUE
1800	cg17204129	0.761403	0.454008	16.4345	2.14994e-05	0.00477198	3.77334	0.0733063	0.834709	0.761403	7	117119601	R	II	CFTR	TSS1500	opensea	TSS1500-opensea		NA	NA	low-CpG:116906174-116907321
1801	cg14582501	0.13961	0.907893	16.4311	2.15204e-05	0.00477392	3.77236	0.838088	0.977698	0.13961	9	130513215	R	II	SH2D3C	Body	shelf	Body-shelf	chr9:130516407-130517849	NA	NA
1802	cg26623837	0.386304	0.738809	16.4277	2.15416e-05	0.00477392	3.77137	0.545657	0.931962	0.386304	17	27943777	R	II	CORO6	Body	island	Body-island	chr17:27942532-27945388	NA	NA
1803	cg26063721	0.148936	0.852931	16.4263	2.15496e-05	0.00477392	3.77099	0.778463	0.927399	0.148936	6	34499488	R	I	PACSIN1	Body	island	Body-island	chr6:34499313-34499580	TRUE	NA
1804	cg04259326	0.333965	0.5457	16.4246	2.15607e-05	0.00477392	3.77047	0.378717	0.712683	0.333965	1	167599124	F	II	RCSD1	TSS1500	shore	TSS1500-shore	chr1:167599464-167599839	NA	TRUE
1805	cg05322019	0.163905	0.879916	16.4214	2.158e-05	0.00477392	3.76957	0.797964	0.961869	0.163905	10	102732323	R	II	SEMA4G	5'UTR	shelf	5'UTR-shelf	chr10:102729299-102729710	NA	NA
1806	cg18096962	0.455495	0.446462	16.4209	2.15831e-05	0.00477392	3.76942	0.218715	0.674209	0.455495	5	72526232	R	I		IGR	island	IGR-island	chr5:72526203-72526497	NA	NA
1807	cg10583651	0.264235	0.801098	16.4146	2.16225e-05	0.00477636	3.76758	0.668981	0.933215	0.264235	4	123538969	F	II	IL21	Body	opensea	Body-opensea		NA	TRUE		rs45576133
1808	cg10633040	0.132918	0.825364	16.4115	2.16419e-05	0.00477636	3.76668	0.758905	0.891823	0.132918	5	71915686	F	II		IGR	opensea	IGR-opensea		NA	TRUE
1809	cg18614381	0.351828	0.744585	16.4111	2.16441e-05	0.00477636	3.76657	0.568671	0.920499	0.351828	19	31844182	F	II		IGR	island	IGR-island	chr19:31843880-31844183	NA	NA
1810	cg10672201	0.560403	0.657228	16.4107	2.16469e-05	0.00477636	3.76644	0.377027	0.93743	0.560403	12	103353320	F	II	ASCL1	3'UTR	shore	3'UTR-shore	chr12:103351579-103352695	NA	NA
1811	cg08891382	-0.651822	0.446877	-16.4053	2.16802e-05	0.00478115	3.76489	0.772788	0.120966	-0.651822	5	82848792	F	II	VCAN	Body	opensea	Body-opensea		NA	TRUE
1812	cg14588406	-0.474914	0.408301	-16.4015	2.17037e-05	0.00478376	3.7638	0.645758	0.170844	-0.474914	9	132900904	F	I	GPR107	3'UTR	opensea	3'UTR-opensea		TRUE	TRUE
1813	cg02225720	0.431828	0.337652	16.3968	2.17335e-05	0.00478541	3.76241	0.121738	0.553566	0.431828	17	3623472	R	II	ITGAE	Body	shelf	Body-shelf	chr17:3626924-3627839	NA	NA
1814	cg16243019	0.409931	0.584506	16.396	2.17384e-05	0.00478541	3.76219	0.37954	0.789471	0.409931	7	96636746	R	I	DLX6AS	Body	shore	Body-shore	chr7:96634622-96634915	NA	NA
1815	cg14503935	0.24311	0.791341	16.3948	2.17461e-05	0.00478541	3.76183	0.669786	0.912896	0.24311	12	131864894	F	II		IGR	opensea	IGR-opensea		NA	TRUE
1816	cg26337312	0.300282	0.59877	16.3879	2.17889e-05	0.00479134	3.75984	0.44863	0.748911	0.300282	1	165321741	F	I	LMX1A	Body	island	Body-island	chr1:165321703-165322318	NA	NA		rs67130162
1817	cg21510189	0.257826	0.470954	16.3861	2.18002e-05	0.00479134	3.75932	0.342041	0.599867	0.257826	5	133927987	R	II		IGR	opensea	IGR-opensea		NA	TRUE
1818	cg08677657	-0.681457	0.451076	-16.3849	2.1808e-05	0.00479134	3.75895	0.791805	0.110348	-0.681457	6	149885006	F	II		IGR	shelf	IGR-shelf	chr6:149887317-149888252	TRUE	NA
1819	cg23130849	0.183208	0.833156	16.3819	2.18267e-05	0.00479289	3.75809	0.741553	0.92476	0.183208	12	75116380	F	II		IGR	opensea	IGR-opensea		NA	TRUE		rs12308494
1820	cg07211472	0.265867	0.699784	16.3763	2.18621e-05	0.00479811	3.75645	0.566851	0.832718	0.265867	7	4304846	R	I	SDK1	Body	island	Body-island	chr7:4303079-4305062	NA	NA
1821	cg05038436	-0.186333	0.712245	-16.3702	2.19e-05	0.00480282	3.7547	0.805411	0.619078	-0.186333	8	98036431	R	II	PGCP	Body	opensea	Body-opensea		NA	TRUE
1822	cg05136263	0.367278	0.618333	16.3667	2.19226e-05	0.00480282	3.75366	0.434694	0.801972	0.367278	2	45236019	R	II	SIX2	1stExon	island	1stExon-island	chr2:45235511-45237792	NA	NA
1823	cg14700577	0.131097	0.204152	16.3623	2.19505e-05	0.00480282	3.75237	0.138604	0.2697	0.131097	3	47517001	R	II	SCAP	5'UTR	island	5'UTR-island	chr3:47516997-47517650	NA	NA
1824	cg03134653	-0.161013	0.772433	-16.3622	2.19506e-05	0.00480282	3.75237	0.85294	0.691927	-0.161013	6	31600558	F	I	BAT2	Body	shore	Body-shore	chr6:31599519-31599761	NA	TRUE			rs9501151
1825	cg04743066	0.308739	0.646334	16.3618	2.19537e-05	0.00480282	3.75223	0.491965	0.800703	0.308739	19	15619078	F	II	CYP4F22	TSS1500	shore	TSS1500-shore	chr19:15619223-15619613	NA	NA		rs34590820
1826	cg02948264	0.379905	0.593817	16.3565	2.1987e-05	0.00480683	3.7507	0.403864	0.783769	0.379905	12	57630259	R	II	NDUFA4L2	Body	island	Body-island	chr12:57630106-57630469	NA	TRUE
1827	cg26132493	0.301806	0.726243	16.3552	2.19954e-05	0.00480683	3.75031	0.57534	0.877145	0.301806	12	108634275	F	I	WSCD2	Body	opensea	Body-opensea		NA	NA
1828	cg14431024	0.495977	0.706621	16.3452	2.2059e-05	0.00481344	3.74739	0.458632	0.95461	0.495977	2	127734416	F	II		IGR	island	IGR-island	chr2:127734403-127734677	NA	NA
1829	cg12973365	0.258038	0.186518	16.3439	2.20667e-05	0.00481344	3.74704	0.0574988	0.315537	0.258038	21	38353318	F	II	HLCS	5'UTR	shore	5'UTR-shore	chr21:38352856-38353274	NA	NA		rs8130102
1830	cg22735749	-0.218691	0.721493	-16.3436	2.2069e-05	0.00481344	3.74693	0.830839	0.612148	-0.218691	8	69553023	R	II	C8orf34	Body	opensea	Body-opensea		NA	TRUE
1831	cg00549561	0.216822	0.682767	16.3423	2.20774e-05	0.00481344	3.74655	0.574356	0.791178	0.216822	16	22296110	F	II	EEF2K	3'UTR	opensea	3'UTR-opensea		NA	TRUE
1832	cg20858526	0.172158	0.703954	16.3396	2.20944e-05	0.00481344	3.74577	0.617875	0.790033	0.172158	1	15765065	R	II	CTRC	Body	opensea	Body-opensea		NA	NA
1833	cg25940827	-0.175421	0.839454	-16.3394	2.20958e-05	0.00481344	3.7457	0.927165	0.751743	-0.175421	1	22182100	R	I	HSPG2	Body	opensea	Body-opensea		NA	NA
1834	cg19083626	0.132344	0.886369	16.3335	2.21333e-05	0.00481871	3.74399	0.820197	0.952541	0.132344	7	55322087	F	II		IGR	shore	IGR-shore	chr7:55322162-55323553	NA	NA
1835	cg07855575	-0.556469	0.293889	-16.3319	2.21435e-05	0.00481871	3.74353	0.572123	0.0156545	-0.556469	5	25393894	R	II		IGR	opensea	IGR-opensea		NA	TRUE
1836	cg05202985	0.324475	0.785946	16.3264	2.21785e-05	0.00482379	3.74193	0.623708	0.948183	0.324475	12	114926138	F	II		IGR	opensea	IGR-opensea		NA	TRUE
1837	cg14865129	0.63126	0.505914	16.3207	2.2215e-05	0.00482621	3.74026	0.190284	0.821543	0.63126	6	3229530	R	II		IGR	island	IGR-island	chr6:3227025-3229688	NA	NA			rs9503469
1838	cg16911214	0.255946	0.768503	16.3176	2.22353e-05	0.00482621	3.73934	0.64053	0.896476	0.255946	7	22274261	F	II	RAPGEF5	Body	opensea	Body-opensea		NA	TRUE		rs76290149
1839	cg01901210	0.647731	0.369846	16.314	2.22584e-05	0.00482621	3.73829	0.0459802	0.693711	0.647731	5	125758791	F	II	GRAMD3	Body	shore	Body-shore	chr5:125759047-125759298	NA	NA
1840	cg13912274	0.292583	0.646932	16.3115	2.22746e-05	0.00482621	3.73755	0.50064	0.793223	0.292583	7	157095237	F	II		IGR	shore	IGR-shore	chr7:157092597-157093535	TRUE	NA
1841	cg19217535	-0.227232	0.212943	-16.3112	2.22766e-05	0.00482621	3.73746	0.326559	0.099327	-0.227232	2	65355927	R	II	RAB1A	Body	shore	Body-shore	chr2:65356735-65357614	NA	NA
1842	cg12664038	-0.141305	0.260997	-16.3092	2.22891e-05	0.00482621	3.7369	0.331649	0.190344	-0.141305	1	156611194	F	II	BCAN	TSS1500	shore	TSS1500-shore	chr1:156611639-156612447	TRUE	TRUE
1843	cg26522157	-0.491928	0.425493	-16.3087	2.22924e-05	0.00482621	3.73674	0.671457	0.179529	-0.491928	19	49003082	R	I	LMTK3	Body	island	Body-island	chr19:49001748-49003087	NA	NA
1844	cg25398315	0.301295	0.700135	16.3037	2.23244e-05	0.00482621	3.7353	0.549488	0.850783	0.301295	8	135938022	F	II		IGR	opensea	IGR-opensea		NA	TRUE
1845	cg00661970	0.184167	0.79462	16.3034	2.23265e-05	0.00482621	3.7352	0.702536	0.886703	0.184167	12	115135027	R	I		IGR	shore	IGR-shore	chr12:115135925-115136350	NA	NA
1846	cg20774312	0.1922	0.789888	16.301	2.23423e-05	0.00482621	3.73448	0.693789	0.885988	0.1922	6	167177613	R	I	RPS6KA2	Body	opensea	Body-opensea		NA	NA
1847	cg08314300	0.377577	0.785781	16.2995	2.23516e-05	0.00482621	3.73406	0.596992	0.974569	0.377577	2	162278173	R	II	TBR1	Body	shore	Body-shore	chr2:162279835-162280709	NA	NA
1848	cg10928466	0.246238	0.602739	16.2992	2.23539e-05	0.00482621	3.73396	0.47962	0.725858	0.246238	19	11353961	R	II	DOCK6	Body	island	Body-island	chr19:11353960-11354362	NA	TRUE
1849	cg06603074	0.319917	0.700738	16.2973	2.23661e-05	0.0048263	3.73341	0.540779	0.860696	0.319917	18	60192893	F	II	ZCCHC2	Body	shore	Body-shore	chr18:60193915-60194205	NA	NA
1850	cg13441058	0.374795	0.747062	16.2921	2.23999e-05	0.00483106	3.73188	0.559664	0.93446	0.374795	2	45028269	R	II		IGR	shore	IGR-shore	chr2:45028955-45029318	NA	NA
1851	cg25610428	0.239677	0.418187	16.2899	2.24138e-05	0.00483152	3.73125	0.298349	0.538026	0.239677	1	152758453	F	II	LCE1E	TSS1500	opensea	TSS1500-opensea		NA	NA
1852	cg08560373	-0.211723	0.125612	-16.2861	2.24388e-05	0.00483331	3.73012	0.231473	0.0197502	-0.211723	15	25123381	F	II	SNRPN	5'UTR	island	5'UTR-island	chr15:25123357-25123708	NA	NA
1853	cg00930707	0.14926	0.836122	16.2841	2.24516e-05	0.00483331	3.72955	0.761491	0.910752	0.14926	1	201951162	F	II	RNPEP	TSS1500	shore	TSS1500-shore	chr1:201951754-201952579	NA	NA		rs10613806
1854	cg07450037	0.352515	0.717419	16.2759	2.25048e-05	0.00484098	3.72715	0.541162	0.893676	0.352515	7	27135147	F	II	HOXA1	Body	shore	Body-shore	chr7:27135342-27136736	NA	NA
1855	cg03163759	0.285848	0.726118	16.2705	2.25404e-05	0.00484409	3.72555	0.583194	0.869043	0.285848	16	89441037	R	II	ANKRD11	5'UTR	shelf	5'UTR-shelf	chr16:89438503-89438850	TRUE	NA
1856	cg04896437	0.203109	0.623541	16.2692	2.25488e-05	0.00484409	3.72517	0.521986	0.725096	0.203109	1	202076492	R	II		IGR	opensea	IGR-opensea		NA	TRUE
1857	cg02241759	0.409972	0.639333	16.2683	2.25545e-05	0.00484409	3.72491	0.434347	0.844319	0.409972	3	119528300	R	II	NR1I2	Body	shore	Body-shore	chr3:119528920-119529159	NA	NA
1858	cg08745288	0.365485	0.737073	16.2557	2.2637e-05	0.00485926	3.72122	0.554331	0.919816	0.365485	7	96637152	R	II	DLX6AS	Body	shore	Body-shore	chr7:96635458-96635749	NA	NA
1859	cg16285566	-0.245745	0.82954	-16.238	2.27535e-05	0.00487551	3.71602	0.952412	0.706667	-0.245745	13	33682212	F	II	STARD13	Body	opensea	Body-opensea		NA	TRUE		rs6561722
1860	cg03127558	0.392755	0.769897	16.2377	2.27556e-05	0.00487551	3.71593	0.57352	0.966275	0.392755	19	49223278	R	I	MAMSTR	TSS1500	island	TSS1500-island	chr19:49223054-49223312	NA	TRUE
1861	cg12685560	-0.229874	0.148093	-16.2377	2.27558e-05	0.00487551	3.71592	0.26303	0.0331555	-0.229874	17	2302144	F	II	MNT	Body	shore	Body-shore	chr17:2302892-2305402	NA	NA
1862	cg06755263	0.100657	0.86213	16.237	2.27601e-05	0.00487551	3.71573	0.811802	0.912459	0.100657	1	46879360	R	II	FAAH	3'UTR	opensea	3'UTR-opensea		TRUE	NA
1863	cg08867825	0.590014	0.539017	16.2348	2.27746e-05	0.00487608	3.71508	0.24401	0.834024	0.590014	1	102312608	R	I	OLFM3	Body	opensea	Body-opensea		NA	NA
1864	cg26683137	-0.126355	0.0647633	-16.2312	2.27985e-05	0.00487613	3.71402	0.127941	0.00158585	-0.126355	17	33447208	F	II	FNDC8	TSS1500	shore	TSS1500-shore	chr17:33446426-33447063	NA	NA
1865	cg09040752	-0.211032	0.179549	-16.2276	2.28227e-05	0.00487853	3.71294	0.285065	0.0740328	-0.211032	17	41003155	R	II	AOC3	TSS200	opensea	TSS200-opensea		NA	NA
1866	cg00484488	0.157065	0.283833	16.2259	2.28335e-05	0.00487853	3.71246	0.2053	0.362365	0.157065	15	73076983	F	II	ADPGK	TSS1500	shore	TSS1500-shore	chr15:73075586-73076663	NA	TRUE
1867	cg04389704	0.153543	0.111325	16.2213	2.28643e-05	0.00488192	3.7111	0.0345535	0.188097	0.153543	16	30953496	F	I	FBXL19	Body	opensea	Body-opensea		NA	TRUE
1868	cg20023259	0.347477	0.224022	16.2198	2.28742e-05	0.00488192	3.71066	0.0502836	0.39776	0.347477	10	104000957	R	II	PITX3	5'UTR	island	5'UTR-island	chr10:104000254-104001741	NA	NA
1869	cg07135032	0.2932	0.687045	16.2182	2.2885e-05	0.00488192	3.71018	0.540445	0.833645	0.2932	1	165322099	R	I	LMX1A	Body	island	Body-island	chr1:165321703-165322318	NA	NA
1870	cg06367154	0.779652	0.411538	16.2132	2.29181e-05	0.00488575	3.70872	0.0217122	0.801365	0.779652	7	1707338	F	I		IGR	island	IGR-island	chr7:1703861-1710517	NA	NA	high-CpG:1673863-1673868
1871	cg26645827	0.294662	0.70585	16.2119	2.29267e-05	0.00488575	3.70833	0.558519	0.853181	0.294662	3	100322629	R	II		IGR	opensea	IGR-opensea		NA	TRUE
1872	cg14819504	0.563512	0.528255	16.2078	2.29539e-05	0.00488902	3.70713	0.246499	0.810011	0.563512	2	160761413	R	I	LY75	TSS200	island	TSS200-island	chr2:160760604-160761452	TRUE	NA
1873	cg16721418	-0.405171	0.388857	-16.2048	2.29739e-05	0.00488997	3.70625	0.591443	0.186272	-0.405171	2	174517573	R	II		IGR	opensea	IGR-opensea		TRUE	TRUE
1874	cg26021007	0.400026	0.68299	16.2033	2.29839e-05	0.00488997	3.70581	0.482977	0.883003	0.400026	17	45283040	R	II		IGR	opensea	IGR-opensea		NA	TRUE
1875	cg07420359	-0.144467	0.762012	-16.2018	2.29941e-05	0.00488997	3.70536	0.834245	0.689779	-0.144467	18	76768732	F	I		IGR	shore	IGR-shore	chr18:76765747-76766833	NA	NA		rs73971338
1876	cg08548089	0.316459	0.80567	16.1928	2.30542e-05	0.00490023	3.70271	0.64744	0.9639	0.316459	1	156408887	F	II		IGR	shelf	IGR-shelf	chr1:156405160-156406350	NA	TRUE
1877	cg02172579	0.453203	0.231629	16.1905	2.30702e-05	0.00490109	3.70201	0.00502757	0.458231	0.453203	8	41685992	R	I	ANK1	Body	island	Body-island	chr8:41685748-41686674	NA	TRUE
1878	cg04802221	0.309862	0.730318	16.1861	2.30995e-05	0.00490226	3.70072	0.575387	0.885249	0.309862	16	67223955	F	II	EXOC3L	5'UTR	opensea	5'UTR-opensea		NA	NA
1879	cg24768561	0.153711	0.774619	16.1723	2.31924e-05	0.00491264	3.69665	0.697763	0.851474	0.153711	2	236401800	R	II	AGAP1	TSS1500	island	TSS1500-island	chr2:236401799-236403946	NA	NA
1880	cg02856768	0.282078	0.827601	16.1705	2.32048e-05	0.00491264	3.69611	0.686563	0.96864	0.282078	12	94385202	F	II		IGR	opensea	IGR-opensea		NA	TRUE		rs74695555
1881	cg00546448	-0.216524	0.354085	-16.1681	2.3221e-05	0.00491264	3.6954	0.462347	0.245823	-0.216524	16	88744681	F	I	MGC23284	Body	shelf	Body-shelf	chr16:88747747-88748018	NA	NA		rs78022804
1882	cg00022866	0.233149	0.76202	16.1674	2.32259e-05	0.00491264	3.69519	0.645446	0.878595	0.233149	11	64108440	F	II	CCDC88B	Body	shore	Body-shore	chr11:64109822-64110228	NA	NA
1883	cg02032558	0.455423	0.73392	16.1661	2.32348e-05	0.00491264	3.6948	0.506208	0.961632	0.455423	4	155662438	R	II		IGR	shore	IGR-shore	chr4:155663809-155664315	NA	NA
1884	cg06854264	0.207207	0.818302	16.1646	2.32447e-05	0.00491264	3.69437	0.714698	0.921905	0.207207	1	200861254	F	II	C1orf106	Body	shore	Body-shore	chr1:200860076-200860576	TRUE	NA
1885	cg06588466	-0.331933	0.796729	-16.1619	2.32631e-05	0.00491264	3.69357	0.962695	0.630762	-0.331933	13	30338633	R	II	UBL3	3'UTR	opensea	3'UTR-opensea		NA	NA
1886	cg10248878	0.364573	0.685402	16.1617	2.3264e-05	0.00491264	3.69352	0.503116	0.867689	0.364573	4	54965109	F	II	GSX2	TSS1500	shore	TSS1500-shore	chr4:54966163-54968063	NA	NA			rs77290075
1887	cg09219093	0.35307	0.516298	16.1612	2.32679e-05	0.00491264	3.69336	0.339763	0.692833	0.35307	3	184099259	R	II	CHRD	Body	island	Body-island	chr3:184099095-184099582	NA	NA
1888	cg17287974	-0.404842	0.59968	-16.1581	2.3289e-05	0.00491457	3.69244	0.802101	0.397259	-0.404842	2	145876471	F	II		IGR	opensea	IGR-opensea		NA	NA
1889	cg16448058	0.477647	0.32979	16.1515	2.33336e-05	0.00492146	3.69049	0.0909662	0.568613	0.477647	10	102880841	R	I	TLX1NB	5'UTR	shelf	5'UTR-shelf	chr10:102882977-102883551	NA	NA
1890	cg22670759	0.54716	0.657836	16.1448	2.33791e-05	0.00492852	3.68852	0.384256	0.931416	0.54716	3	50487955	F	II	CACNA2D2	Body	opensea	Body-opensea		NA	NA
1891	cg26096304	0.150455	0.896099	16.143	2.33917e-05	0.00492867	3.68797	0.820872	0.971327	0.150455	5	179950726	F	II	CNOT6	5'UTR	opensea	5'UTR-opensea		NA	TRUE
1892	cg05772155	0.312825	0.59192	16.1405	2.3409e-05	0.00492977	3.68722	0.435507	0.748332	0.312825	10	65801432	F	I		IGR	opensea	IGR-opensea		TRUE	NA
1893	cg22268510	0.483543	0.674125	16.1345	2.34495e-05	0.00493197	3.68547	0.432353	0.915896	0.483543	6	32118420	R	I	PRRT1	Body	island	Body-island	chr6:32118101-32118544	NA	NA
1894	cg24755163	0.322308	0.71221	16.1284	2.34912e-05	0.00493197	3.68366	0.551056	0.873363	0.322308	7	26416987	R	I		IGR	shore	IGR-shore	chr7:26415746-26416891	TRUE	NA
1895	cg08587504	0.211038	0.72972	16.1284	2.34918e-05	0.00493197	3.68364	0.624201	0.835239	0.211038	20	34639686	F	II	LOC647979	TSS1500	shore	TSS1500-shore	chr20:34638249-34638983	NA	TRUE
1896	cg04799210	0.313985	0.823575	16.1278	2.34954e-05	0.00493197	3.68348	0.666582	0.980567	0.313985	4	1994761	R	I	WHSC2	Body	island	Body-island	chr4:1994662-1994872	NA	NA
1897	cg16833340	0.162038	0.833791	16.1277	2.34961e-05	0.00493197	3.68345	0.752773	0.91481	0.162038	3	36780454	F	II	DCLK3	5'UTR	opensea	5'UTR-opensea		NA	NA
1898	cg11066033	0.40244	0.668311	16.1266	2.35037e-05	0.00493197	3.68312	0.46709	0.869531	0.40244	2	242556858	F	II	THAP4	1stExon	opensea	1stExon-opensea		NA	TRUE
1899	cg21776813	0.124404	0.819588	16.1245	2.35181e-05	0.00493197	3.6825	0.757386	0.88179	0.124404	3	13314980	R	II		IGR	opensea	IGR-opensea		NA	TRUE
1900	cg14236976	0.425053	0.473292	16.1205	2.3546e-05	0.00493197	3.6813	0.260766	0.685819	0.425053	9	129377989	R	I	LMX1B	Body	island	Body-island	chr9:129372737-129378106	NA	TRUE
1901	cg04459545	0.291638	0.579382	16.1204	2.35463e-05	0.00493197	3.68128	0.433563	0.725201	0.291638	19	17375685	R	II	USHBP1	TSS200	opensea	TSS200-opensea		NA	NA
1902	cg21844038	-0.17467	0.167185	-16.1198	2.35505e-05	0.00493197	3.6811	0.25452	0.0798504	-0.17467	16	4665248	R	II	FAM100A	TSS1500	island	TSS1500-island	chr16:4664006-4666782	NA	NA
1903	cg02364379	-0.275135	0.770117	-16.1197	2.35513e-05	0.00493197	3.68107	0.907684	0.632549	-0.275135	4	159083821	R	II	FAM198B	Body	opensea	Body-opensea		NA	TRUE
1904	cg07005055	0.604679	0.562229	16.108	2.36319e-05	0.00494316	3.6776	0.25989	0.864569	0.604679	1	113052167	R	I	WNT2B	Body	island	Body-island	chr1:113050813-113052301	TRUE	NA		rs3790605
1905	cg08298091	0.304059	0.710312	16.1079	2.36328e-05	0.00494316	3.67756	0.558283	0.862342	0.304059	11	10645996	R	II	MRVI1	Body	opensea	Body-opensea		TRUE	TRUE
1906	cg00298324	0.363613	0.694418	16.1067	2.36408e-05	0.00494316	3.67722	0.512611	0.876224	0.363613	20	822788	R	I	FAM110A	5'UTR	shore	5'UTR-shore	chr20:821674-822500	TRUE	NA
1907	cg14788369	-0.485729	0.618873	-16.1003	2.36856e-05	0.00494451	3.6753	0.861737	0.376008	-0.485729	19	7997757	R	I	TIMM44	Body	island	Body-island	chr19:7997534-7997789	NA	NA
1908	cg24262654	-0.385113	0.228643	-16.0999	2.36884e-05	0.00494451	3.67517	0.4212	0.0360865	-0.385113	4	1148456	R	II		IGR	opensea	IGR-opensea		NA	NA
1909	cg15644727	0.265452	0.79547	16.0989	2.36953e-05	0.00494451	3.67488	0.662744	0.928196	0.265452	11	116134539	R	II		IGR	opensea	IGR-opensea		NA	TRUE
1910	cg09956485	0.169046	0.873392	16.0962	2.37137e-05	0.00494584	3.67409	0.788869	0.957915	0.169046	15	94899118	R	II	MCTP2	Body	opensea	Body-opensea		NA	NA
1911	cg25324047	0.349284	0.709098	16.0922	2.37417e-05	0.00494916	3.67289	0.534456	0.88374	0.349284	10	22765840	R	I		IGR	island	IGR-island	chr10:22764708-22767050	NA	TRUE
1912	cg10472064	0.174638	0.821467	16.0853	2.37895e-05	0.00495662	3.67085	0.734148	0.908786	0.174638	3	50452888	F	II	CACNA2D2	Body	opensea	Body-opensea		NA	NA			rs77469150
1913	cg22190721	0.43901	0.732373	16.0833	2.38038e-05	0.00495709	3.67024	0.512869	0.951878	0.43901	16	68269295	F	II	ESRP2	Body	island	Body-island	chr16:68269010-68272143	NA	NA
1914	cg25052312	0.535467	0.476899	16.0783	2.38381e-05	0.00496034	3.66877	0.209166	0.744633	0.535467	15	96895183	R	II		IGR	shore	IGR-shore	chr15:96895306-96895729	NA	NA
1915	cg18002126	-0.194102	0.158556	-16.0764	2.38517e-05	0.00496034	3.66819	0.255607	0.0615049	-0.194102	7	3221373	R	I		IGR	opensea	IGR-opensea		NA	TRUE
1916	cg21057494	0.188242	0.669758	16.0757	2.38566e-05	0.00496034	3.66799	0.575637	0.763879	0.188242	3	45066971	R	II	CLEC3B	TSS1500	opensea	TSS1500-opensea		NA	NA
1917	cg19642408	0.291022	0.748931	16.0648	2.3933e-05	0.00496977	3.66473	0.60342	0.894443	0.291022	2	9894335	F	II		IGR	opensea	IGR-opensea		NA	TRUE
1918	cg17463745	0.579545	0.524162	16.0642	2.39372e-05	0.00496977	3.66456	0.234389	0.813934	0.579545	1	16554402	F	I		IGR	shore	IGR-shore	chr1:16553326-16553660	NA	NA
1919	cg23516854	0.19668	0.864377	16.0601	2.39663e-05	0.00497329	3.66332	0.766037	0.962717	0.19668	5	109669259	F	II		IGR	opensea	IGR-opensea		NA	NA
1920	cg14687785	0.181032	0.717236	16.0583	2.39786e-05	0.00497334	3.6628	0.626721	0.807752	0.181032	10	119652942	F	II		IGR	opensea	IGR-opensea		NA	TRUE
1921	cg05889541	0.236547	0.247879	16.0462	2.40639e-05	0.00498601	3.65919	0.129605	0.366153	0.236547	13	103245138	R	II		IGR	shelf	IGR-shelf	chr13:103248813-103249992	NA	NA
1922	cg15249357	0.172606	0.845239	16.0422	2.4092e-05	0.00498932	3.658	0.758936	0.931542	0.172606	10	88296605	F	II		IGR	island	IGR-island	chr10:88296170-88296619	NA	NA
1923	cg17358124	0.267145	0.783614	16.0374	2.4126e-05	0.00499355	3.65657	0.650042	0.917187	0.267145	10	771624	F	II		IGR	shore	IGR-shore	chr10:772293-772508	NA	NA
1924	cg01417364	0.266327	0.820333	16.0359	2.41367e-05	0.00499355	3.65612	0.687169	0.953496	0.266327	12	128540887	R	II		IGR	opensea	IGR-opensea		NA	TRUE
1925	cg00454862	0.313523	0.79581	16.0333	2.41556e-05	0.00499494	3.65532	0.639048	0.952571	0.313523	1	192983012	F	II		IGR	opensea	IGR-opensea		NA	TRUE
1926	cg02582940	0.525663	0.409671	16.0298	2.418e-05	0.00499722	3.6543	0.14684	0.672503	0.525663	2	97308417	F	II	FER1L5	TSS200	opensea	TSS200-opensea		TRUE	NA
1927	cg00983948	0.499625	0.569265	16.0283	2.41909e-05	0.00499722	3.65384	0.319452	0.819077	0.499625	6	158937485	F	I		IGR	island	IGR-island	chr6:158937285-158937491	NA	NA
1928	cg27338607	0.530135	0.60417	16.0234	2.42258e-05	0.00500191	3.65237	0.339102	0.869238	0.530135	20	20351833	F	II		IGR	shore	IGR-shore	chr20:20344400-20350605	NA	NA		rs34879238
1929	cg08719380	0.440281	0.541644	16.0216	2.42388e-05	0.00500195	3.65183	0.321503	0.761784	0.440281	2	152830505	R	II	CACNB4	Body	opensea	Body-opensea		NA	NA
1930	cg00532502	0.198225	0.763968	16.018	2.42641e-05	0.00500195	3.65077	0.664855	0.863081	0.198225	1	246953273	F	II	LOC149134	Body	shore	Body-shore	chr1:246952214-246952511	NA	NA		rs10802444
1931	cg05857060	0.213212	0.680422	16.018	2.42643e-05	0.00500195	3.65076	0.573816	0.787028	0.213212	7	75267630	F	II	HIP1	Body	shore	Body-shore	chr7:75268004-75268871	NA	NA
1932	cg19620383	0.252379	0.759004	16.0158	2.42798e-05	0.00500195	3.65011	0.632815	0.885193	0.252379	15	60860767	F	II	RORA	Body	opensea	Body-opensea		NA	TRUE
1933	cg09039845	0.310184	0.728566	16.0147	2.42879e-05	0.00500195	3.64977	0.573474	0.883658	0.310184	12	54935674	R	II	NCKAP1L	Body	opensea	Body-opensea		NA	TRUE
1934	cg25433552	0.452541	0.515528	16.0131	2.42989e-05	0.00500195	3.64931	0.289257	0.741798	0.452541	5	159560548	R	II		IGR	opensea	IGR-opensea		NA	TRUE
1935	cg24650120	0.19839	0.781083	16.0107	2.43161e-05	0.0050021	3.64859	0.681888	0.880278	0.19839	7	150096722	R	II		IGR	shore	IGR-shore	chr7:150093636-150095229	TRUE	TRUE
1936	cg08711067	0.369012	0.620949	16.0082	2.43341e-05	0.0050021	3.64784	0.436443	0.805455	0.369012	7	140103737	R	II	RAB19	TSS200	opensea	TSS200-opensea		NA	TRUE
1937	cg06933574	0.58993	0.583796	16.0079	2.43362e-05	0.0050021	3.64775	0.288831	0.878761	0.58993	5	134370282	F	I	PITX1	TSS1500	island	TSS1500-island	chr5:134368578-134370466	NA	NA
1938	cg04907257	0.307519	0.66807	16.0051	2.43567e-05	0.00500225	3.64689	0.514311	0.82183	0.307519	5	7395318	R	II	ADCY2	TSS1500	island	TSS1500-island	chr5:7394986-7397022	NA	NA
1939	cg03059876	-0.231013	0.290596	-16.0044	2.43613e-05	0.00500225	3.6467	0.406102	0.175089	-0.231013	20	61905353	F	I	ARFGAP1	5'UTR	shore	5'UTR-shore	chr20:61903907-61904701	NA	NA
1940	cg04852348	0.322602	0.750947	16.0023	2.43766e-05	0.00500291	3.64606	0.589646	0.912248	0.322602	6	170463167	F	II		IGR	opensea	IGR-opensea		NA	NA
1941	cg07882223	0.180221	0.807199	15.9996	2.43959e-05	0.00500365	3.64525	0.717088	0.897309	0.180221	5	95651711	R	II		IGR	opensea	IGR-opensea		NA	TRUE			rs79175092
1942	cg20191030	0.166687	0.761831	15.9984	2.44045e-05	0.00500365	3.64489	0.678487	0.845174	0.166687	10	81743546	F	II		IGR	island	IGR-island	chr10:81743127-81743547	NA	NA		rs4335482
1943	cg25083484	-0.238906	0.847027	-15.9922	2.44495e-05	0.00500803	3.64302	0.96648	0.727574	-0.238906	5	23384883	R	II		IGR	opensea	IGR-opensea		NA	TRUE
1944	cg25004838	0.221911	0.796051	15.992	2.44503e-05	0.00500803	3.64299	0.685095	0.907006	0.221911	6	32112189	F	I		IGR	opensea	IGR-opensea		NA	NA
1945	cg18316030	0.383631	0.703827	15.9884	2.44769e-05	0.00501099	3.64188	0.512012	0.895643	0.383631	11	65124769	R	II	TIGD3	3'UTR	shore	3'UTR-shore	chr11:65123373-65123705	NA	NA
1946	cg20003179	0.237095	0.790513	15.9819	2.45235e-05	0.00501678	3.63994	0.671965	0.90906	0.237095	1	159175295	F	II	DARC	Body	opensea	Body-opensea		NA	NA
1947	cg24205914	0.422764	0.681087	15.9811	2.45296e-05	0.00501678	3.63969	0.469706	0.892469	0.422764	10	62761575	F	I	RHOBTB1	TSS1500	island	TSS1500-island	chr10:62761163-62761595	TRUE	NA
1948	cg02888166	0.17332	0.804756	15.9728	2.45894e-05	0.00502434	3.63721	0.718096	0.891416	0.17332	14	101291440	F	I	MEG3	TSS1500	shore	TSS1500-shore	chr14:101292043-101292709	NA	NA
1949	cg27099497	0.238108	0.846889	15.9726	2.4591e-05	0.00502434	3.63715	0.727835	0.965943	0.238108	7	158269297	F	II	PTPRN2	Body	opensea	Body-opensea		NA	NA
1950	cg18867200	0.440027	0.580912	15.9657	2.46412e-05	0.00503001	3.63507	0.360898	0.800925	0.440027	2	71116698	R	I		IGR	shore	IGR-shore	chr2:71114733-71115474	NA	NA
1951	cg26012061	0.349052	0.696321	15.9654	2.46432e-05	0.00503001	3.63499	0.521795	0.870847	0.349052	7	16890775	F	II		IGR	island	IGR-island	chr7:16890768-16891087	NA	NA
1952	cg14509403	0.526525	0.501885	15.9631	2.46595e-05	0.00503085	3.63431	0.238623	0.765148	0.526525	22	30476281	F	I	HORMAD2	TSS200	island	TSS200-island	chr22:30476012-30476530	NA	NA
1953	cg23214395	0.176955	0.740854	15.9611	2.46741e-05	0.00503132	3.63371	0.652377	0.829332	0.176955	1	20141778	R	II	RNF186	TSS200	opensea	TSS200-opensea		NA	NA
1954	cg20941258	0.586207	0.638049	15.9581	2.46962e-05	0.00503193	3.6328	0.344945	0.931152	0.586207	3	46618668	F	II	LRRC2	5'UTR	island	5'UTR-island	chr3:46618307-46618669	NA	NA
1955	cg04520370	0.217252	0.825195	15.9568	2.4706e-05	0.00503193	3.63239	0.716569	0.933821	0.217252	2	43876954	F	II	PLEKHH2	Body	opensea	Body-opensea		NA	TRUE
1956	cg14841540	-0.143142	0.490809	-15.9541	2.47253e-05	0.00503193	3.6316	0.56238	0.419238	-0.143142	1	90427858	R	II		IGR	opensea	IGR-opensea		NA	TRUE
1957	cg08759569	-0.140871	0.158925	-15.954	2.4726e-05	0.00503193	3.63157	0.22936	0.0884892	-0.140871	17	77302351	F	II	HRNBP3	5'UTR	opensea	5'UTR-opensea		TRUE	TRUE
1958	cg09537551	0.512218	0.632469	15.9503	2.47534e-05	0.00503313	3.63044	0.37636	0.888578	0.512218	8	99950917	R	II		IGR	shore	IGR-shore	chr8:99952020-99954686	NA	NA
1959	cg11025974	0.47773	0.41183	15.9455	2.47882e-05	0.00503313	3.62901	0.172965	0.650695	0.47773	2	152830521	R	II	CACNB4	Body	opensea	Body-opensea		NA	NA
1960	cg16312002	0.619104	0.555285	15.945	2.4792e-05	0.00503313	3.62885	0.245733	0.864837	0.619104	1	16554558	R	I		IGR	shore	IGR-shore	chr1:16553326-16553660	NA	NA
1961	cg01035826	-0.181382	0.793346	-15.944	2.47992e-05	0.00503313	3.62856	0.884038	0.702655	-0.181382	11	125494680	F	II	CHEK1	TSS1500	shore	TSS1500-shore	chr11:125495233-125495866	NA	NA
1962	cg14826891	-0.231547	0.203508	-15.9374	2.4848e-05	0.00503313	3.62656	0.319282	0.0877345	-0.231547	17	32404422	R	II	ACCN1	Body	opensea	Body-opensea		NA	TRUE
1963	cg00592781	0.257469	0.33444	15.937	2.48503e-05	0.00503313	3.62646	0.205706	0.463175	0.257469	12	66122874	F	I		IGR	island	IGR-island	chr12:66122788-66123328	NA	TRUE
1964	cg19601666	0.220808	0.865689	15.9313	2.48926e-05	0.00503313	3.62473	0.755284	0.976093	0.220808	1	71172089	R	II		IGR	opensea	IGR-opensea		NA	TRUE
1965	cg09186031	0.29607	0.747808	15.9312	2.48933e-05	0.00503313	3.6247	0.599773	0.895843	0.29607	16	21677966	F	II		IGR	opensea	IGR-opensea		NA	TRUE			rs78303820
1966	cg18848419	-0.270772	0.143351	-15.9284	2.4914e-05	0.00503313	3.62385	0.278737	0.0079654	-0.270772	18	11850153	F	II	CHMP1B	TSS1500	shore	TSS1500-shore	chr18:11851209-11852122	TRUE	NA
1967	cg27560555	-0.589842	0.403443	-15.9279	2.49176e-05	0.00503313	3.62371	0.698364	0.108521	-0.589842	4	6717287	R	II	CNO	TSS1500	shore	TSS1500-shore	chr4:6717899-6718549	NA	NA
1968	cg25021000	-0.447284	0.306233	-15.9244	2.49436e-05	0.00503313	3.62264	0.529875	0.0825905	-0.447284	11	42255760	F	II		IGR	opensea	IGR-opensea		NA	TRUE
1969	cg21356710	-0.290252	0.359306	-15.9235	2.49503e-05	0.00503313	3.62237	0.504432	0.214179	-0.290252	2	24234017	R	I	MFSD2B	Body	shore	Body-shore	chr2:24232680-24233260	TRUE	NA
1970	cg13076829	0.218737	0.590864	15.9227	2.49562e-05	0.00503313	3.62213	0.481496	0.700233	0.218737	18	45530698	R	II		IGR	shelf	IGR-shelf	chr18:45534581-45535018	NA	NA
1971	cg09216797	-0.377103	0.363226	-15.9219	2.4962e-05	0.00503313	3.62189	0.551777	0.174674	-0.377103	10	134514573	R	II	INPP5A	Body	opensea	Body-opensea		TRUE	NA
1972	cg20647656	0.152628	0.874826	15.9213	2.49666e-05	0.00503313	3.6217	0.798512	0.95114	0.152628	2	241439612	F	II	ANKMY1	Body	opensea	Body-opensea		NA	NA
1973	cg09000804	-0.512377	0.605594	-15.9197	2.49781e-05	0.00503313	3.62124	0.861783	0.349406	-0.512377	14	104682988	F	II		IGR	opensea	IGR-opensea		NA	NA
1974	cg12319534	0.514042	0.597797	15.9191	2.49824e-05	0.00503313	3.62106	0.340776	0.854818	0.514042	4	54959841	F	II		IGR	shore	IGR-shore	chr4:54957979-54958542	NA	NA
1975	cg04845466	0.395194	0.697178	15.9191	2.49828e-05	0.00503313	3.62105	0.499581	0.894775	0.395194	2	27665079	F	II	KRTCAP3	TSS200	island	TSS200-island	chr2:27664939-27665151	TRUE	NA
1976	cg14329275	-0.234879	0.755841	-15.9165	2.50015e-05	0.00503313	3.62028	0.873281	0.638402	-0.234879	17	77809912	R	I	CBX4	Body	shore	Body-shore	chr17:77805866-77809046	TRUE	TRUE
1977	cg19412808	0.298026	0.793058	15.912	2.50351e-05	0.00503313	3.61891	0.644045	0.94207	0.298026	1	69916760	F	II		IGR	opensea	IGR-opensea		NA	TRUE
1978	cg20227326	0.123462	0.839896	15.9103	2.5048e-05	0.00503313	3.61839	0.778165	0.901627	0.123462	8	25227128	F	II	DOCK5	Body	opensea	Body-opensea		NA	TRUE
1979	cg19244428	0.709552	0.461413	15.9099	2.50509e-05	0.00503313	3.61827	0.106638	0.816189	0.709552	6	3229233	R	II	TUBB2B	TSS1500	island	TSS1500-island	chr6:3227025-3229688	NA	NA
1980	cg19473529	0.30221	0.530574	15.9097	2.50518e-05	0.00503313	3.61823	0.37947	0.681679	0.30221	20	48726783	F	II	UBE2V1	Body	shelf	Body-shelf	chr20:48729268-48729798	NA	NA
1981	cg02250764	0.244788	0.836447	15.9093	2.50551e-05	0.00503313	3.6181	0.714052	0.958841	0.244788	5	134878149	R	II		IGR	shore	IGR-shore	chr5:134879443-134879819	NA	NA
1982	cg25754195	0.13852	0.856717	15.9083	2.50623e-05	0.00503313	3.6178	0.787457	0.925977	0.13852	2	69027039	F	I	ARHGAP25	Body	opensea	Body-opensea		NA	TRUE		rs17602973
1983	cg14635466	0.149104	0.842203	15.9027	2.51038e-05	0.00503781	3.61612	0.767651	0.916755	0.149104	8	101661245	F	I	SNX31	Body	shore	Body-shore	chr8:101661671-101662022	TRUE	TRUE
1984	cg19692710	0.134092	0.887502	15.9006	2.51201e-05	0.00503781	3.61546	0.820456	0.954548	0.134092	11	73661920	R	II	DNAJB13	1stExon	opensea	1stExon-opensea		TRUE	NA		rs73543099
1985	cg04328477	0.484673	0.439716	15.9003	2.51223e-05	0.00503781	3.61537	0.197379	0.682052	0.484673	16	68270258	F	I	ESRP2	TSS200	island	TSS200-island	chr16:68269010-68272143	NA	NA		rs12932327
1986	cg03676636	0.339079	0.807864	15.8981	2.51385e-05	0.00503859	3.61471	0.638325	0.977404	0.339079	4	99064102	R	II	C4orf37	Body	shore	Body-shore	chr4:99064602-99064805	NA	NA
1987	cg27386529	-0.264803	0.275166	-15.8917	2.51865e-05	0.0050426	3.61277	0.407567	0.142764	-0.264803	3	47517807	R	II	SCAP	TSS1500	shore	TSS1500-shore	chr3:47516997-47517650	NA	NA
1988	cg15935860	0.151939	0.873628	15.8896	2.52017e-05	0.0050426	3.61215	0.797658	0.949597	0.151939	1	201282499	F	II	PKP1	Body	opensea	Body-opensea		NA	NA
1989	cg22215815	0.376587	0.596758	15.8873	2.52187e-05	0.0050426	3.61146	0.408465	0.785052	0.376587	12	57619178	R	I	NXPH4	Body	island	Body-island	chr12:57618769-57619402	NA	NA
1990	cg04422256	0.345896	0.510819	15.8855	2.52328e-05	0.0050426	3.61089	0.337872	0.683767	0.345896	10	88123169	R	II	GRID1	Body	island	Body-island	chr10:88122924-88127364	NA	NA
1991	cg13797425	0.705281	0.537189	15.8849	2.52367e-05	0.0050426	3.61074	0.184548	0.88983	0.705281	14	102554977	R	I	HSP90AA1	TSS1500	shore	TSS1500-shore	chr14:102552721-102554068	NA	NA
1992	cg24809269	-0.587387	0.360542	-15.8841	2.52429e-05	0.0050426	3.61048	0.654235	0.0668481	-0.587387	17	74260692	F	II	FAM100B	TSS1500	shore	TSS1500-shore	chr17:74261127-74262282	NA	NA
1993	cg19241679	0.324544	0.683842	15.8839	2.52444e-05	0.0050426	3.61043	0.52157	0.846115	0.324544	19	2302401	F	I	LINGO3	5'UTR	shore	5'UTR-shore	chr19:2302466-2302999	TRUE	NA
1994	cg05736236	0.359232	0.33059	15.8812	2.52646e-05	0.00504298	3.60961	0.150975	0.510206	0.359232	2	222435214	F	I	EPHA4	Body	shore	Body-shore	chr2:222436034-222438941	NA	NA
1995	cg24161057	0.626302	0.569607	15.8801	2.52726e-05	0.00504298	3.60928	0.256456	0.882758	0.626302	1	161008811	F	I	TSTD1	TSS200	island	TSS200-island	chr1:161008377-161008830	TRUE	NA		rs6656547
1996	cg14207589	0.433276	0.701661	15.8787	2.5283e-05	0.00504298	3.60886	0.485023	0.918299	0.433276	1	225865327	F	II		IGR	island	IGR-island	chr1:225865068-225865328	NA	TRUE
1997	cg20525486	0.642952	0.495262	15.8742	2.53169e-05	0.00504729	3.6075	0.173786	0.816738	0.642952	3	71111923	R	II	FOXP1	Body	shore	Body-shore	chr3:71113896-71114102	NA	NA
1998	cg02426414	0.233084	0.797356	15.8713	2.53387e-05	0.0050492	3.60662	0.680814	0.913898	0.233084	17	18265933	F	II	SHMT1	5'UTR	shore	5'UTR-shore	chr17:18266422-18267007	NA	NA
1999	cg16902746	0.328182	0.718448	15.8652	2.53851e-05	0.00505491	3.60475	0.554357	0.882539	0.328182	19	5338881	F	II	PTPRS	5'UTR	island	5'UTR-island	chr19:5338788-5339130	NA	NA
[truncated: 21,712 more rows]
